# Supplementary material for: Tight gene co-expression in BCB positive cattle oocytes and their surrounding cumulus cells
Source: Reprod Biol Endocrinol. 2022 Aug 13;20:119. doi: 10.1186/s12958-022-00994-3 (PMC9375383; doi:10.1186/s12958-022-00994-3)
Supplement: Supplementary file 3 — Additional file 3: Supplementary table S1. Analysis of variance for the mtDNA copy number in oocytes separated by briliant cresyl blue [file 12958_2022_994_MOESM3_ESM.xlsx]

## Sheet: Sheet1
Supplementary table S1. Analysis of variance for the mtDNA copy number in oocytes separated by briliant cresyl blue.
Variable	Degress of freedom	F value	P(>F)
Plate	2	1.9965	0.1424
Group (BCB+,BCB-)	1	8.5763	0.0044
