# Supplementary material for: Tight gene co-expression in BCB positive cattle oocytes and their surrounding cumulus cells
Source: Reprod Biol Endocrinol. 2022 Aug 13;20:119. doi: 10.1186/s12958-022-00994-3 (PMC9375383; doi:10.1186/s12958-022-00994-3)
Supplement: Supplementary file 4 — Additional file 4: Supplementary table S2. Linear hypothesis testing for the least square means for the mtDNA copy number in oocytes separated by briliant cresyl blue. [file 12958_2022_994_MOESM4_ESM.xlsx]

## Sheet: Sheet1
Supplementary table S2. Linear hypothesis testing for the least square means for the mtDNA copy number in oocytes separated by briliant cresyl blue.
Group	EMM	Standard error	Degress of freedom	Confidence interval
Positive	1440524	119592	82	1202618	1678429
Negative	1958450	126717	82	1706370	2210529
EMM: estimated marginal means
