# Supplementary material for: Tight gene co-expression in BCB positive cattle oocytes and their surrounding cumulus cells
Source: Reprod Biol Endocrinol. 2022 Aug 13;20:119. doi: 10.1186/s12958-022-00994-3 (PMC9375383; doi:10.1186/s12958-022-00994-3)
Supplement: Supplementary file 5 — Additional file 5: Supplementary table S3. Significant co-expression (absolute r>0.85) between oocyte and cumulus cells. [file 12958_2022_994_MOESM5_ESM.xlsx]

## Sheet: cor_oocyte_cc085_annotated_2022
Supplementary table S3. Significant co-expression (absolute r>0.85) between oocyte and cumulus cells.
	Gene oocyte	Gene cumulus	correlation	P value		Oocyte gene symbol	Cumulus gene symbol
1	ENSBTAG00000021516	ENSBTAG00000000023	0.853913	3.30159e-06		GSTA1	RNF2
2	ENSBTAG00000021516	ENSBTAG00000000025	0.861511	2.15434e-06		GSTA1	RAB6A
3	ENSBTAG00000021516	ENSBTAG00000000050	0.850848	3.89606e-06		GSTA1	PSMG3
4	ENSBTAG00000016424	ENSBTAG00000000054	0.868169	1.45116e-06		MMP25	SNAPC4
5	ENSBTAG00000021516	ENSBTAG00000000054	0.854656	3.16993e-06		GSTA1	SNAPC4
6	ENSBTAG00000021516	ENSBTAG00000000084	0.853839	3.31501e-06		GSTA1	MRPS30
7	ENSBTAG00000021516	ENSBTAG00000000097	0.853403	3.39477e-06		GSTA1	EFCAB14
8	ENSBTAG00000021516	ENSBTAG00000000105	0.861371	2.17192e-06		GSTA1	RIT1
9	ENSBTAG00000013869	ENSBTAG00000000113	0.86108	2.20859e-06		SH3BP4	ARHGEF2
10	ENSBTAG00000016424	ENSBTAG00000000184	0.891764	2.95059e-07		MMP25	EIF2AK3
11	ENSBTAG00000021516	ENSBTAG00000000184	0.891781	2.94679e-07		GSTA1	EIF2AK3
12	ENSBTAG00000021516	ENSBTAG00000000290	0.85793	2.64247e-06		GSTA1	ATP11B
13	ENSBTAG00000021516	ENSBTAG00000000291	0.859619	2.40158e-06		GSTA1	DHTKD1
14	ENSBTAG00000021516	ENSBTAG00000000321	0.854862	3.13431e-06		GSTA1	TBL2
15	ENSBTAG00000021516	ENSBTAG00000000332	0.882836	5.60832e-07		GSTA1	ERF
16	ENSBTAG00000021516	ENSBTAG00000000347	0.889842	3.40351e-07		GSTA1	RHOG
17	ENSBTAG00000021516	ENSBTAG00000000392	0.855842	2.9693e-06		GSTA1	ASCC1
18	ENSBTAG00000021516	ENSBTAG00000000405	0.883291	5.43467e-07		GSTA1	VKORC1
19	ENSBTAG00000021516	ENSBTAG00000000411	0.854164	3.25665e-06		GSTA1	HGS
20	ENSBTAG00000021516	ENSBTAG00000000417	0.860635	2.26588e-06		GSTA1	MRPL12
21	ENSBTAG00000018463	ENSBTAG00000000422	0.866547	1.6009e-06		VIM	TSHZ1
22	ENSBTAG00000021516	ENSBTAG00000000422	0.870185	1.28213e-06		GSTA1	TSHZ1
23	ENSBTAG00000016424	ENSBTAG00000000462	0.852173	3.62857e-06		MMP25	CCDC102A
24	ENSBTAG00000002834	ENSBTAG00000000483	0.87094	1.22341e-06		CCDC69	HYAL1
25	ENSBTAG00000021516	ENSBTAG00000000483	0.877622	7.97204e-07		GSTA1	HYAL1
26	ENSBTAG00000021516	ENSBTAG00000000527	0.850668	3.93368e-06		GSTA1	ZFAND3
27	ENSBTAG00000021516	ENSBTAG00000000529	0.856752	2.82274e-06		GSTA1	BTBD9
28	ENSBTAG00000021516	ENSBTAG00000000598	0.857608	2.69073e-06		GSTA1	CST3
29	ENSBTAG00000021516	ENSBTAG00000000694	0.884457	5.01068e-07		GSTA1	TAF10
30	ENSBTAG00000021516	ENSBTAG00000000695	0.882749	5.64221e-07		GSTA1	UBAP2
31	ENSBTAG00000016424	ENSBTAG00000000758	0.873396	1.0481e-06		MMP25	PACC1
32	ENSBTAG00000021516	ENSBTAG00000000784	0.876816	8.40593e-07		GSTA1	MTERF4
33	ENSBTAG00000021516	ENSBTAG00000000789	0.865554	1.69897e-06		GSTA1	PPP1R7
34	ENSBTAG00000021516	ENSBTAG00000000806	0.852954	3.47857e-06		GSTA1	ATAD1
35	ENSBTAG00000021516	ENSBTAG00000000824	0.851278	3.80753e-06		GSTA1	TSEN54
36	ENSBTAG00000021516	ENSBTAG00000000885	0.852171	3.62892e-06		GSTA1	-
37	ENSBTAG00000021516	ENSBTAG00000000941	0.866611	1.59466e-06		GSTA1	PLEKHB2
38	ENSBTAG00000016424	ENSBTAG00000000957	0.863869	1.87744e-06		MMP25	CDKN2AIP
39	ENSBTAG00000021516	ENSBTAG00000001107	0.851211	3.82103e-06		GSTA1	CACYBP
40	ENSBTAG00000021516	ENSBTAG00000001126	0.864659	1.79184e-06		GSTA1	BMP2K
41	ENSBTAG00000021516	ENSBTAG00000001133	0.85035	4.00088e-06		GSTA1	VWA8
42	ENSBTAG00000021516	ENSBTAG00000001137	0.853637	3.35179e-06		GSTA1	CLTA
43	ENSBTAG00000021516	ENSBTAG00000001141	0.85135	3.79282e-06		GSTA1	ADAM17
44	ENSBTAG00000025822	ENSBTAG00000001152	0.874763	9.60396e-07		CALML4	TLE6
45	ENSBTAG00000021516	ENSBTAG00000001164	0.871198	1.20388e-06		GSTA1	ACAD10
46	ENSBTAG00000017863	ENSBTAG00000001185	0.850628	3.94197e-06		SRGN	KMT5B
47	ENSBTAG00000021516	ENSBTAG00000001185	0.853408	3.39375e-06		GSTA1	KMT5B
48	ENSBTAG00000021516	ENSBTAG00000001193	0.858212	2.60088e-06		GSTA1	UNC93B1
49	ENSBTAG00000021516	ENSBTAG00000001298	0.874527	9.75044e-07		GSTA1	STAMBPL1
50	ENSBTAG00000021516	ENSBTAG00000001352	0.859228	2.45558e-06		GSTA1	ENTR1
51	ENSBTAG00000013869	ENSBTAG00000001385	0.864878	1.76873e-06		SH3BP4	ZSCAN2
52	ENSBTAG00000006734	ENSBTAG00000001395	0.853417	3.39215e-06		BICD1	C1H21orf91
53	ENSBTAG00000021516	ENSBTAG00000001420	0.851262	3.81078e-06		GSTA1	ABHD12
54	ENSBTAG00000021516	ENSBTAG00000001460	0.854271	3.23757e-06		GSTA1	LIN7C
55	ENSBTAG00000021516	ENSBTAG00000001507	0.857343	2.7311e-06		GSTA1	CLCN5
56	ENSBTAG00000013869	ENSBTAG00000001509	0.917545	3.19669e-08		SH3BP4	ELK3
57	ENSBTAG00000021516	ENSBTAG00000001521	0.866227	1.63194e-06		GSTA1	UQCRB
58	ENSBTAG00000016424	ENSBTAG00000001528	0.858016	2.62979e-06		MMP25	CDK13
59	ENSBTAG00000021516	ENSBTAG00000001564	0.865629	1.69141e-06		GSTA1	PDE4DIP
60	ENSBTAG00000021516	ENSBTAG00000001568	0.858468	2.56356e-06		GSTA1	PPIC
61	ENSBTAG00000002834	ENSBTAG00000001602	0.863929	1.87084e-06		CCDC69	IL4R
62	ENSBTAG00000016045	ENSBTAG00000001602	0.851573	3.74756e-06		TRIB2	IL4R
63	ENSBTAG00000021516	ENSBTAG00000001629	0.854938	3.12122e-06		GSTA1	SCMH1
64	ENSBTAG00000021516	ENSBTAG00000001632	0.87839	7.5771e-07		GSTA1	NBR1
65	ENSBTAG00000016424	ENSBTAG00000001649	0.870434	1.26248e-06		MMP25	ZFPM2
66	ENSBTAG00000021516	ENSBTAG00000001693	0.902598	1.25044e-07		GSTA1	RPAP1
67	ENSBTAG00000016424	ENSBTAG00000001697	0.850363	3.99819e-06		MMP25	TRA2B
68	ENSBTAG00000021516	ENSBTAG00000001700	0.855235	3.07057e-06		GSTA1	CDC42
69	ENSBTAG00000002834	ENSBTAG00000001748	0.856587	2.84883e-06		CCDC69	TRIM45
70	ENSBTAG00000021516	ENSBTAG00000001817	0.855191	3.078e-06		GSTA1	TMEM161A
71	ENSBTAG00000004587	ENSBTAG00000001834	0.862804	1.99847e-06		DUSP6	PNKP
72	ENSBTAG00000002562	ENSBTAG00000001864	0.855732	2.98743e-06		PRAF2	NR4A3
73	ENSBTAG00000010344	ENSBTAG00000001864	0.85182	3.69819e-06		SLC16A14	NR4A3
74	ENSBTAG00000021516	ENSBTAG00000001867	0.862885	1.98899e-06		GSTA1	SACS
75	ENSBTAG00000021516	ENSBTAG00000001872	0.857767	2.66691e-06		GSTA1	ORC6
76	ENSBTAG00000021516	ENSBTAG00000001908	0.855787	2.97834e-06		GSTA1	DLD
77	ENSBTAG00000021516	ENSBTAG00000001931	0.855349	3.05139e-06		GSTA1	TRABD
78	ENSBTAG00000021516	ENSBTAG00000001950	0.852635	3.53914e-06		GSTA1	RDH11
79	ENSBTAG00000002292	ENSBTAG00000002025	0.867508	1.51066e-06		SMARCA1	AMIGO2
80	ENSBTAG00000004037	ENSBTAG00000002025	0.855527	3.02153e-06		JUN	AMIGO2
81	ENSBTAG00000006195	ENSBTAG00000002025	0.871409	1.18805e-06		C29H11orf68	AMIGO2
82	ENSBTAG00000016649	ENSBTAG00000002025	0.857452	2.71442e-06		CCND2	AMIGO2
83	ENSBTAG00000021516	ENSBTAG00000002025	0.86354	1.91411e-06		GSTA1	AMIGO2
84	ENSBTAG00000016649	ENSBTAG00000002083	0.855786	2.97851e-06		CCND2	AUTS2
85	ENSBTAG00000021516	ENSBTAG00000002189	0.873669	1.03005e-06		GSTA1	ALG1
86	ENSBTAG00000003329	ENSBTAG00000002202	0.857844	2.65531e-06		FST	CRAMP1
87	ENSBTAG00000016649	ENSBTAG00000002202	0.850033	4.06882e-06		CCND2	CRAMP1
88	ENSBTAG00000018463	ENSBTAG00000002202	0.863924	1.87141e-06		VIM	CRAMP1
89	ENSBTAG00000021516	ENSBTAG00000002202	0.88971	3.43673e-07		GSTA1	CRAMP1
90	ENSBTAG00000021516	ENSBTAG00000002299	0.850674	3.93234e-06		GSTA1	SEL1L3
91	ENSBTAG00000021516	ENSBTAG00000002475	0.859311	2.44396e-06		GSTA1	RAB11B
92	ENSBTAG00000021516	ENSBTAG00000002476	0.852932	3.48268e-06		GSTA1	DNAJC16
93	ENSBTAG00000008664	ENSBTAG00000002527	0.860218	2.32078e-06		EIF2B2	ZSWIM4
94	ENSBTAG00000016424	ENSBTAG00000002531	0.854324	3.22816e-06		MMP25	ARHGAP10
95	ENSBTAG00000021516	ENSBTAG00000002531	0.858508	2.55778e-06		GSTA1	ARHGAP10
96	ENSBTAG00000021516	ENSBTAG00000002562	0.880227	6.70087e-07		GSTA1	PRAF2
97	ENSBTAG00000021516	ENSBTAG00000002573	0.871304	1.19588e-06		GSTA1	UBA2
98	ENSBTAG00000021516	ENSBTAG00000002594	0.871007	1.2183e-06		GSTA1	ZNF436
99	ENSBTAG00000021516	ENSBTAG00000002658	0.885605	4.62168e-07		GSTA1	STAM
100	ENSBTAG00000049590	ENSBTAG00000002668	0.857365	2.72774e-06		-	ZNF711
101	ENSBTAG00000003329	ENSBTAG00000002689	0.856303	2.89428e-06		FST	NME7
102	ENSBTAG00000018463	ENSBTAG00000002689	0.855567	3.01471e-06		VIM	NME7
103	ENSBTAG00000021516	ENSBTAG00000002689	0.867313	1.52856e-06		GSTA1	NME7
104	ENSBTAG00000021516	ENSBTAG00000002718	0.850415	3.98696e-06		GSTA1	TINF2
105	ENSBTAG00000021516	ENSBTAG00000002746	0.862165	2.07419e-06		GSTA1	OSTF1
106	ENSBTAG00000021516	ENSBTAG00000002763	0.859246	2.45302e-06		GSTA1	KMT2B
107	ENSBTAG00000021516	ENSBTAG00000002770	0.856533	2.85745e-06		GSTA1	TCN2
108	ENSBTAG00000021516	ENSBTAG00000002774	0.863906	1.87333e-06		GSTA1	PTPN23
109	ENSBTAG00000021516	ENSBTAG00000002833	0.859001	2.48746e-06		GSTA1	FBXO22
110	ENSBTAG00000017863	ENSBTAG00000002900	0.874012	1.00776e-06		SRGN	-
111	ENSBTAG00000021516	ENSBTAG00000002900	0.887523	4.02989e-07		GSTA1	-
112	ENSBTAG00000016424	ENSBTAG00000002907	0.880203	6.71187e-07		MMP25	C2CD3
113	ENSBTAG00000021516	ENSBTAG00000002907	0.868533	1.41931e-06		GSTA1	C2CD3
114	ENSBTAG00000021516	ENSBTAG00000002935	0.854734	3.15652e-06		GSTA1	TMEM248
115	ENSBTAG00000021516	ENSBTAG00000002942	0.858993	2.48852e-06		GSTA1	SLC2A10
116	ENSBTAG00000021516	ENSBTAG00000002953	0.850705	3.92581e-06		GSTA1	TXN
117	ENSBTAG00000021516	ENSBTAG00000002999	0.87382	1.02019e-06		GSTA1	ANAPC15
118	ENSBTAG00000021516	ENSBTAG00000003015	0.867997	1.46643e-06		GSTA1	SESN1
119	ENSBTAG00000017863	ENSBTAG00000003033	0.859425	2.42822e-06		SRGN	GADD45G
120	ENSBTAG00000021516	ENSBTAG00000003033	0.901558	1.36351e-07		GSTA1	GADD45G
121	ENSBTAG00000021516	ENSBTAG00000003073	0.877309	8.13824e-07		GSTA1	NAA40
122	ENSBTAG00000016424	ENSBTAG00000003083	0.858459	2.56486e-06		MMP25	SLC50A1
123	ENSBTAG00000021516	ENSBTAG00000003109	0.86879	1.39712e-06		GSTA1	ITM2B
124	ENSBTAG00000021516	ENSBTAG00000003151	0.865202	1.73498e-06		GSTA1	DNAJB11
125	ENSBTAG00000021516	ENSBTAG00000003155	0.868822	1.39443e-06		GSTA1	IFI27L2
126	ENSBTAG00000021516	ENSBTAG00000003208	0.858762	2.52131e-06		GSTA1	RAB33B
127	ENSBTAG00000021516	ENSBTAG00000003209	0.85019	4.03516e-06		GSTA1	BLCAP
128	ENSBTAG00000012002	ENSBTAG00000003212	0.881991	5.94386e-07		BCAR1	NNAT
129	ENSBTAG00000021516	ENSBTAG00000003257	0.86607	1.64738e-06		GSTA1	STK4
130	ENSBTAG00000021516	ENSBTAG00000003315	0.860728	2.25389e-06		GSTA1	MRPL57
131	ENSBTAG00000021516	ENSBTAG00000003316	0.857824	2.65839e-06		GSTA1	SYAP1
132	ENSBTAG00000021516	ENSBTAG00000003325	0.858213	2.60082e-06		GSTA1	SNRK
133	ENSBTAG00000021516	ENSBTAG00000003401	0.850328	4.00566e-06		GSTA1	ACTR3
134	ENSBTAG00000021516	ENSBTAG00000003415	0.851164	3.83065e-06		GSTA1	ESD
135	ENSBTAG00000049122	ENSBTAG00000003447	0.890801	3.17037e-07		-	-
136	ENSBTAG00000021516	ENSBTAG00000003519	0.854336	3.22608e-06		GSTA1	NOL3
137	ENSBTAG00000021516	ENSBTAG00000003610	0.858955	2.49387e-06		GSTA1	DENND1A
138	ENSBTAG00000021516	ENSBTAG00000003687	0.855646	3.00166e-06		GSTA1	FOXK2
139	ENSBTAG00000021516	ENSBTAG00000003690	0.872415	1.11532e-06		GSTA1	NHLRC2
140	ENSBTAG00000009655	ENSBTAG00000003692	0.889021	3.6148e-07		TNS3	UCP2
141	ENSBTAG00000010052	ENSBTAG00000003692	0.853188	3.43457e-06		EXD2	UCP2
142	ENSBTAG00000015841	ENSBTAG00000003692	0.856305	2.89387e-06		CCDC115	UCP2
143	ENSBTAG00000054404	ENSBTAG00000003692	0.869738	1.31808e-06		SNN	UCP2
144	ENSBTAG00000021516	ENSBTAG00000003817	0.855401	3.04265e-06		GSTA1	RNF25
145	ENSBTAG00000021516	ENSBTAG00000003848	0.867019	1.55598e-06		GSTA1	ATRN
146	ENSBTAG00000021516	ENSBTAG00000003967	0.850886	3.8882e-06		GSTA1	OTUB1
147	ENSBTAG00000021516	ENSBTAG00000003975	0.862453	2.03971e-06		GSTA1	LMAN2L
148	ENSBTAG00000016424	ENSBTAG00000004037	0.878564	7.4901e-07		MMP25	JUN
149	ENSBTAG00000002834	ENSBTAG00000004066	0.851393	3.78396e-06		CCDC69	PARP8
150	ENSBTAG00000021516	ENSBTAG00000004066	0.874993	9.46247e-07		GSTA1	PARP8
151	ENSBTAG00000021516	ENSBTAG00000004131	0.864442	1.81504e-06		GSTA1	RAP2C
152	ENSBTAG00000016045	ENSBTAG00000004138	0.85038	3.99453e-06		TRIB2	BICRA
153	ENSBTAG00000016424	ENSBTAG00000004177	0.850282	4.01545e-06		MMP25	TANC1
154	ENSBTAG00000021516	ENSBTAG00000004240	0.854037	3.27926e-06		GSTA1	TMPO
155	ENSBTAG00000025822	ENSBTAG00000004266	0.859611	2.40255e-06		CALML4	DDX25
156	ENSBTAG00000024061	ENSBTAG00000004275	0.850472	3.97496e-06		NOTO	DKK3
157	ENSBTAG00000021516	ENSBTAG00000004282	0.855916	2.9571e-06		GSTA1	AMBRA1
158	ENSBTAG00000017863	ENSBTAG00000004288	0.851805	3.70117e-06		SRGN	GSTA4
159	ENSBTAG00000021516	ENSBTAG00000004288	0.867159	1.54288e-06		GSTA1	GSTA4
160	ENSBTAG00000021516	ENSBTAG00000004315	0.851272	3.80862e-06		GSTA1	HDLBP
161	ENSBTAG00000016424	ENSBTAG00000004361	0.854953	3.11872e-06		MMP25	ZBTB37
162	ENSBTAG00000008401	ENSBTAG00000004468	0.857021	2.78073e-06		PFKFB3	BARX1
163	ENSBTAG00000021516	ENSBTAG00000004498	0.855704	2.99198e-06		GSTA1	ESR2
164	ENSBTAG00000021516	ENSBTAG00000004521	0.857928	2.64283e-06		GSTA1	LSM7
165	ENSBTAG00000021516	ENSBTAG00000004564	0.872352	1.11978e-06		GSTA1	MBNL1
166	ENSBTAG00000021516	ENSBTAG00000004742	0.86007	2.34052e-06		GSTA1	RUNX1
167	ENSBTAG00000021516	ENSBTAG00000004776	0.863226	1.94973e-06		GSTA1	DUSP23
168	ENSBTAG00000021516	ENSBTAG00000004788	0.882622	5.69188e-07		GSTA1	SDR39U1
169	ENSBTAG00000021516	ENSBTAG00000004801	0.865169	1.73842e-06		GSTA1	PDXDC1
170	ENSBTAG00000021516	ENSBTAG00000004849	0.854798	3.1454e-06		GSTA1	IGSF3
171	ENSBTAG00000021516	ENSBTAG00000004851	0.867431	1.51772e-06		GSTA1	NCKAP5L
172	ENSBTAG00000021516	ENSBTAG00000004995	0.851685	3.72523e-06		GSTA1	C1GALT1
173	ENSBTAG00000021068	ENSBTAG00000005012	0.873576	1.03621e-06		SUFU	HSPH1
174	ENSBTAG00000021516	ENSBTAG00000005092	0.857034	2.77865e-06		GSTA1	ROR2
175	ENSBTAG00000021516	ENSBTAG00000005102	0.856172	2.91535e-06		GSTA1	PHTF2
176	ENSBTAG00000021516	ENSBTAG00000005136	0.88544	4.67595e-07		GSTA1	ABI1
177	ENSBTAG00000021516	ENSBTAG00000005138	0.866863	1.57072e-06		GSTA1	BCL9L
178	ENSBTAG00000021516	ENSBTAG00000005205	0.855886	2.96211e-06		GSTA1	DSE
179	ENSBTAG00000021516	ENSBTAG00000005213	0.878161	7.69318e-07		GSTA1	ZWILCH
180	ENSBTAG00000021516	ENSBTAG00000005275	0.887759	3.96205e-07		GSTA1	PKIG
181	ENSBTAG00000021516	ENSBTAG00000005285	0.871687	1.16756e-06		GSTA1	MRPS33
182	ENSBTAG00000021516	ENSBTAG00000005289	0.853098	3.45139e-06		GSTA1	CHERP
183	ENSBTAG00000021516	ENSBTAG00000005310	0.875037	9.43576e-07		GSTA1	GPR180
184	ENSBTAG00000021516	ENSBTAG00000005314	0.883629	5.30849e-07		GSTA1	MFN2
185	ENSBTAG00000021516	ENSBTAG00000005345	0.871651	1.17023e-06		GSTA1	ARPC3
186	ENSBTAG00000016424	ENSBTAG00000005376	0.881816	6.01571e-07		MMP25	FBXO30
187	ENSBTAG00000021516	ENSBTAG00000005376	0.884362	5.04425e-07		GSTA1	FBXO30
188	ENSBTAG00000021516	ENSBTAG00000005436	0.858151	2.60983e-06		GSTA1	SHQ1
189	ENSBTAG00000016424	ENSBTAG00000005442	0.900232	1.52078e-07		MMP25	DNAI4
190	ENSBTAG00000021516	ENSBTAG00000005442	0.891707	2.96318e-07		GSTA1	DNAI4
191	ENSBTAG00000018463	ENSBTAG00000005444	0.851392	3.78428e-06		VIM	UGGT1
192	ENSBTAG00000021516	ENSBTAG00000005444	0.892582	2.77414e-07		GSTA1	UGGT1
193	ENSBTAG00000013869	ENSBTAG00000005453	0.851465	3.76953e-06		SH3BP4	FGD4
194	ENSBTAG00000021516	ENSBTAG00000005482	0.850183	4.03659e-06		GSTA1	TMEM135
195	ENSBTAG00000021516	ENSBTAG00000005523	0.874191	9.96264e-07		GSTA1	XYLT1
196	ENSBTAG00000021516	ENSBTAG00000005564	0.850132	4.04744e-06		GSTA1	PIAS1
197	ENSBTAG00000021516	ENSBTAG00000005577	0.850518	3.96522e-06		GSTA1	RNASEH2C
198	ENSBTAG00000021516	ENSBTAG00000005587	0.853457	3.38482e-06		GSTA1	SKIV2L
199	ENSBTAG00000021516	ENSBTAG00000005614	0.87682	8.40325e-07		GSTA1	UXS1
200	ENSBTAG00000006734	ENSBTAG00000005654	0.877897	7.82867e-07		BICD1	TMSB10
201	ENSBTAG00000053362	ENSBTAG00000005668	0.875224	9.32265e-07		-	SLC39A8
202	ENSBTAG00000013869	ENSBTAG00000005695	0.876147	8.78097e-07		SH3BP4	NUDT6
203	ENSBTAG00000021516	ENSBTAG00000005815	0.85693	2.79491e-06		GSTA1	RNF31
204	ENSBTAG00000016424	ENSBTAG00000005830	0.853741	3.33284e-06		MMP25	STRN4
205	ENSBTAG00000021516	ENSBTAG00000005830	0.893174	2.65245e-07		GSTA1	STRN4
206	ENSBTAG00000021516	ENSBTAG00000005909	0.878573	7.4858e-07		GSTA1	LEPROT
207	ENSBTAG00000021516	ENSBTAG00000005928	0.887509	4.03412e-07		GSTA1	MINPP1
208	ENSBTAG00000021516	ENSBTAG00000006003	0.853823	3.31795e-06		GSTA1	SAP130
209	ENSBTAG00000021516	ENSBTAG00000006040	0.85029	4.0137e-06		GSTA1	UHRF1BP1L
210	ENSBTAG00000021516	ENSBTAG00000006112	0.852122	3.63854e-06		GSTA1	SPRTN
211	ENSBTAG00000021516	ENSBTAG00000006117	0.855052	3.10163e-06		GSTA1	FLYWCH1
212	ENSBTAG00000021516	ENSBTAG00000006134	0.878325	7.60998e-07		GSTA1	DYNLRB1
213	ENSBTAG00000021516	ENSBTAG00000006168	0.863145	1.95901e-06		GSTA1	RBM45
214	ENSBTAG00000021516	ENSBTAG00000006235	0.858638	2.53913e-06		GSTA1	INTS3
215	ENSBTAG00000021516	ENSBTAG00000006241	0.856402	2.8784e-06		GSTA1	MAN2B1
216	ENSBTAG00000021516	ENSBTAG00000006244	0.852916	3.48565e-06		GSTA1	WDR83OS
217	ENSBTAG00000000184	ENSBTAG00000006367	0.856352	2.88647e-06		EIF2AK3	CCN2
218	ENSBTAG00000011412	ENSBTAG00000006367	0.884859	4.8713e-07		LAMB1	CCN2
219	ENSBTAG00000014861	ENSBTAG00000006367	0.854457	3.20473e-06		SLC20A2	CCN2
220	ENSBTAG00000017521	ENSBTAG00000006367	0.867275	1.53211e-06		ATOH7	CCN2
221	ENSBTAG00000031890	ENSBTAG00000006367	0.864371	1.8227e-06		DOCK1	CCN2
222	ENSBTAG00000048648	ENSBTAG00000006367	0.875571	9.11574e-07		-	CCN2
223	ENSBTAG00000053362	ENSBTAG00000006367	0.851884	3.68561e-06		-	CCN2
224	ENSBTAG00000021516	ENSBTAG00000006416	0.861995	2.09486e-06		GSTA1	EMC4
225	ENSBTAG00000021516	ENSBTAG00000006507	0.869714	1.32e-06		GSTA1	ADAMTS3
226	ENSBTAG00000021516	ENSBTAG00000006543	0.873853	1.01801e-06		GSTA1	EIF3CL
227	ENSBTAG00000021516	ENSBTAG00000006556	0.854631	3.17425e-06		GSTA1	COPB1
228	ENSBTAG00000021516	ENSBTAG00000006612	0.852454	3.57398e-06		GSTA1	SCAF1
229	ENSBTAG00000021516	ENSBTAG00000006640	0.878603	7.47072e-07		GSTA1	RB1
230	ENSBTAG00000003329	ENSBTAG00000006654	0.850945	3.87589e-06		FST	TANK
231	ENSBTAG00000017863	ENSBTAG00000006654	0.85015	4.04364e-06		SRGN	TANK
232	ENSBTAG00000021516	ENSBTAG00000006654	0.859301	2.44537e-06		GSTA1	TANK
233	ENSBTAG00000021516	ENSBTAG00000006657	0.871859	1.15505e-06		GSTA1	ZDHHC8
234	ENSBTAG00000021516	ENSBTAG00000006678	0.859711	2.38889e-06		GSTA1	GATAD2B
235	ENSBTAG00000054829	ENSBTAG00000006679	0.872274	1.1253e-06		-	MITF
236	ENSBTAG00000021516	ENSBTAG00000006751	0.883789	5.24981e-07		GSTA1	TENT2
237	ENSBTAG00000021516	ENSBTAG00000006795	0.851386	3.78543e-06		GSTA1	GCSH
238	ENSBTAG00000021516	ENSBTAG00000006848	0.851174	3.82871e-06		GSTA1	DHX34
239	ENSBTAG00000017863	ENSBTAG00000007016	0.856521	2.85943e-06		SRGN	CNPY4
240	ENSBTAG00000021516	ENSBTAG00000007016	0.88474	4.91205e-07		GSTA1	CNPY4
241	ENSBTAG00000016045	ENSBTAG00000007053	0.870249	1.27703e-06		TRIB2	ZFHX2
242	ENSBTAG00000021516	ENSBTAG00000007058	0.870097	1.28913e-06		GSTA1	ATG2A
243	ENSBTAG00000002834	ENSBTAG00000007075	0.892048	2.88828e-07		CCDC69	-
244	ENSBTAG00000021516	ENSBTAG00000007075	0.855577	3.0131e-06		GSTA1	-
245	ENSBTAG00000021516	ENSBTAG00000007096	0.853074	3.45592e-06		GSTA1	GAS8
246	ENSBTAG00000021516	ENSBTAG00000007117	0.865765	1.67768e-06		GSTA1	CTC1
247	ENSBTAG00000016424	ENSBTAG00000007233	0.86349	1.9198e-06		MMP25	WDR25
248	ENSBTAG00000021516	ENSBTAG00000007234	0.853736	3.33369e-06		GSTA1	PLRG1
249	ENSBTAG00000017863	ENSBTAG00000007288	0.863149	1.95851e-06		SRGN	CDK19
250	ENSBTAG00000018463	ENSBTAG00000007288	0.854957	3.11796e-06		VIM	CDK19
251	ENSBTAG00000021516	ENSBTAG00000007288	0.904658	1.05018e-07		GSTA1	CDK19
252	ENSBTAG00000021516	ENSBTAG00000007303	0.856718	2.82823e-06		GSTA1	RAD21
253	ENSBTAG00000016424	ENSBTAG00000007304	0.852527	3.55992e-06		MMP25	CLK3
254	ENSBTAG00000021516	ENSBTAG00000007331	0.874895	9.52236e-07		GSTA1	PLOD2
255	ENSBTAG00000013869	ENSBTAG00000007334	0.857458	2.71352e-06		SH3BP4	NFKBID
256	ENSBTAG00000021516	ENSBTAG00000007360	0.85611	2.92542e-06		GSTA1	TMEM43
257	ENSBTAG00000021516	ENSBTAG00000007422	0.865605	1.69386e-06		GSTA1	TRAPPC11
258	ENSBTAG00000021516	ENSBTAG00000007489	0.868559	1.41704e-06		GSTA1	NCOA3
259	ENSBTAG00000021516	ENSBTAG00000007523	0.85322	3.42858e-06		GSTA1	STX4
260	ENSBTAG00000003329	ENSBTAG00000007567	0.858561	2.55017e-06		FST	TMX3
261	ENSBTAG00000009972	ENSBTAG00000007567	0.851727	3.71672e-06		INHA	TMX3
262	ENSBTAG00000021516	ENSBTAG00000007567	0.868518	1.42059e-06		GSTA1	TMX3
263	ENSBTAG00000021516	ENSBTAG00000007696	0.875891	8.92825e-07		GSTA1	TRAPPC8
264	ENSBTAG00000014829	ENSBTAG00000007785	0.881636	6.0902e-07		MYRFL	PKD2L2
265	ENSBTAG00000006734	ENSBTAG00000007808	0.85271	3.52488e-06		BICD1	ANTXR1
266	ENSBTAG00000021516	ENSBTAG00000007818	0.856808	2.81398e-06		GSTA1	POFUT2
267	ENSBTAG00000016424	ENSBTAG00000007825	0.880574	6.54573e-07		MMP25	MARK2
268	ENSBTAG00000021516	ENSBTAG00000007863	0.892478	2.79615e-07		GSTA1	GLS
269	ENSBTAG00000021516	ENSBTAG00000007930	0.856236	2.90505e-06		GSTA1	NCOA6
270	ENSBTAG00000021516	ENSBTAG00000007933	0.883389	5.39776e-07		GSTA1	DIPK2A
271	ENSBTAG00000017863	ENSBTAG00000007939	0.862444	2.04085e-06		SRGN	CHMP2B
272	ENSBTAG00000021516	ENSBTAG00000007939	0.894516	2.39348e-07		GSTA1	CHMP2B
273	ENSBTAG00000021516	ENSBTAG00000007942	0.860163	2.32801e-06		GSTA1	TENT4B
274	ENSBTAG00000021516	ENSBTAG00000007943	0.866277	1.62703e-06		GSTA1	AZIN1
275	ENSBTAG00000021516	ENSBTAG00000007964	0.866826	1.57421e-06		GSTA1	ARPC4
276	ENSBTAG00000021516	ENSBTAG00000007976	0.858436	2.56823e-06		GSTA1	FAM3C
277	ENSBTAG00000013869	ENSBTAG00000008126	0.886187	4.43449e-07		SH3BP4	NPHP4
278	ENSBTAG00000021516	ENSBTAG00000008130	0.85122	3.81925e-06		GSTA1	MED10
279	ENSBTAG00000008401	ENSBTAG00000008330	0.852277	3.60833e-06		PFKFB3	RNF19B
280	ENSBTAG00000021516	ENSBTAG00000008396	0.862338	2.05351e-06		GSTA1	MRPL54
281	ENSBTAG00000021516	ENSBTAG00000008438	0.881946	5.96216e-07		GSTA1	ARFIP1
282	ENSBTAG00000021516	ENSBTAG00000008523	0.850677	3.93183e-06		GSTA1	TFE3
283	ENSBTAG00000021516	ENSBTAG00000008533	0.857742	2.67062e-06		GSTA1	GLCCI1
284	ENSBTAG00000016424	ENSBTAG00000008573	0.859486	2.41971e-06		MMP25	ZFP36
285	ENSBTAG00000021516	ENSBTAG00000008584	0.857326	2.73362e-06		GSTA1	CLN8
286	ENSBTAG00000021516	ENSBTAG00000008633	0.863888	1.87536e-06		GSTA1	SLX1A
287	ENSBTAG00000021516	ENSBTAG00000008692	0.856518	2.8598e-06		GSTA1	UQCR11
288	ENSBTAG00000021516	ENSBTAG00000008699	0.854082	3.27131e-06		GSTA1	FEM1C
289	ENSBTAG00000021516	ENSBTAG00000008721	0.887294	4.09699e-07		GSTA1	MANSC1
290	ENSBTAG00000016424	ENSBTAG00000008728	0.883861	5.22358e-07		MMP25	MRTFB
291	ENSBTAG00000021516	ENSBTAG00000008728	0.859918	2.36084e-06		GSTA1	MRTFB
292	ENSBTAG00000021516	ENSBTAG00000008845	0.854349	3.22389e-06		GSTA1	INTS9
293	ENSBTAG00000021516	ENSBTAG00000008884	0.853435	3.38872e-06		GSTA1	MAPRE3
294	ENSBTAG00000021516	ENSBTAG00000008911	0.872022	1.14324e-06		GSTA1	-
295	ENSBTAG00000013869	ENSBTAG00000008916	0.850797	3.90662e-06		SH3BP4	CYFIP2
296	ENSBTAG00000021516	ENSBTAG00000008938	0.864462	1.8129e-06		GSTA1	SRC
297	ENSBTAG00000021516	ENSBTAG00000008967	0.86175	2.12472e-06		GSTA1	RAP1B
298	ENSBTAG00000021516	ENSBTAG00000008987	0.885707	4.58839e-07		GSTA1	SOCS5
299	ENSBTAG00000017863	ENSBTAG00000009002	0.85679	2.81685e-06		SRGN	-
300	ENSBTAG00000021516	ENSBTAG00000009002	0.885172	4.76508e-07		GSTA1	-
301	ENSBTAG00000021516	ENSBTAG00000009022	0.851785	3.70528e-06		GSTA1	DNAJC30
302	ENSBTAG00000021516	ENSBTAG00000009037	0.860403	2.29628e-06		GSTA1	GALNT12
303	ENSBTAG00000017863	ENSBTAG00000009085	0.850543	3.95996e-06		SRGN	SLC35A5
304	ENSBTAG00000021516	ENSBTAG00000009085	0.887766	3.95986e-07		GSTA1	SLC35A5
305	ENSBTAG00000021516	ENSBTAG00000009099	0.858928	2.49771e-06		GSTA1	PRR14
306	ENSBTAG00000021516	ENSBTAG00000009129	0.851695	3.72313e-06		GSTA1	POLI
307	ENSBTAG00000021516	ENSBTAG00000009141	0.859647	2.3977e-06		GSTA1	FAM210A
308	ENSBTAG00000021516	ENSBTAG00000009163	0.87227	1.12559e-06		GSTA1	TMEM234
309	ENSBTAG00000002834	ENSBTAG00000009183	0.867891	1.47589e-06		CCDC69	SHISA5
310	ENSBTAG00000021516	ENSBTAG00000009183	0.8642	1.84119e-06		GSTA1	SHISA5
311	ENSBTAG00000021516	ENSBTAG00000009191	0.856394	2.87965e-06		GSTA1	TUSC3
312	ENSBTAG00000017278	ENSBTAG00000009214	0.850902	3.88484e-06		ACBD5	ETS2
313	ENSBTAG00000021516	ENSBTAG00000009275	0.854674	3.16691e-06		GSTA1	MTRF1L
314	ENSBTAG00000021516	ENSBTAG00000009279	0.862484	2.03603e-06		GSTA1	TNKS2
315	ENSBTAG00000021516	ENSBTAG00000009346	0.854622	3.17589e-06		GSTA1	MAPKAPK5
316	ENSBTAG00000017863	ENSBTAG00000009359	0.858527	2.55501e-06		SRGN	-
317	ENSBTAG00000021516	ENSBTAG00000009359	0.887429	4.05742e-07		GSTA1	-
318	ENSBTAG00000016424	ENSBTAG00000009417	0.86503	1.75285e-06		MMP25	ZFAND5
319	ENSBTAG00000011224	ENSBTAG00000009493	0.883902	5.20865e-07		CITED2	BCL3
320	ENSBTAG00000021516	ENSBTAG00000009509	0.874957	9.48415e-07		GSTA1	NDUFA6
321	ENSBTAG00000021516	ENSBTAG00000009580	0.88272	5.65332e-07		GSTA1	SH3BGRL3
322	ENSBTAG00000016424	ENSBTAG00000009611	0.865434	1.71119e-06		MMP25	PHF21A
323	ENSBTAG00000003329	ENSBTAG00000009620	0.869076	1.37285e-06		FST	WDR27
324	ENSBTAG00000016424	ENSBTAG00000009620	0.850577	3.95288e-06		MMP25	WDR27
325	ENSBTAG00000016649	ENSBTAG00000009620	0.859506	2.41709e-06		CCND2	WDR27
326	ENSBTAG00000021516	ENSBTAG00000009620	0.87827	7.63801e-07		GSTA1	WDR27
327	ENSBTAG00000021516	ENSBTAG00000009646	0.859248	2.45274e-06		GSTA1	ALDH7A1
328	ENSBTAG00000021516	ENSBTAG00000009655	0.87888	7.33452e-07		GSTA1	TNS3
329	ENSBTAG00000021516	ENSBTAG00000009657	0.851573	3.74761e-06		GSTA1	MTMR1
330	ENSBTAG00000021516	ENSBTAG00000009676	0.851963	3.66991e-06		GSTA1	STK25
331	ENSBTAG00000021516	ENSBTAG00000009795	0.862432	2.0423e-06		GSTA1	SF3B5
332	ENSBTAG00000021516	ENSBTAG00000009804	0.884612	4.95635e-07		GSTA1	ERP44
333	ENSBTAG00000013869	ENSBTAG00000009856	0.856674	2.83505e-06		SH3BP4	ACAP3
334	ENSBTAG00000021516	ENSBTAG00000009872	0.855134	3.08772e-06		GSTA1	SPHK2
335	ENSBTAG00000021516	ENSBTAG00000009885	0.853717	3.33707e-06		GSTA1	TACO1
336	ENSBTAG00000021516	ENSBTAG00000009899	0.856202	2.91049e-06		GSTA1	CHID1
337	ENSBTAG00000021516	ENSBTAG00000009905	0.877882	7.8368e-07		GSTA1	NFYA
338	ENSBTAG00000021516	ENSBTAG00000009916	0.859746	2.38418e-06		GSTA1	NTAQ1
339	ENSBTAG00000016424	ENSBTAG00000009961	0.863513	1.91716e-06		MMP25	E4F1
340	ENSBTAG00000017863	ENSBTAG00000009995	0.850015	4.07269e-06		SRGN	CPEB4
341	ENSBTAG00000021516	ENSBTAG00000010009	0.864427	1.81664e-06		GSTA1	TMCO1
342	ENSBTAG00000021516	ENSBTAG00000010091	0.869718	1.31965e-06		GSTA1	ARL6
343	ENSBTAG00000021516	ENSBTAG00000010134	0.860897	2.23203e-06		GSTA1	OSTM1
344	ENSBTAG00000021516	ENSBTAG00000010135	0.861148	2.19994e-06		GSTA1	PEDS1
345	ENSBTAG00000021516	ENSBTAG00000010136	0.869631	1.32679e-06		GSTA1	CMAS
346	ENSBTAG00000021516	ENSBTAG00000010195	0.866985	1.55914e-06		GSTA1	PKN3
347	ENSBTAG00000021516	ENSBTAG00000010208	0.853563	3.36525e-06		GSTA1	ZER1
348	ENSBTAG00000021516	ENSBTAG00000010304	0.876346	8.66803e-07		GSTA1	CHKA
349	ENSBTAG00000021516	ENSBTAG00000010379	0.852343	3.59539e-06		GSTA1	CRTC1
350	ENSBTAG00000006901	ENSBTAG00000010416	0.854229	3.24504e-06		NIPSNAP3A	RIN3
351	ENSBTAG00000021516	ENSBTAG00000010432	0.859705	2.38979e-06		GSTA1	EIF2D
352	ENSBTAG00000021516	ENSBTAG00000010542	0.864331	1.82692e-06		GSTA1	SPIRE1
353	ENSBTAG00000021516	ENSBTAG00000010584	0.861354	2.17405e-06		GSTA1	AP2S1
354	ENSBTAG00000021516	ENSBTAG00000010619	0.880133	6.7438e-07		GSTA1	PPP3R1
355	ENSBTAG00000021516	ENSBTAG00000010740	0.854902	3.12742e-06		GSTA1	CLTB
356	ENSBTAG00000016424	ENSBTAG00000010789	0.874269	9.91331e-07		MMP25	ANKRD54
357	ENSBTAG00000021516	ENSBTAG00000010863	0.902955	1.21344e-07		GSTA1	DCP1A
358	ENSBTAG00000021516	ENSBTAG00000010871	0.860884	2.23373e-06		GSTA1	-
359	ENSBTAG00000021516	ENSBTAG00000010909	0.891974	2.90438e-07		GSTA1	SLC30A1
360	ENSBTAG00000016424	ENSBTAG00000010949	0.862384	2.04799e-06		MMP25	PROSER1
361	ENSBTAG00000021516	ENSBTAG00000010980	0.876059	8.83142e-07		GSTA1	ANKMY2
362	ENSBTAG00000021516	ENSBTAG00000011025	0.861161	2.19829e-06		GSTA1	BTF3L4
363	ENSBTAG00000016424	ENSBTAG00000011074	0.878645	7.45014e-07		MMP25	BRD2
364	ENSBTAG00000021516	ENSBTAG00000011087	0.857132	2.76349e-06		GSTA1	ARID2
365	ENSBTAG00000021516	ENSBTAG00000011143	0.858565	2.54959e-06		GSTA1	KPNA1
366	ENSBTAG00000021516	ENSBTAG00000011161	0.858918	2.49917e-06		GSTA1	-
367	ENSBTAG00000017863	ENSBTAG00000011162	0.863933	1.8704e-06		SRGN	ZKSCAN2
368	ENSBTAG00000021516	ENSBTAG00000011162	0.851579	3.74637e-06		GSTA1	ZKSCAN2
369	ENSBTAG00000021516	ENSBTAG00000011173	0.859164	2.46452e-06		GSTA1	FAM189A2
370	ENSBTAG00000021516	ENSBTAG00000011184	0.86032	2.30721e-06		GSTA1	FTH1
371	ENSBTAG00000021516	ENSBTAG00000011189	0.858509	2.55768e-06		GSTA1	TJAP1
372	ENSBTAG00000021516	ENSBTAG00000011190	0.859306	2.44471e-06		GSTA1	FLNA
373	ENSBTAG00000021516	ENSBTAG00000011214	0.868646	1.40948e-06		GSTA1	THAP3
374	ENSBTAG00000002292	ENSBTAG00000011224	0.855605	3.00849e-06		SMARCA1	CITED2
375	ENSBTAG00000003329	ENSBTAG00000011224	0.884797	4.8927e-07		FST	CITED2
376	ENSBTAG00000004215	ENSBTAG00000011224	0.866669	1.58911e-06		RARRES2	CITED2
377	ENSBTAG00000006195	ENSBTAG00000011224	0.864502	1.80859e-06		C29H11orf68	CITED2
378	ENSBTAG00000013176	ENSBTAG00000011224	0.852182	3.62684e-06		SMOC2	CITED2
379	ENSBTAG00000016045	ENSBTAG00000011224	0.890658	3.20437e-07		TRIB2	CITED2
380	ENSBTAG00000016649	ENSBTAG00000011224	0.8886	3.72749e-07		CCND2	CITED2
381	ENSBTAG00000017863	ENSBTAG00000011224	0.888495	3.75613e-07		SRGN	CITED2
382	ENSBTAG00000018463	ENSBTAG00000011224	0.883232	5.4569e-07		VIM	CITED2
383	ENSBTAG00000021516	ENSBTAG00000011224	0.906484	8.9672e-08		GSTA1	CITED2
384	ENSBTAG00000052187	ENSBTAG00000011224	0.878826	7.3607e-07		-	CITED2
385	ENSBTAG00000003329	ENSBTAG00000011322	0.870109	1.28814e-06		FST	HIPK1
386	ENSBTAG00000016045	ENSBTAG00000011322	0.851771	3.70802e-06		TRIB2	HIPK1
387	ENSBTAG00000016649	ENSBTAG00000011322	0.870175	1.28291e-06		CCND2	HIPK1
388	ENSBTAG00000017863	ENSBTAG00000011322	0.879598	6.99058e-07		SRGN	HIPK1
389	ENSBTAG00000018463	ENSBTAG00000011322	0.874897	9.52088e-07		VIM	HIPK1
390	ENSBTAG00000021516	ENSBTAG00000011322	0.927911	1.05763e-08		GSTA1	HIPK1
391	ENSBTAG00000002834	ENSBTAG00000011354	0.863779	1.88737e-06		CCDC69	NUDT9
392	ENSBTAG00000016649	ENSBTAG00000011354	0.852012	3.66027e-06		CCND2	NUDT9
393	ENSBTAG00000017863	ENSBTAG00000011354	0.869232	1.35979e-06		SRGN	NUDT9
394	ENSBTAG00000021516	ENSBTAG00000011354	0.893155	2.65617e-07		GSTA1	NUDT9
395	ENSBTAG00000016424	ENSBTAG00000011373	0.852351	3.59394e-06		MMP25	MAML3
396	ENSBTAG00000021516	ENSBTAG00000011416	0.866124	1.642e-06		GSTA1	ARHGEF39
397	ENSBTAG00000021516	ENSBTAG00000011514	0.859809	2.37561e-06		GSTA1	MRPL44
398	ENSBTAG00000021516	ENSBTAG00000011531	0.852598	3.54617e-06		GSTA1	SS18
399	ENSBTAG00000000184	ENSBTAG00000011600	0.863615	1.9057e-06		EIF2AK3	MAP3K8
400	ENSBTAG00000001414	ENSBTAG00000011600	0.850927	3.87965e-06		KCTD12	MAP3K8
401	ENSBTAG00000002736	ENSBTAG00000011600	0.853121	3.44716e-06		DNMT1	MAP3K8
402	ENSBTAG00000004587	ENSBTAG00000011600	0.869702	1.32098e-06		DUSP6	MAP3K8
403	ENSBTAG00000004851	ENSBTAG00000011600	0.850664	3.93438e-06		NCKAP5L	MAP3K8
404	ENSBTAG00000005478	ENSBTAG00000011600	0.859381	2.43435e-06		PATZ1	MAP3K8
405	ENSBTAG00000007430	ENSBTAG00000011600	0.862718	2.00848e-06		MYBBP1A	MAP3K8
406	ENSBTAG00000008132	ENSBTAG00000011600	0.85773	2.67244e-06		SOX13	MAP3K8
407	ENSBTAG00000008153	ENSBTAG00000011600	0.859747	2.3841e-06		CAMSAP2	MAP3K8
408	ENSBTAG00000010052	ENSBTAG00000011600	0.852987	3.47234e-06		EXD2	MAP3K8
409	ENSBTAG00000010462	ENSBTAG00000011600	0.876173	8.766e-07		ROBO2	MAP3K8
410	ENSBTAG00000010815	ENSBTAG00000011600	0.858457	2.56522e-06		CAMKK2	MAP3K8
411	ENSBTAG00000011412	ENSBTAG00000011600	0.876319	8.68328e-07		LAMB1	MAP3K8
412	ENSBTAG00000012139	ENSBTAG00000011600	0.865818	1.67242e-06		SIX1	MAP3K8
413	ENSBTAG00000012678	ENSBTAG00000011600	0.86468	1.78961e-06		COLGALT1	MAP3K8
414	ENSBTAG00000016124	ENSBTAG00000011600	0.854611	3.17777e-06		PACSIN1	MAP3K8
415	ENSBTAG00000016243	ENSBTAG00000011600	0.851859	3.6905e-06		RBL2	MAP3K8
416	ENSBTAG00000016350	ENSBTAG00000011600	0.888846	3.66149e-07		NACC1	MAP3K8
417	ENSBTAG00000017521	ENSBTAG00000011600	0.892398	2.81303e-07		ATOH7	MAP3K8
418	ENSBTAG00000019928	ENSBTAG00000011600	0.86503	1.75288e-06		AQP11	MAP3K8
419	ENSBTAG00000020270	ENSBTAG00000011600	0.867182	1.54077e-06		NFKB1	MAP3K8
420	ENSBTAG00000021068	ENSBTAG00000011600	0.863654	1.90135e-06		SUFU	MAP3K8
421	ENSBTAG00000021879	ENSBTAG00000011600	0.850005	4.07501e-06		VCL	MAP3K8
422	ENSBTAG00000021971	ENSBTAG00000011600	0.861292	2.18185e-06		SNCAIP	MAP3K8
423	ENSBTAG00000022013	ENSBTAG00000011600	0.868327	1.43726e-06		CBR4	MAP3K8
424	ENSBTAG00000030435	ENSBTAG00000011600	0.859975	2.3532e-06		PNRC2	MAP3K8
425	ENSBTAG00000031890	ENSBTAG00000011600	0.887963	3.90401e-07		DOCK1	MAP3K8
426	ENSBTAG00000045509	ENSBTAG00000011600	0.891463	3.01782e-07		FAM217B	MAP3K8
427	ENSBTAG00000048262	ENSBTAG00000011600	0.86085	2.23812e-06		ACTR5	MAP3K8
428	ENSBTAG00000048648	ENSBTAG00000011600	0.87814	7.70394e-07		-	MAP3K8
429	ENSBTAG00000021516	ENSBTAG00000011614	0.874026	1.00688e-06		GSTA1	PDE7A
430	ENSBTAG00000021516	ENSBTAG00000011620	0.857614	2.68986e-06		GSTA1	PIGU
431	ENSBTAG00000021516	ENSBTAG00000011628	0.861116	2.20408e-06		GSTA1	EGFR
432	ENSBTAG00000021516	ENSBTAG00000011698	0.8622	2.06996e-06		GSTA1	TYK2
433	ENSBTAG00000021516	ENSBTAG00000011699	0.861229	2.18968e-06		GSTA1	CDC37
434	ENSBTAG00000021516	ENSBTAG00000011715	0.88634	4.38647e-07		GSTA1	RECQL5
435	ENSBTAG00000021516	ENSBTAG00000011762	0.893635	2.56078e-07		GSTA1	ANKRD52
436	ENSBTAG00000021516	ENSBTAG00000011767	0.85828	2.59098e-06		GSTA1	PALS1
437	ENSBTAG00000021516	ENSBTAG00000011790	0.903221	1.18658e-07		GSTA1	MED14
438	ENSBTAG00000006734	ENSBTAG00000011822	0.863944	1.86922e-06		BICD1	ARMH1
439	ENSBTAG00000005339	ENSBTAG00000011828	0.852139	3.63534e-06		VEGFA	ARID3B
440	ENSBTAG00000016045	ENSBTAG00000011828	0.854112	3.266e-06		TRIB2	ARID3B
441	ENSBTAG00000021516	ENSBTAG00000011841	0.858477	2.56228e-06		GSTA1	TCTN3
442	ENSBTAG00000021516	ENSBTAG00000011883	0.859968	2.35415e-06		GSTA1	ARL1
443	ENSBTAG00000021516	ENSBTAG00000011895	0.854728	3.15746e-06		GSTA1	PANK3
444	ENSBTAG00000016424	ENSBTAG00000011912	0.878918	7.31604e-07		MMP25	SLC25A25
445	ENSBTAG00000021516	ENSBTAG00000011922	0.851723	3.71751e-06		GSTA1	PLEC
446	ENSBTAG00000017863	ENSBTAG00000011932	0.854614	3.17729e-06		SRGN	PRG4
447	ENSBTAG00000021516	ENSBTAG00000011932	0.893914	2.5067e-07		GSTA1	PRG4
448	ENSBTAG00000021516	ENSBTAG00000011953	0.850772	3.91195e-06		GSTA1	PRKACB
449	ENSBTAG00000021516	ENSBTAG00000011969	0.851567	3.7489e-06		GSTA1	HSPB1
450	ENSBTAG00000021516	ENSBTAG00000011970	0.876345	8.66812e-07		GSTA1	FNIP2
451	ENSBTAG00000021516	ENSBTAG00000011975	0.863841	1.88058e-06		GSTA1	SERPINB1
452	ENSBTAG00000016424	ENSBTAG00000011994	0.893056	2.6762e-07		MMP25	NDEL1
453	ENSBTAG00000021516	ENSBTAG00000012012	0.855675	2.99683e-06		GSTA1	CYB5A
454	ENSBTAG00000007348	ENSBTAG00000012016	0.86074	2.25229e-06		STRA6	LMTK3
455	ENSBTAG00000021516	ENSBTAG00000012060	0.852084	3.64611e-06		GSTA1	LPIN2
456	ENSBTAG00000021516	ENSBTAG00000012065	0.891643	2.97743e-07		GSTA1	DNAJC3
457	ENSBTAG00000021516	ENSBTAG00000012069	0.873539	1.03865e-06		GSTA1	CCDC167
458	ENSBTAG00000011224	ENSBTAG00000012078	0.880336	6.652e-07		CITED2	TMEM176A
459	ENSBTAG00000000184	ENSBTAG00000012082	0.850667	3.93393e-06		EIF2AK3	TNFRSF12A
460	ENSBTAG00000003403	ENSBTAG00000012082	0.861966	2.09833e-06		PADI2	TNFRSF12A
461	ENSBTAG00000013560	ENSBTAG00000012082	0.87012	1.28729e-06		RABIF	TNFRSF12A
462	ENSBTAG00000052916	ENSBTAG00000012082	0.850904	3.88434e-06		-	TNFRSF12A
463	ENSBTAG00000021516	ENSBTAG00000012107	0.868645	1.40958e-06		GSTA1	SLC25A28
464	ENSBTAG00000021516	ENSBTAG00000012132	0.85236	3.59226e-06		GSTA1	-
465	ENSBTAG00000003329	ENSBTAG00000012208	0.853445	3.38693e-06		FST	-
466	ENSBTAG00000016649	ENSBTAG00000012208	0.854338	3.22577e-06		CCND2	-
467	ENSBTAG00000055207	ENSBTAG00000012208	0.850415	3.98712e-06		SCD	-
468	ENSBTAG00000021516	ENSBTAG00000012250	0.867932	1.47227e-06		GSTA1	BLOC1S6
469	ENSBTAG00000021516	ENSBTAG00000012342	0.856621	2.84345e-06		GSTA1	LIMA1
470	ENSBTAG00000021516	ENSBTAG00000012361	0.854922	3.12402e-06		GSTA1	ARHGEF11
471	ENSBTAG00000016424	ENSBTAG00000012372	0.881485	6.15328e-07		MMP25	TMEM53
472	ENSBTAG00000021516	ENSBTAG00000012375	0.850407	3.98865e-06		GSTA1	KLHL9
473	ENSBTAG00000005586	ENSBTAG00000012408	0.86082	2.24198e-06		GATM	RAB27A
474	ENSBTAG00000014829	ENSBTAG00000012408	0.853776	3.3264e-06		MYRFL	RAB27A
475	ENSBTAG00000017460	ENSBTAG00000012408	0.851159	3.83168e-06		PRORSD1	RAB27A
476	ENSBTAG00000018577	ENSBTAG00000012408	0.889147	3.58182e-07		SLC7A1	RAB27A
477	ENSBTAG00000048262	ENSBTAG00000012408	0.857607	2.69089e-06		ACTR5	RAB27A
478	ENSBTAG00000021516	ENSBTAG00000012413	0.866614	1.5944e-06		GSTA1	FGF12
479	ENSBTAG00000021516	ENSBTAG00000012418	0.85875	2.52307e-06		GSTA1	MED23
480	ENSBTAG00000017863	ENSBTAG00000012463	0.85444	3.20782e-06		SRGN	ZMAT3
481	ENSBTAG00000021516	ENSBTAG00000012463	0.885918	4.52016e-07		GSTA1	ZMAT3
482	ENSBTAG00000017863	ENSBTAG00000012511	0.850289	4.01387e-06		SRGN	BAD
483	ENSBTAG00000021516	ENSBTAG00000012511	0.892327	2.82823e-07		GSTA1	BAD
484	ENSBTAG00000003329	ENSBTAG00000012552	0.882109	5.89616e-07		FST	FMR1
485	ENSBTAG00000016649	ENSBTAG00000012552	0.864971	1.75895e-06		CCND2	FMR1
486	ENSBTAG00000017863	ENSBTAG00000012552	0.875278	9.29014e-07		SRGN	FMR1
487	ENSBTAG00000018463	ENSBTAG00000012552	0.860432	2.29241e-06		VIM	FMR1
488	ENSBTAG00000021516	ENSBTAG00000012552	0.894328	2.42838e-07		GSTA1	FMR1
489	ENSBTAG00000021516	ENSBTAG00000012600	0.8552	3.07647e-06		GSTA1	GTF3A
490	ENSBTAG00000049122	ENSBTAG00000012646	0.850138	4.0462e-06		-	PLCXD2
491	ENSBTAG00000021516	ENSBTAG00000012659	0.853953	3.29436e-06		GSTA1	LRIF1
492	ENSBTAG00000021516	ENSBTAG00000012671	0.854419	3.2114e-06		GSTA1	TNIP1
493	ENSBTAG00000021516	ENSBTAG00000012749	0.865888	1.66537e-06		GSTA1	CUL7
494	ENSBTAG00000016424	ENSBTAG00000012755	0.869851	1.3089e-06		MMP25	KLC4
495	ENSBTAG00000026963	ENSBTAG00000012818	0.86301	1.97455e-06		NCALD	PDLIM5
496	ENSBTAG00000021516	ENSBTAG00000012860	0.865962	1.65808e-06		GSTA1	PDZD11
497	ENSBTAG00000021516	ENSBTAG00000012880	0.851714	3.71928e-06		GSTA1	DNLZ
498	ENSBTAG00000021516	ENSBTAG00000012890	0.860306	2.30907e-06		GSTA1	SLC25A3
499	ENSBTAG00000021516	ENSBTAG00000012902	0.894273	2.4386e-07		GSTA1	ARL8B
500	ENSBTAG00000005708	ENSBTAG00000012907	0.869531	1.33497e-06		KIF20B	ODF2L
501	ENSBTAG00000016424	ENSBTAG00000012938	0.86297	1.9791e-06		MMP25	JARID2
502	ENSBTAG00000013869	ENSBTAG00000012944	0.864556	1.8028e-06		SH3BP4	USP35
503	ENSBTAG00000020835	ENSBTAG00000012944	0.86477	1.78005e-06		KIAA0513	USP35
504	ENSBTAG00000025822	ENSBTAG00000012944	0.855577	3.01318e-06		CALML4	USP35
505	ENSBTAG00000021516	ENSBTAG00000013016	0.855741	2.98584e-06		GSTA1	GNAI3
506	ENSBTAG00000002834	ENSBTAG00000013109	0.850364	3.99782e-06		CCDC69	STIM1
507	ENSBTAG00000021516	ENSBTAG00000013109	0.874494	9.77117e-07		GSTA1	STIM1
508	ENSBTAG00000021516	ENSBTAG00000013145	0.883475	5.3656e-07		GSTA1	DDHD2
509	ENSBTAG00000021516	ENSBTAG00000013169	0.869694	1.32164e-06		GSTA1	LCMT1
510	ENSBTAG00000021516	ENSBTAG00000013184	0.853548	3.36795e-06		GSTA1	CEP120
511	ENSBTAG00000021516	ENSBTAG00000013231	0.852318	3.60033e-06		GSTA1	C8H9orf40
512	ENSBTAG00000021516	ENSBTAG00000013288	0.864262	1.83448e-06		GSTA1	SUGP2
513	ENSBTAG00000021516	ENSBTAG00000013316	0.855116	3.09083e-06		GSTA1	BRPF3
514	ENSBTAG00000021516	ENSBTAG00000013346	0.870755	1.23756e-06		GSTA1	SIX5
515	ENSBTAG00000021516	ENSBTAG00000013412	0.872005	1.14445e-06		GSTA1	NFAT5
516	ENSBTAG00000016424	ENSBTAG00000013464	0.852468	3.57133e-06		MMP25	CEP97
517	ENSBTAG00000021516	ENSBTAG00000013464	0.851103	3.84337e-06		GSTA1	CEP97
518	ENSBTAG00000006738	ENSBTAG00000013477	0.883028	5.53453e-07		GPR68	GCHFR
519	ENSBTAG00000017678	ENSBTAG00000013477	0.874345	9.8651e-07		SPRED3	GCHFR
520	ENSBTAG00000021516	ENSBTAG00000013480	0.854767	3.15074e-06		GSTA1	DNAJC17
521	ENSBTAG00000021516	ENSBTAG00000013587	0.874087	1.00296e-06		GSTA1	TXNL4A
522	ENSBTAG00000021516	ENSBTAG00000013593	0.851741	3.71408e-06		GSTA1	SNRPA1
523	ENSBTAG00000021516	ENSBTAG00000013641	0.851441	3.77425e-06		GSTA1	BAG3
524	ENSBTAG00000016424	ENSBTAG00000013716	0.853428	3.39008e-06		MMP25	NR2C2
525	ENSBTAG00000021516	ENSBTAG00000013716	0.858782	2.51847e-06		GSTA1	NR2C2
526	ENSBTAG00000021516	ENSBTAG00000013837	0.862199	2.07012e-06		GSTA1	TUBE1
527	ENSBTAG00000003329	ENSBTAG00000013851	0.85811	2.61594e-06		FST	BCL10
528	ENSBTAG00000016649	ENSBTAG00000013851	0.859388	2.43338e-06		CCND2	BCL10
529	ENSBTAG00000017863	ENSBTAG00000013851	0.886221	4.42367e-07		SRGN	BCL10
530	ENSBTAG00000018463	ENSBTAG00000013851	0.860141	2.33105e-06		VIM	BCL10
531	ENSBTAG00000021516	ENSBTAG00000013851	0.907688	8.06589e-08		GSTA1	BCL10
532	ENSBTAG00000000184	ENSBTAG00000013860	0.853393	3.39653e-06		EIF2AK3	GADD45A
533	ENSBTAG00000010462	ENSBTAG00000013860	0.854195	3.25117e-06		ROBO2	GADD45A
534	ENSBTAG00000012047	ENSBTAG00000013860	0.857746	2.67002e-06		JAK2	GADD45A
535	ENSBTAG00000013873	ENSBTAG00000013860	0.858802	2.51561e-06		MSX2	GADD45A
536	ENSBTAG00000045787	ENSBTAG00000013860	0.851364	3.79001e-06		CDS1	GADD45A
537	ENSBTAG00000054442	ENSBTAG00000013860	0.860024	2.34668e-06		-	GADD45A
538	ENSBTAG00000021516	ENSBTAG00000013915	0.862162	2.07461e-06		GSTA1	DSN1
539	ENSBTAG00000021516	ENSBTAG00000014017	0.874699	9.6431e-07		GSTA1	PCGF3
540	ENSBTAG00000016424	ENSBTAG00000014023	0.861759	2.12367e-06		MMP25	SIRT1
541	ENSBTAG00000021516	ENSBTAG00000014029	0.853433	3.38918e-06		GSTA1	HERC4
542	ENSBTAG00000011224	ENSBTAG00000014153	0.871022	1.21711e-06		CITED2	PKNOX1
543	ENSBTAG00000021516	ENSBTAG00000014182	0.860062	2.34151e-06		GSTA1	CTNNA1
544	ENSBTAG00000013869	ENSBTAG00000014207	0.850577	3.95271e-06		SH3BP4	ADAMTS10
545	ENSBTAG00000021516	ENSBTAG00000014221	0.872816	1.08739e-06		GSTA1	CPLANE2
546	ENSBTAG00000016424	ENSBTAG00000014248	0.870871	1.22865e-06		MMP25	MIER3
547	ENSBTAG00000021516	ENSBTAG00000014248	0.879862	6.86784e-07		GSTA1	MIER3
548	ENSBTAG00000016424	ENSBTAG00000014253	0.872607	1.10185e-06		MMP25	TBC1D22B
549	ENSBTAG00000021516	ENSBTAG00000014265	0.861853	2.11207e-06		GSTA1	SREBF2
550	ENSBTAG00000021516	ENSBTAG00000014269	0.874084	1.0031e-06		GSTA1	SCARB1
551	ENSBTAG00000021516	ENSBTAG00000014331	0.864442	1.81506e-06		GSTA1	UBL4A
552	ENSBTAG00000021516	ENSBTAG00000014343	0.872663	1.098e-06		GSTA1	IFT22
553	ENSBTAG00000007348	ENSBTAG00000014370	0.869519	1.33595e-06		STRA6	NETO2
554	ENSBTAG00000017863	ENSBTAG00000014370	0.87877	7.38845e-07		SRGN	NETO2
555	ENSBTAG00000018577	ENSBTAG00000014370	0.856444	2.87159e-06		SLC7A1	NETO2
556	ENSBTAG00000021516	ENSBTAG00000014370	0.868921	1.38598e-06		GSTA1	NETO2
557	ENSBTAG00000006195	ENSBTAG00000014421	0.857024	2.78033e-06		C29H11orf68	PBX2
558	ENSBTAG00000021516	ENSBTAG00000014421	0.857673	2.68092e-06		GSTA1	PBX2
559	ENSBTAG00000021516	ENSBTAG00000014426	0.851459	3.77062e-06		GSTA1	PRKAG1
560	ENSBTAG00000016649	ENSBTAG00000014429	0.853071	3.45651e-06		CCND2	KMT2D
561	ENSBTAG00000021516	ENSBTAG00000014429	0.898644	1.72959e-07		GSTA1	KMT2D
562	ENSBTAG00000021516	ENSBTAG00000014430	0.852555	3.55442e-06		GSTA1	CDC26
563	ENSBTAG00000002834	ENSBTAG00000014454	0.854021	3.28222e-06		CCDC69	PRR12
564	ENSBTAG00000017863	ENSBTAG00000014454	0.863791	1.88605e-06		SRGN	PRR12
565	ENSBTAG00000018463	ENSBTAG00000014454	0.852772	3.51306e-06		VIM	PRR12
566	ENSBTAG00000021516	ENSBTAG00000014454	0.915142	4.04663e-08		GSTA1	PRR12
567	ENSBTAG00000053362	ENSBTAG00000014465	0.855931	2.95468e-06		-	SERPINE1
568	ENSBTAG00000021516	ENSBTAG00000014550	0.865384	1.71629e-06		GSTA1	GLT8D1
569	ENSBTAG00000021516	ENSBTAG00000014646	0.862636	2.01809e-06		GSTA1	MZT2B
570	ENSBTAG00000021516	ENSBTAG00000014711	0.857918	2.64436e-06		GSTA1	DBF4
571	ENSBTAG00000021516	ENSBTAG00000014712	0.859403	2.4312e-06		GSTA1	CLPP
572	ENSBTAG00000021516	ENSBTAG00000014764	0.857106	2.76757e-06		GSTA1	CD9
573	ENSBTAG00000016424	ENSBTAG00000014769	0.861598	2.14358e-06		MMP25	GMEB2
574	ENSBTAG00000007324	ENSBTAG00000014771	0.861171	2.19705e-06		LRRC4C	RBMX2
575	ENSBTAG00000021516	ENSBTAG00000014772	0.857955	2.63888e-06		GSTA1	NUDCD2
576	ENSBTAG00000002834	ENSBTAG00000014841	0.866474	1.60791e-06		CCDC69	GBA
577	ENSBTAG00000003329	ENSBTAG00000014841	0.856939	2.79352e-06		FST	GBA
578	ENSBTAG00000017863	ENSBTAG00000014841	0.859376	2.435e-06		SRGN	GBA
579	ENSBTAG00000018463	ENSBTAG00000014841	0.861872	2.10976e-06		VIM	GBA
580	ENSBTAG00000021516	ENSBTAG00000014841	0.898627	1.73194e-07		GSTA1	GBA
581	ENSBTAG00000021516	ENSBTAG00000014874	0.86161	2.14208e-06		GSTA1	FYTTD1
582	ENSBTAG00000021516	ENSBTAG00000014878	0.863599	1.90754e-06		GSTA1	COX7A1
583	ENSBTAG00000021516	ENSBTAG00000014900	0.861235	2.18894e-06		GSTA1	CNOT3
584	ENSBTAG00000016424	ENSBTAG00000014943	0.850845	3.89667e-06		MMP25	KDM5C
585	ENSBTAG00000021516	ENSBTAG00000014984	0.880578	6.54426e-07		GSTA1	RPRD2
586	ENSBTAG00000021516	ENSBTAG00000015009	0.875767	9.0006e-07		GSTA1	LAMTOR4
587	ENSBTAG00000002834	ENSBTAG00000015023	0.869796	1.31335e-06		CCDC69	TRAPPC6B
588	ENSBTAG00000021516	ENSBTAG00000015023	0.858424	2.56996e-06		GSTA1	TRAPPC6B
589	ENSBTAG00000021516	ENSBTAG00000015026	0.861209	2.19231e-06		GSTA1	ABL2
590	ENSBTAG00000021516	ENSBTAG00000015066	0.850204	4.03211e-06		GSTA1	LANCL1
591	ENSBTAG00000021516	ENSBTAG00000015075	0.85215	3.63301e-06		GSTA1	HSCB
592	ENSBTAG00000021516	ENSBTAG00000015113	0.865582	1.69614e-06		GSTA1	CITED4
593	ENSBTAG00000021516	ENSBTAG00000015147	0.85747	2.71169e-06		GSTA1	S100A10
594	ENSBTAG00000003329	ENSBTAG00000015222	0.869154	1.36631e-06		FST	RSRP1
595	ENSBTAG00000016045	ENSBTAG00000015222	0.857744	2.67032e-06		TRIB2	RSRP1
596	ENSBTAG00000016649	ENSBTAG00000015222	0.867297	1.53003e-06		CCND2	RSRP1
597	ENSBTAG00000017863	ENSBTAG00000015222	0.858087	2.61925e-06		SRGN	RSRP1
598	ENSBTAG00000021516	ENSBTAG00000015222	0.883121	5.49922e-07		GSTA1	RSRP1
599	ENSBTAG00000013869	ENSBTAG00000015251	0.852694	3.52796e-06		SH3BP4	-
600	ENSBTAG00000021516	ENSBTAG00000015265	0.865803	1.67388e-06		GSTA1	TIGD2
601	ENSBTAG00000021516	ENSBTAG00000015271	0.866473	1.60801e-06		GSTA1	RIPK2
602	ENSBTAG00000016424	ENSBTAG00000015277	0.868095	1.45766e-06		MMP25	PCF11
603	ENSBTAG00000013869	ENSBTAG00000015314	0.875018	9.44736e-07		SH3BP4	ASL
604	ENSBTAG00000021516	ENSBTAG00000015379	0.855545	3.01841e-06		GSTA1	UBOX5
605	ENSBTAG00000021516	ENSBTAG00000015398	0.850481	3.97298e-06		GSTA1	TJP1
606	ENSBTAG00000021516	ENSBTAG00000015403	0.858996	2.48814e-06		GSTA1	TPP1
607	ENSBTAG00000017863	ENSBTAG00000015405	0.857591	2.69337e-06		SRGN	DCHS1
608	ENSBTAG00000021516	ENSBTAG00000015405	0.882195	5.86128e-07		GSTA1	DCHS1
609	ENSBTAG00000021516	ENSBTAG00000015482	0.857027	2.77976e-06		GSTA1	ANKRD13C
610	ENSBTAG00000021516	ENSBTAG00000015521	0.850923	3.8805e-06		GSTA1	GEMIN6
611	ENSBTAG00000021516	ENSBTAG00000015553	0.861454	2.16149e-06		GSTA1	SCAI
612	ENSBTAG00000021516	ENSBTAG00000015571	0.861148	2.19994e-06		GSTA1	GCLC
613	ENSBTAG00000016045	ENSBTAG00000015580	0.851903	3.68173e-06		TRIB2	TLE3
614	ENSBTAG00000021516	ENSBTAG00000015580	0.86442	1.81741e-06		GSTA1	TLE3
615	ENSBTAG00000021516	ENSBTAG00000015659	0.861505	2.15506e-06		GSTA1	CIAO1
616	ENSBTAG00000017863	ENSBTAG00000015662	0.850813	3.90328e-06		SRGN	IMPG2
617	ENSBTAG00000021516	ENSBTAG00000015662	0.854817	3.14212e-06		GSTA1	IMPG2
618	ENSBTAG00000021516	ENSBTAG00000015667	0.857665	2.68216e-06		GSTA1	TMEM127
619	ENSBTAG00000021516	ENSBTAG00000015900	0.850449	3.97979e-06		GSTA1	CNPY3
620	ENSBTAG00000021516	ENSBTAG00000016079	0.859526	2.41433e-06		GSTA1	COX4I1
621	ENSBTAG00000021516	ENSBTAG00000016092	0.850933	3.87828e-06		GSTA1	SPATS2L
622	ENSBTAG00000002052	ENSBTAG00000016156	0.864435	1.81579e-06		PLOD1	MAPK3
623	ENSBTAG00000003329	ENSBTAG00000016156	0.862626	2.01929e-06		FST	MAPK3
624	ENSBTAG00000009014	ENSBTAG00000016156	0.850547	3.95919e-06		UPK1B	MAPK3
625	ENSBTAG00000017863	ENSBTAG00000016156	0.895234	2.26418e-07		SRGN	MAPK3
626	ENSBTAG00000020647	ENSBTAG00000016156	0.852947	3.47992e-06		RASL11B	MAPK3
627	ENSBTAG00000021516	ENSBTAG00000016156	0.889228	3.5605e-07		GSTA1	MAPK3
628	ENSBTAG00000047604	ENSBTAG00000016156	0.875029	9.44078e-07		HSD17B1	MAPK3
629	ENSBTAG00000021516	ENSBTAG00000016167	0.855987	2.94551e-06		GSTA1	ATL2
630	ENSBTAG00000021516	ENSBTAG00000016206	0.897193	1.94179e-07		GSTA1	MAOA
631	ENSBTAG00000021516	ENSBTAG00000016228	0.859413	2.42983e-06		GSTA1	NMD3
632	ENSBTAG00000021516	ENSBTAG00000016231	0.856052	2.93491e-06		GSTA1	POFUT1
633	ENSBTAG00000006734	ENSBTAG00000016312	0.857317	2.73504e-06		BICD1	LGALS4
634	ENSBTAG00000053362	ENSBTAG00000016315	0.857962	2.63779e-06		-	COTL1
635	ENSBTAG00000021516	ENSBTAG00000016378	0.863444	1.92494e-06		GSTA1	LRP10
636	ENSBTAG00000021516	ENSBTAG00000016497	0.857112	2.76659e-06		GSTA1	FAM168A
637	ENSBTAG00000021516	ENSBTAG00000016534	0.856135	2.92145e-06		GSTA1	BCL11A
638	ENSBTAG00000021516	ENSBTAG00000016560	0.863358	1.93462e-06		GSTA1	DNAJC4
639	ENSBTAG00000021516	ENSBTAG00000016580	0.859115	2.47136e-06		GSTA1	TEF
640	ENSBTAG00000021516	ENSBTAG00000016581	0.86494	1.7622e-06		GSTA1	MRPL28
641	ENSBTAG00000021516	ENSBTAG00000016606	0.86976	1.31625e-06		GSTA1	PCGF1
642	ENSBTAG00000021516	ENSBTAG00000016708	0.85374	3.33301e-06		GSTA1	CLTC
643	ENSBTAG00000021516	ENSBTAG00000016720	0.877064	8.26995e-07		GSTA1	RAB1A
644	ENSBTAG00000021516	ENSBTAG00000016740	0.867044	1.55363e-06		GSTA1	ACLY
645	ENSBTAG00000016424	ENSBTAG00000016743	0.864181	1.84322e-06		MMP25	DNTTIP1
646	ENSBTAG00000011224	ENSBTAG00000016766	0.868732	1.40211e-06		CITED2	TMEM176B
647	ENSBTAG00000021516	ENSBTAG00000016822	0.856456	2.86971e-06		GSTA1	PPIB
648	ENSBTAG00000021068	ENSBTAG00000016874	0.882438	5.76422e-07		SUFU	DNAJB1
649	ENSBTAG00000021516	ENSBTAG00000016943	0.850729	3.92082e-06		GSTA1	NEK7
650	ENSBTAG00000021516	ENSBTAG00000017067	0.87601	8.85973e-07		GSTA1	BUD23
651	ENSBTAG00000021516	ENSBTAG00000017079	0.850991	3.86631e-06		GSTA1	MFAP3
652	ENSBTAG00000021516	ENSBTAG00000017085	0.85201	3.66068e-06		GSTA1	AGA
653	ENSBTAG00000021516	ENSBTAG00000017189	0.857451	2.71462e-06		GSTA1	POLE4
654	ENSBTAG00000021516	ENSBTAG00000017222	0.862336	2.05375e-06		GSTA1	CTNND2
655	ENSBTAG00000021516	ENSBTAG00000017244	0.850023	4.07104e-06		GSTA1	PRPF18
656	ENSBTAG00000021516	ENSBTAG00000017283	0.853278	3.41795e-06		GSTA1	GTF3C2
657	ENSBTAG00000021516	ENSBTAG00000017284	0.864866	1.77003e-06		GSTA1	RHBDL1
658	ENSBTAG00000021516	ENSBTAG00000017355	0.850521	3.96467e-06		GSTA1	ERCC1
659	ENSBTAG00000002136	ENSBTAG00000017363	0.865255	1.72954e-06		FCHO1	SAT1
660	ENSBTAG00000002539	ENSBTAG00000017363	0.8638	1.88505e-06		TRIOBP	SAT1
661	ENSBTAG00000003553	ENSBTAG00000017363	0.857198	2.75335e-06		ZFP36L2	SAT1
662	ENSBTAG00000004037	ENSBTAG00000017363	0.866992	1.55847e-06		JUN	SAT1
663	ENSBTAG00000004114	ENSBTAG00000017363	0.86318	1.95498e-06		MAP3K11	SAT1
664	ENSBTAG00000004292	ENSBTAG00000017363	0.857657	2.68338e-06		CRMP1	SAT1
665	ENSBTAG00000004386	ENSBTAG00000017363	0.852848	3.49865e-06		SOCS1	SAT1
666	ENSBTAG00000010052	ENSBTAG00000017363	0.878774	7.38641e-07		EXD2	SAT1
667	ENSBTAG00000011412	ENSBTAG00000017363	0.854586	3.18215e-06		LAMB1	SAT1
668	ENSBTAG00000014861	ENSBTAG00000017363	0.86828	1.44138e-06		SLC20A2	SAT1
669	ENSBTAG00000016243	ENSBTAG00000017363	0.851618	3.73853e-06		RBL2	SAT1
670	ENSBTAG00000017678	ENSBTAG00000017363	0.869695	1.32151e-06		SPRED3	SAT1
671	ENSBTAG00000019674	ENSBTAG00000017363	0.860908	2.23061e-06		CLIP3	SAT1
672	ENSBTAG00000019708	ENSBTAG00000017363	0.860724	2.25434e-06		ACSL6	SAT1
673	ENSBTAG00000020270	ENSBTAG00000017363	0.876315	8.68554e-07		NFKB1	SAT1
674	ENSBTAG00000026523	ENSBTAG00000017363	0.855543	3.01885e-06		PLAGL1	SAT1
675	ENSBTAG00000031890	ENSBTAG00000017363	0.879868	6.865e-07		DOCK1	SAT1
676	ENSBTAG00000045596	ENSBTAG00000017363	0.851754	3.71139e-06		-	SAT1
677	ENSBTAG00000048262	ENSBTAG00000017363	0.855211	3.07471e-06		ACTR5	SAT1
678	ENSBTAG00000049590	ENSBTAG00000017363	0.850124	4.04929e-06		-	SAT1
679	ENSBTAG00000051859	ENSBTAG00000017363	0.855361	3.04922e-06		-	SAT1
680	ENSBTAG00000053362	ENSBTAG00000017363	0.873975	1.01015e-06		-	SAT1
681	ENSBTAG00000021516	ENSBTAG00000017393	0.857593	2.69301e-06		GSTA1	L3MBTL3
682	ENSBTAG00000025822	ENSBTAG00000017412	0.852166	3.62997e-06		CALML4	SOCS6
683	ENSBTAG00000021516	ENSBTAG00000017435	0.873293	1.05501e-06		GSTA1	KCTD7
684	ENSBTAG00000021516	ENSBTAG00000017455	0.870414	1.26403e-06		GSTA1	ADAM9
685	ENSBTAG00000021516	ENSBTAG00000017456	0.863818	1.88313e-06		GSTA1	NYAP1
686	ENSBTAG00000021516	ENSBTAG00000017465	0.851405	3.78154e-06		GSTA1	GNS
687	ENSBTAG00000021516	ENSBTAG00000017530	0.873426	1.04613e-06		GSTA1	PLGRKT
688	ENSBTAG00000021516	ENSBTAG00000017542	0.867056	1.55254e-06		GSTA1	PPARD
689	ENSBTAG00000016424	ENSBTAG00000017610	0.865483	1.70622e-06		MMP25	NFRKB
690	ENSBTAG00000021516	ENSBTAG00000017639	0.850334	4.00437e-06		GSTA1	RPS6KA3
691	ENSBTAG00000018463	ENSBTAG00000017694	0.85645	2.87072e-06		VIM	TRPS1
692	ENSBTAG00000021516	ENSBTAG00000017694	0.871825	1.15748e-06		GSTA1	TRPS1
693	ENSBTAG00000021516	ENSBTAG00000017729	0.85059	3.95004e-06		GSTA1	NR2C1
694	ENSBTAG00000016424	ENSBTAG00000017731	0.862571	2.0258e-06		MMP25	ZFAT
695	ENSBTAG00000021516	ENSBTAG00000017801	0.862802	1.99872e-06		GSTA1	ATP6AP2
696	ENSBTAG00000016424	ENSBTAG00000017847	0.850799	3.90624e-06		MMP25	PPP1R12C
697	ENSBTAG00000021516	ENSBTAG00000017992	0.855459	3.03277e-06		GSTA1	CD164
698	ENSBTAG00000021516	ENSBTAG00000018002	0.853495	3.37784e-06		GSTA1	DTX3
699	ENSBTAG00000016424	ENSBTAG00000018025	0.870433	1.26253e-06		MMP25	IQCG
700	ENSBTAG00000002834	ENSBTAG00000018037	0.859302	2.44522e-06		CCDC69	PSKH1
701	ENSBTAG00000021516	ENSBTAG00000018050	0.890853	3.15821e-07		GSTA1	CDR2
702	ENSBTAG00000021516	ENSBTAG00000018067	0.850485	3.97211e-06		GSTA1	S100PBP
703	ENSBTAG00000021516	ENSBTAG00000018127	0.864107	1.85133e-06		GSTA1	PPM1A
704	ENSBTAG00000006734	ENSBTAG00000018130	0.872662	1.09804e-06		BICD1	MAP2
705	ENSBTAG00000021516	ENSBTAG00000018188	0.859065	2.47844e-06		GSTA1	NDUFC2
706	ENSBTAG00000002834	ENSBTAG00000018225	0.866811	1.57564e-06		CCDC69	SIPA1L3
707	ENSBTAG00000021516	ENSBTAG00000018225	0.853583	3.36165e-06		GSTA1	SIPA1L3
708	ENSBTAG00000016045	ENSBTAG00000018238	0.851423	3.77801e-06		TRIB2	ABTB1
709	ENSBTAG00000016424	ENSBTAG00000018238	0.856816	2.81278e-06		MMP25	ABTB1
710	ENSBTAG00000021516	ENSBTAG00000018254	0.874526	9.75123e-07		GSTA1	CDKN1B
711	ENSBTAG00000021516	ENSBTAG00000018260	0.897172	1.945e-07		GSTA1	MFSD11
712	ENSBTAG00000021516	ENSBTAG00000018263	0.853447	3.38664e-06		GSTA1	WAC
713	ENSBTAG00000021516	ENSBTAG00000018282	0.879252	7.15454e-07		GSTA1	NIF3L1
714	ENSBTAG00000048262	ENSBTAG00000018292	0.866531	1.60245e-06		ACTR5	MOSPD2
715	ENSBTAG00000016424	ENSBTAG00000018310	0.851151	3.8335e-06		MMP25	SETD3
716	ENSBTAG00000021516	ENSBTAG00000018449	0.858646	2.53796e-06		GSTA1	NUMA1
717	ENSBTAG00000021516	ENSBTAG00000018593	0.872158	1.1335e-06		GSTA1	PSENEN
718	ENSBTAG00000021516	ENSBTAG00000018616	0.85132	3.79879e-06		GSTA1	IPO11
719	ENSBTAG00000021516	ENSBTAG00000018633	0.854444	3.20704e-06		GSTA1	RABAC1
720	ENSBTAG00000021516	ENSBTAG00000018646	0.853107	3.44977e-06		GSTA1	ATP6V1B2
721	ENSBTAG00000016424	ENSBTAG00000018653	0.855736	2.98676e-06		MMP25	NABP1
722	ENSBTAG00000021516	ENSBTAG00000018704	0.897304	1.9248e-07		GSTA1	BTG3
723	ENSBTAG00000021516	ENSBTAG00000018711	0.860977	2.22176e-06		GSTA1	DENND4B
724	ENSBTAG00000021516	ENSBTAG00000018784	0.882811	5.61818e-07		GSTA1	CTSZ
725	ENSBTAG00000021516	ENSBTAG00000018796	0.851271	3.80891e-06		GSTA1	RABGGTA
726	ENSBTAG00000021768	ENSBTAG00000018810	0.85146	3.77051e-06		CCNG2	THBS2
727	ENSBTAG00000021516	ENSBTAG00000018823	0.861648	2.1374e-06		GSTA1	GRN
728	ENSBTAG00000016424	ENSBTAG00000018834	0.854942	3.12057e-06		MMP25	PPP1R37
729	ENSBTAG00000021516	ENSBTAG00000018873	0.859312	2.44391e-06		GSTA1	TTPAL
730	ENSBTAG00000021516	ENSBTAG00000018918	0.856581	2.84989e-06		GSTA1	NDUFAF3
731	ENSBTAG00000021516	ENSBTAG00000018924	0.876914	8.3521e-07		GSTA1	QRICH1
732	ENSBTAG00000021516	ENSBTAG00000019045	0.851383	3.78607e-06		GSTA1	COMMD9
733	ENSBTAG00000016424	ENSBTAG00000019051	0.886862	4.22589e-07		MMP25	NAT14
734	ENSBTAG00000021516	ENSBTAG00000019051	0.867948	1.47084e-06		GSTA1	NAT14
735	ENSBTAG00000021516	ENSBTAG00000019106	0.862542	2.02916e-06		GSTA1	EIF1B
736	ENSBTAG00000021516	ENSBTAG00000019130	0.853033	3.46356e-06		GSTA1	FAM149B1
737	ENSBTAG00000016424	ENSBTAG00000019167	0.859171	2.46354e-06		MMP25	INPPL1
738	ENSBTAG00000021516	ENSBTAG00000019167	0.850339	4.00331e-06		GSTA1	INPPL1
739	ENSBTAG00000021516	ENSBTAG00000019175	0.883347	5.4136e-07		GSTA1	SOBP
740	ENSBTAG00000021516	ENSBTAG00000019197	0.862519	2.03193e-06		GSTA1	TASOR2
741	ENSBTAG00000021516	ENSBTAG00000019198	0.855186	3.07881e-06		GSTA1	LRRC42
742	ENSBTAG00000021516	ENSBTAG00000019231	0.88567	4.60017e-07		GSTA1	MAIP1
743	ENSBTAG00000034918	ENSBTAG00000019293	0.857418	2.7197e-06		IFIT2	EGR3
744	ENSBTAG00000021516	ENSBTAG00000019314	0.858333	2.58323e-06		GSTA1	USP25
745	ENSBTAG00000002834	ENSBTAG00000019386	0.890398	3.26672e-07		CCDC69	BOLA-NC1
746	ENSBTAG00000005339	ENSBTAG00000019386	0.857447	2.71526e-06		VEGFA	BOLA-NC1
747	ENSBTAG00000007348	ENSBTAG00000019386	0.866846	1.57233e-06		STRA6	BOLA-NC1
748	ENSBTAG00000016045	ENSBTAG00000019386	0.866348	1.62012e-06		TRIB2	BOLA-NC1
749	ENSBTAG00000017863	ENSBTAG00000019386	0.889071	3.60172e-07		SRGN	BOLA-NC1
750	ENSBTAG00000021516	ENSBTAG00000019386	0.879875	6.86196e-07		GSTA1	BOLA-NC1
751	ENSBTAG00000021516	ENSBTAG00000019409	0.858893	2.50274e-06		GSTA1	GNPTAB
752	ENSBTAG00000021516	ENSBTAG00000019474	0.852873	3.49383e-06		GSTA1	-
753	ENSBTAG00000021516	ENSBTAG00000019534	0.865096	1.74598e-06		GSTA1	TRNT1
754	ENSBTAG00000021516	ENSBTAG00000019581	0.85087	3.89137e-06		GSTA1	PLEKHF2
755	ENSBTAG00000021516	ENSBTAG00000019605	0.863814	1.88348e-06		GSTA1	OPA3
756	ENSBTAG00000021516	ENSBTAG00000019682	0.859933	2.35884e-06		GSTA1	PRRC2A
757	ENSBTAG00000021516	ENSBTAG00000019738	0.857257	2.74421e-06		GSTA1	MDM1
758	ENSBTAG00000021516	ENSBTAG00000019742	0.859418	2.42919e-06		GSTA1	FOXJ2
759	ENSBTAG00000021516	ENSBTAG00000019785	0.892318	2.83005e-07		GSTA1	CIC
760	ENSBTAG00000021516	ENSBTAG00000019831	0.886189	4.43377e-07		GSTA1	MRPS11
761	ENSBTAG00000021516	ENSBTAG00000019839	0.859338	2.44028e-06		GSTA1	LTBP1
762	ENSBTAG00000021516	ENSBTAG00000019846	0.866002	1.65407e-06		GSTA1	ALKBH2
763	ENSBTAG00000021516	ENSBTAG00000019900	0.874495	9.77045e-07		GSTA1	LNPEP
764	ENSBTAG00000021516	ENSBTAG00000019951	0.869209	1.36173e-06		GSTA1	PCYOX1L
765	ENSBTAG00000021516	ENSBTAG00000020015	0.853127	3.44603e-06		GSTA1	DFFB
766	ENSBTAG00000021516	ENSBTAG00000020042	0.867203	1.53882e-06		GSTA1	KLHL28
767	ENSBTAG00000006734	ENSBTAG00000020054	0.850437	3.98238e-06		BICD1	TNFRSF21
768	ENSBTAG00000016424	ENSBTAG00000020062	0.876284	8.70312e-07		MMP25	TMC4
769	ENSBTAG00000021516	ENSBTAG00000020062	0.862862	1.99173e-06		GSTA1	TMC4
770	ENSBTAG00000002834	ENSBTAG00000020116	0.907069	8.51876e-08		CCDC69	JSP.1
771	ENSBTAG00000016424	ENSBTAG00000020166	0.866754	1.58106e-06		MMP25	ZNFX1
772	ENSBTAG00000016424	ENSBTAG00000020174	0.850287	4.01433e-06		MMP25	HBS1L
773	ENSBTAG00000021516	ENSBTAG00000020212	0.866744	1.582e-06		GSTA1	WDR41
774	ENSBTAG00000021516	ENSBTAG00000020215	0.857753	2.66894e-06		GSTA1	EXOC2
775	ENSBTAG00000021516	ENSBTAG00000020270	0.863178	1.95522e-06		GSTA1	NFKB1
776	ENSBTAG00000006734	ENSBTAG00000020294	0.871164	1.20638e-06		BICD1	PTPN6
777	ENSBTAG00000021516	ENSBTAG00000020304	0.86191	2.10516e-06		GSTA1	MTG1
778	ENSBTAG00000016424	ENSBTAG00000020318	0.876283	8.70339e-07		MMP25	DBNDD1
779	ENSBTAG00000016045	ENSBTAG00000020359	0.861369	2.17207e-06		TRIB2	PLEKHM1
780	ENSBTAG00000021516	ENSBTAG00000020359	0.872829	1.08653e-06		GSTA1	PLEKHM1
781	ENSBTAG00000017863	ENSBTAG00000020379	0.852431	3.57834e-06		SRGN	AREL1
782	ENSBTAG00000018463	ENSBTAG00000020379	0.853228	3.42713e-06		VIM	AREL1
783	ENSBTAG00000021516	ENSBTAG00000020379	0.900385	1.50187e-07		GSTA1	AREL1
784	ENSBTAG00000021516	ENSBTAG00000020384	0.859371	2.43573e-06		GSTA1	WDR47
785	ENSBTAG00000016424	ENSBTAG00000020428	0.860209	2.32191e-06		MMP25	PAF1
786	ENSBTAG00000021516	ENSBTAG00000020428	0.866771	1.57941e-06		GSTA1	PAF1
787	ENSBTAG00000021516	ENSBTAG00000020458	0.862264	2.06231e-06		GSTA1	STX6
788	ENSBTAG00000021516	ENSBTAG00000020535	0.860862	2.23655e-06		GSTA1	PYCARD
789	ENSBTAG00000021516	ENSBTAG00000020552	0.856461	2.86901e-06		GSTA1	PRDM2
790	ENSBTAG00000021516	ENSBTAG00000020608	0.86337	1.93336e-06		GSTA1	ATG9A
791	ENSBTAG00000021516	ENSBTAG00000020635	0.853992	3.28745e-06		GSTA1	VPS45
792	ENSBTAG00000021516	ENSBTAG00000020645	0.859453	2.42438e-06		GSTA1	GNAI2
793	ENSBTAG00000021516	ENSBTAG00000020657	0.870447	1.26146e-06		GSTA1	FAT1
794	ENSBTAG00000016424	ENSBTAG00000020758	0.877988	7.78162e-07		MMP25	MAP3K12
795	ENSBTAG00000021516	ENSBTAG00000020782	0.856449	2.87084e-06		GSTA1	CNOT1
796	ENSBTAG00000021516	ENSBTAG00000020807	0.855972	2.94801e-06		GSTA1	FAU
797	ENSBTAG00000016045	ENSBTAG00000020975	0.889496	3.49117e-07		TRIB2	SYNGAP1
798	ENSBTAG00000021516	ENSBTAG00000020975	0.865975	1.65675e-06		GSTA1	SYNGAP1
799	ENSBTAG00000021516	ENSBTAG00000020999	0.869949	1.30097e-06		GSTA1	DDB2
800	ENSBTAG00000021516	ENSBTAG00000021002	0.853466	3.38316e-06		GSTA1	ACP2
801	ENSBTAG00000021516	ENSBTAG00000021016	0.853814	3.31947e-06		GSTA1	GTF2F1
802	ENSBTAG00000013869	ENSBTAG00000021068	0.865416	1.713e-06		SH3BP4	SUFU
803	ENSBTAG00000021516	ENSBTAG00000021135	0.864674	1.7903e-06		GSTA1	RMI1
804	ENSBTAG00000021516	ENSBTAG00000021140	0.850951	3.87458e-06		GSTA1	RMND5A
805	ENSBTAG00000021516	ENSBTAG00000021242	0.863484	1.92039e-06		GSTA1	COQ7
806	ENSBTAG00000021516	ENSBTAG00000021289	0.864511	1.80765e-06		GSTA1	POGZ
807	ENSBTAG00000021516	ENSBTAG00000021293	0.855787	2.97834e-06		GSTA1	SNUPN
808	ENSBTAG00000021516	ENSBTAG00000021308	0.853836	3.31549e-06		GSTA1	IRS1
809	ENSBTAG00000021516	ENSBTAG00000021341	0.85409	3.2698e-06		GSTA1	BTBD1
810	ENSBTAG00000021516	ENSBTAG00000021449	0.850689	3.92927e-06		GSTA1	DCAF13
811	ENSBTAG00000021516	ENSBTAG00000021455	0.856142	2.92029e-06		GSTA1	CFL1
812	ENSBTAG00000048262	ENSBTAG00000021523	0.85002	4.07169e-06		ACTR5	STAT3
813	ENSBTAG00000053362	ENSBTAG00000021523	0.85128	3.80698e-06		-	STAT3
814	ENSBTAG00000021516	ENSBTAG00000021582	0.866501	1.60528e-06		GSTA1	NCAPG
815	ENSBTAG00000021516	ENSBTAG00000021602	0.852979	3.47372e-06		GSTA1	CTTNBP2NL
816	ENSBTAG00000021516	ENSBTAG00000021604	0.859473	2.42157e-06		GSTA1	TMEM138
817	ENSBTAG00000021516	ENSBTAG00000021617	0.857201	2.75293e-06		GSTA1	ZC3HAV1
818	ENSBTAG00000016424	ENSBTAG00000021715	0.852625	3.54099e-06		MMP25	ADPRS
819	ENSBTAG00000021516	ENSBTAG00000021720	0.868048	1.46189e-06		GSTA1	MRPL27
820	ENSBTAG00000021516	ENSBTAG00000021746	0.851178	3.82795e-06		GSTA1	ANXA5
821	ENSBTAG00000021516	ENSBTAG00000021771	0.866605	1.59526e-06		GSTA1	PTTG1IP
822	ENSBTAG00000002834	ENSBTAG00000021801	0.865088	1.74683e-06		CCDC69	INPP5F
823	ENSBTAG00000016045	ENSBTAG00000021801	0.873828	1.01964e-06		TRIB2	INPP5F
824	ENSBTAG00000016649	ENSBTAG00000021801	0.855268	3.06503e-06		CCND2	INPP5F
825	ENSBTAG00000017863	ENSBTAG00000021801	0.874142	9.99382e-07		SRGN	INPP5F
826	ENSBTAG00000018463	ENSBTAG00000021801	0.872335	1.12098e-06		VIM	INPP5F
827	ENSBTAG00000021516	ENSBTAG00000021801	0.918564	2.88608e-08		GSTA1	INPP5F
828	ENSBTAG00000021516	ENSBTAG00000021843	0.856033	2.93803e-06		GSTA1	UBQLN2
829	ENSBTAG00000021516	ENSBTAG00000021883	0.852232	3.61703e-06		GSTA1	AP3M1
830	ENSBTAG00000021516	ENSBTAG00000021902	0.911705	5.60392e-08		GSTA1	ALDH5A1
831	ENSBTAG00000021516	ENSBTAG00000021986	0.85949	2.41926e-06		GSTA1	MAPK1IP1L
832	ENSBTAG00000003403	ENSBTAG00000022004	0.85785	2.65447e-06		PADI2	FLNB
833	ENSBTAG00000017863	ENSBTAG00000022109	0.857877	2.65044e-06		SRGN	SCOC
834	ENSBTAG00000021516	ENSBTAG00000022109	0.886933	4.20439e-07		GSTA1	SCOC
835	ENSBTAG00000021516	ENSBTAG00000022238	0.856771	2.81989e-06		GSTA1	B4GAT1
836	ENSBTAG00000007324	ENSBTAG00000022381	0.850238	4.02482e-06		LRRC4C	TET3
837	ENSBTAG00000021516	ENSBTAG00000022449	0.867342	1.52588e-06		GSTA1	SCD5
838	ENSBTAG00000021516	ENSBTAG00000022635	0.872439	1.11362e-06		GSTA1	LAMB2
839	ENSBTAG00000008664	ENSBTAG00000022920	0.865115	1.74395e-06		EIF2B2	RNF128
840	ENSBTAG00000013869	ENSBTAG00000023028	0.854674	3.1668e-06		SH3BP4	WDFY4
841	ENSBTAG00000021516	ENSBTAG00000023333	0.864743	1.78298e-06		GSTA1	LENG1
842	ENSBTAG00000021516	ENSBTAG00000023513	0.85654	2.85631e-06		GSTA1	DNAJC19
843	ENSBTAG00000009617	ENSBTAG00000023652	0.854473	3.20195e-06		SLC2A1	PROS1
844	ENSBTAG00000011224	ENSBTAG00000023652	0.851926	3.67715e-06		CITED2	PROS1
845	ENSBTAG00000021516	ENSBTAG00000023795	0.870515	1.25613e-06		GSTA1	VAC14
846	ENSBTAG00000021516	ENSBTAG00000023831	0.857896	2.64767e-06		GSTA1	ELP4
847	ENSBTAG00000021516	ENSBTAG00000023845	0.907974	7.86337e-08		GSTA1	-
848	ENSBTAG00000016424	ENSBTAG00000023847	0.854505	3.19639e-06		MMP25	IKZF5
849	ENSBTAG00000021516	ENSBTAG00000023933	0.852385	3.58726e-06		GSTA1	SEC16A
850	ENSBTAG00000000672	ENSBTAG00000024105	0.852714	3.52403e-06		OTULINL	BCL2L11
851	ENSBTAG00000053362	ENSBTAG00000024105	0.882228	5.8482e-07		-	BCL2L11
852	ENSBTAG00000054404	ENSBTAG00000024105	0.875096	9.39988e-07		SNN	BCL2L11
853	ENSBTAG00000021516	ENSBTAG00000024450	0.865979	1.65637e-06		GSTA1	MAP2K2
854	ENSBTAG00000021516	ENSBTAG00000024603	0.864139	1.84784e-06		GSTA1	NCOR2
855	ENSBTAG00000021516	ENSBTAG00000024708	0.862359	2.05094e-06		GSTA1	CABIN1
856	ENSBTAG00000011129	ENSBTAG00000024715	0.850433	3.98333e-06		QSOX2	PTPRJ
857	ENSBTAG00000021516	ENSBTAG00000024772	0.868881	1.38934e-06		GSTA1	TRIP6
858	ENSBTAG00000021516	ENSBTAG00000025182	0.856284	2.89739e-06		GSTA1	FBXL21
859	ENSBTAG00000005458	ENSBTAG00000025441	0.852469	3.57098e-06		TBC1D24	HSPA1A
860	ENSBTAG00000005586	ENSBTAG00000025441	0.85099	3.86649e-06		GATM	HSPA1A
861	ENSBTAG00000006067	ENSBTAG00000025441	0.851225	3.81824e-06		VMAC	HSPA1A
862	ENSBTAG00000006069	ENSBTAG00000025441	0.854086	3.27061e-06		CAPS	HSPA1A
863	ENSBTAG00000009974	ENSBTAG00000025441	0.850572	3.95384e-06		TSNARE1	HSPA1A
864	ENSBTAG00000010360	ENSBTAG00000025441	0.876768	8.4322e-07		LRIG1	HSPA1A
865	ENSBTAG00000015044	ENSBTAG00000025441	0.85338	3.39894e-06		CARD10	HSPA1A
866	ENSBTAG00000019872	ENSBTAG00000025441	0.863398	1.9302e-06		PIK3AP1	HSPA1A
867	ENSBTAG00000019928	ENSBTAG00000025441	0.859517	2.41548e-06		AQP11	HSPA1A
868	ENSBTAG00000021008	ENSBTAG00000025441	0.868971	1.38172e-06		ZNF219	HSPA1A
869	ENSBTAG00000021068	ENSBTAG00000025441	0.878523	7.51078e-07		SUFU	HSPA1A
870	ENSBTAG00000022036	ENSBTAG00000025441	0.858686	2.53212e-06		ZNRF3	HSPA1A
871	ENSBTAG00000024663	ENSBTAG00000025441	0.859627	2.40044e-06		LAD1	HSPA1A
872	ENSBTAG00000026369	ENSBTAG00000025441	0.856665	2.83648e-06		ENC1	HSPA1A
873	ENSBTAG00000030175	ENSBTAG00000025441	0.865561	1.69827e-06		FBF1	HSPA1A
874	ENSBTAG00000033167	ENSBTAG00000025441	0.875454	9.18487e-07		-	HSPA1A
875	ENSBTAG00000045531	ENSBTAG00000025441	0.87935	7.10779e-07		-	HSPA1A
876	ENSBTAG00000051201	ENSBTAG00000025441	0.87662	8.51437e-07		-	HSPA1A
877	ENSBTAG00000051443	ENSBTAG00000025441	0.857828	2.65768e-06		-	HSPA1A
878	ENSBTAG00000021516	ENSBTAG00000025443	0.854619	3.1764e-06		GSTA1	FNIP1
879	ENSBTAG00000021516	ENSBTAG00000025540	0.870206	1.28044e-06		GSTA1	ALKBH7
880	ENSBTAG00000021516	ENSBTAG00000025571	0.866882	1.56886e-06		GSTA1	MRPS18A
881	ENSBTAG00000021516	ENSBTAG00000026248	0.851868	3.6888e-06		GSTA1	POP7
882	ENSBTAG00000021516	ENSBTAG00000026283	0.850609	3.94596e-06		GSTA1	ASPH
883	ENSBTAG00000053362	ENSBTAG00000026825	0.887852	3.93547e-07		-	TMEM37
884	ENSBTAG00000007879	ENSBTAG00000026893	0.860694	2.25826e-06		SRRM3	EXOC3L4
885	ENSBTAG00000047365	ENSBTAG00000026893	0.88338	5.40107e-07		-	EXOC3L4
886	ENSBTAG00000003329	ENSBTAG00000027201	0.851435	3.7755e-06		FST	RAPH1
887	ENSBTAG00000016649	ENSBTAG00000027201	0.868884	1.38915e-06		CCND2	RAPH1
888	ENSBTAG00000026963	ENSBTAG00000027625	0.871376	1.19053e-06		NCALD	SFRP1
889	ENSBTAG00000021516	ENSBTAG00000027635	0.852661	3.5341e-06		GSTA1	PLPP5
890	ENSBTAG00000021516	ENSBTAG00000027728	0.877753	7.90341e-07		GSTA1	NUDT12
891	ENSBTAG00000021516	ENSBTAG00000027795	0.87057	1.25186e-06		GSTA1	GFM1
892	ENSBTAG00000003329	ENSBTAG00000027924	0.858215	2.60047e-06		FST	SNX18
893	ENSBTAG00000017863	ENSBTAG00000027924	0.855554	3.01697e-06		SRGN	SNX18
894	ENSBTAG00000021516	ENSBTAG00000027924	0.894817	2.33842e-07		GSTA1	SNX18
895	ENSBTAG00000021516	ENSBTAG00000030169	0.85067	3.93317e-06		GSTA1	SUMO2
896	ENSBTAG00000002834	ENSBTAG00000030274	0.861817	2.11655e-06		CCDC69	-
897	ENSBTAG00000021516	ENSBTAG00000030274	0.852266	3.61035e-06		GSTA1	-
898	ENSBTAG00000021516	ENSBTAG00000030285	0.852055	3.65166e-06		GSTA1	DCP1B
899	ENSBTAG00000021516	ENSBTAG00000030348	0.854464	3.20352e-06		GSTA1	ZNF582
900	ENSBTAG00000021516	ENSBTAG00000030587	0.855925	2.95568e-06		GSTA1	LASP1
901	ENSBTAG00000021516	ENSBTAG00000030608	0.864552	1.80326e-06		GSTA1	-
902	ENSBTAG00000021516	ENSBTAG00000030632	0.879497	7.03829e-07		GSTA1	ALG10
903	ENSBTAG00000013869	ENSBTAG00000030650	0.850134	4.04715e-06		SH3BP4	TST
904	ENSBTAG00000021516	ENSBTAG00000030675	0.89966	1.59322e-07		GSTA1	PDCL
905	ENSBTAG00000021516	ENSBTAG00000030836	0.853965	3.29228e-06		GSTA1	ZBTB21
906	ENSBTAG00000021516	ENSBTAG00000030951	0.850781	3.90992e-06		GSTA1	ZNF655
907	ENSBTAG00000021516	ENSBTAG00000031001	0.874947	9.49061e-07		GSTA1	MEGF8
908	ENSBTAG00000021516	ENSBTAG00000031041	0.859362	2.4369e-06		GSTA1	NHEJ1
909	ENSBTAG00000021516	ENSBTAG00000031059	0.885588	4.62703e-07		GSTA1	LRRC61
910	ENSBTAG00000021516	ENSBTAG00000031061	0.867506	1.51078e-06		GSTA1	POLR2L
911	ENSBTAG00000021516	ENSBTAG00000031261	0.890486	3.24557e-07		GSTA1	REPS2
912	ENSBTAG00000021516	ENSBTAG00000031279	0.852532	3.55895e-06		GSTA1	SELENOM
913	ENSBTAG00000021516	ENSBTAG00000031363	0.866935	1.56384e-06		GSTA1	TLE5
914	ENSBTAG00000021516	ENSBTAG00000031385	0.859987	2.35158e-06		GSTA1	COP1
915	ENSBTAG00000007324	ENSBTAG00000031396	0.858178	2.60592e-06		LRRC4C	-
916	ENSBTAG00000021516	ENSBTAG00000031523	0.866171	1.63738e-06		GSTA1	-
917	ENSBTAG00000021516	ENSBTAG00000031609	0.850741	3.91838e-06		GSTA1	THAP12
918	ENSBTAG00000003329	ENSBTAG00000031686	0.86264	2.01771e-06		FST	ZNF566
919	ENSBTAG00000021516	ENSBTAG00000031687	0.858822	2.51275e-06		GSTA1	-
920	ENSBTAG00000038865	ENSBTAG00000031778	0.854567	3.18559e-06		TCEA3	H2BC5
921	ENSBTAG00000021516	ENSBTAG00000031789	0.875876	8.93702e-07		GSTA1	FBRS
922	ENSBTAG00000021516	ENSBTAG00000031837	0.858353	2.58027e-06		GSTA1	IMPDH2
923	ENSBTAG00000021516	ENSBTAG00000031917	0.850622	3.94324e-06		GSTA1	SCAF8
924	ENSBTAG00000021516	ENSBTAG00000032087	0.870616	1.24828e-06		GSTA1	ATXN2L
925	ENSBTAG00000013869	ENSBTAG00000032369	0.857502	2.7068e-06		SH3BP4	NMI
926	ENSBTAG00000021516	ENSBTAG00000032557	0.851058	3.85259e-06		GSTA1	TMEM258
927	ENSBTAG00000021516	ENSBTAG00000032684	0.853566	3.36466e-06		GSTA1	DYNLT2B
928	ENSBTAG00000021516	ENSBTAG00000032763	0.860449	2.29025e-06		GSTA1	RANBP10
929	ENSBTAG00000049590	ENSBTAG00000033304	0.85905	2.48053e-06		-	TCIM
930	ENSBTAG00000021516	ENSBTAG00000033315	0.869888	1.3059e-06		GSTA1	DNAJC1
931	ENSBTAG00000021516	ENSBTAG00000033515	0.870475	1.2593e-06		GSTA1	-
932	ENSBTAG00000002834	ENSBTAG00000033740	0.880061	6.77634e-07		CCDC69	-
933	ENSBTAG00000021516	ENSBTAG00000033740	0.894338	2.42644e-07		GSTA1	-
934	ENSBTAG00000021516	ENSBTAG00000034113	0.859186	2.46138e-06		GSTA1	GALNT10
935	ENSBTAG00000021516	ENSBTAG00000034633	0.8883	3.80973e-07		GSTA1	ERO1B
936	ENSBTAG00000021516	ENSBTAG00000034844	0.878612	7.46637e-07		GSTA1	-
937	ENSBTAG00000021516	ENSBTAG00000035230	0.866336	1.62129e-06		GSTA1	TOR1AIP2
938	ENSBTAG00000002834	ENSBTAG00000035587	0.858569	2.54893e-06		CCDC69	ARRB2
939	ENSBTAG00000007879	ENSBTAG00000035995	0.862096	2.08251e-06		SRRM3	TNFAIP2
940	ENSBTAG00000054656	ENSBTAG00000035995	0.85037	3.99651e-06		PAIP2B	TNFAIP2
941	ENSBTAG00000002292	ENSBTAG00000036258	0.854518	3.19412e-06		SMARCA1	-
942	ENSBTAG00000007324	ENSBTAG00000037434	0.860856	2.23733e-06		LRRC4C	-
943	ENSBTAG00000013688	ENSBTAG00000037907	0.865086	1.74698e-06		PGF	DSEL
944	ENSBTAG00000021516	ENSBTAG00000038055	0.868812	1.39528e-06		GSTA1	KLF16
945	ENSBTAG00000021516	ENSBTAG00000038117	0.852711	3.52462e-06		GSTA1	ATG10
946	ENSBTAG00000021516	ENSBTAG00000038126	0.879501	7.03639e-07		GSTA1	WIPF2
947	ENSBTAG00000052481	ENSBTAG00000038195	0.888382	3.78708e-07		IRGQ	CD302
948	ENSBTAG00000021516	ENSBTAG00000038330	0.871167	1.20616e-06		GSTA1	-
949	ENSBTAG00000008664	ENSBTAG00000038428	0.888386	3.78615e-07		EIF2B2	RELB
950	ENSBTAG00000019110	ENSBTAG00000038428	0.861413	2.16666e-06		PNRC1	RELB
951	ENSBTAG00000044017	ENSBTAG00000038428	0.859755	2.38298e-06		MSRB3	RELB
952	ENSBTAG00000021516	ENSBTAG00000038477	0.85219	3.62531e-06		GSTA1	GGCX
953	ENSBTAG00000004292	ENSBTAG00000038488	0.896189	2.10156e-07		CRMP1	TMSB4X
954	ENSBTAG00000006734	ENSBTAG00000038488	0.906311	9.10384e-08		BICD1	TMSB4X
955	ENSBTAG00000053362	ENSBTAG00000038488	0.869393	1.34634e-06		-	TMSB4X
956	ENSBTAG00000021516	ENSBTAG00000038527	0.870222	1.27923e-06		GSTA1	-
957	ENSBTAG00000016424	ENSBTAG00000038640	0.857164	2.75863e-06		MMP25	-
958	ENSBTAG00000016424	ENSBTAG00000038682	0.860915	2.22971e-06		MMP25	FAM83H
959	ENSBTAG00000009371	ENSBTAG00000039035	0.856938	2.79364e-06		IHO1	HSPA6
960	ENSBTAG00000013873	ENSBTAG00000039731	0.866163	1.63823e-06		MSX2	RND3
961	ENSBTAG00000051240	ENSBTAG00000039731	0.851896	3.68308e-06		-	RND3
962	ENSBTAG00000021516	ENSBTAG00000039823	0.869934	1.30216e-06		GSTA1	KBTBD7
963	ENSBTAG00000021516	ENSBTAG00000040061	0.858495	2.55967e-06		GSTA1	ZBTB38
964	ENSBTAG00000021516	ENSBTAG00000040131	0.86246	2.03893e-06		GSTA1	CD58
965	ENSBTAG00000021516	ENSBTAG00000040206	0.86848	1.42384e-06		GSTA1	ZNF770
966	ENSBTAG00000021516	ENSBTAG00000040277	0.850999	3.86476e-06		GSTA1	H4C4
967	ENSBTAG00000021516	ENSBTAG00000040422	0.863754	1.89014e-06		GSTA1	UTP23
968	ENSBTAG00000002292	ENSBTAG00000040555	0.865894	1.66481e-06		SMARCA1	FBXL19
969	ENSBTAG00000003329	ENSBTAG00000040555	0.853681	3.34375e-06		FST	FBXL19
970	ENSBTAG00000021516	ENSBTAG00000040555	0.867888	1.47621e-06		GSTA1	FBXL19
971	ENSBTAG00000021516	ENSBTAG00000043958	0.868673	1.40717e-06		GSTA1	TMEM33
972	ENSBTAG00000016424	ENSBTAG00000043970	0.862616	2.02045e-06		MMP25	CFAP418
973	ENSBTAG00000021516	ENSBTAG00000043996	0.869979	1.29855e-06		GSTA1	SAMD12
974	ENSBTAG00000021516	ENSBTAG00000044007	0.878944	7.30318e-07		GSTA1	KLF12
975	ENSBTAG00000021516	ENSBTAG00000044019	0.854943	3.12034e-06		GSTA1	KAT2A
976	ENSBTAG00000043556	ENSBTAG00000044027	0.850535	3.96166e-06		COX2	ITGBL1
977	ENSBTAG00000021516	ENSBTAG00000044063	0.863352	1.93541e-06		GSTA1	B4GALT6
978	ENSBTAG00000017863	ENSBTAG00000044105	0.870439	1.2621e-06		SRGN	FOXO1
979	ENSBTAG00000021516	ENSBTAG00000044105	0.876181	8.76135e-07		GSTA1	FOXO1
980	ENSBTAG00000021516	ENSBTAG00000044153	0.864045	1.85803e-06		GSTA1	SH3PXD2A
981	ENSBTAG00000021516	ENSBTAG00000045577	0.859745	2.38433e-06		GSTA1	MCCD1
982	ENSBTAG00000021516	ENSBTAG00000045579	0.862853	1.99269e-06		GSTA1	-
983	ENSBTAG00000016424	ENSBTAG00000045704	0.850396	3.99107e-06		MMP25	IGSF11
984	ENSBTAG00000021516	ENSBTAG00000045909	0.872284	1.12459e-06		GSTA1	FAM174A
985	ENSBTAG00000017678	ENSBTAG00000045948	0.850867	3.89205e-06		SPRED3	CSF2RA
986	ENSBTAG00000021516	ENSBTAG00000046135	0.85408	3.27166e-06		GSTA1	-
987	ENSBTAG00000021516	ENSBTAG00000046173	0.855835	2.9704e-06		GSTA1	ALG12
988	ENSBTAG00000021516	ENSBTAG00000046193	0.873875	1.01663e-06		GSTA1	-
989	ENSBTAG00000021516	ENSBTAG00000046255	0.861125	2.20292e-06		GSTA1	ATXN1L
990	ENSBTAG00000000650	ENSBTAG00000046277	0.876725	8.45595e-07		TUBGCP6	RGS4
991	ENSBTAG00000034918	ENSBTAG00000046409	0.86644	1.61115e-06		IFIT2	EGR2
992	ENSBTAG00000021516	ENSBTAG00000046493	0.850812	3.90356e-06		GSTA1	PDCD6
993	ENSBTAG00000021516	ENSBTAG00000046509	0.863385	1.9316e-06		GSTA1	TENT5C
994	ENSBTAG00000021516	ENSBTAG00000046644	0.860809	2.24335e-06		GSTA1	HRAS
995	ENSBTAG00000021516	ENSBTAG00000046664	0.861144	2.20046e-06		GSTA1	TSC22D1
996	ENSBTAG00000002834	ENSBTAG00000046671	0.859299	2.44568e-06		CCDC69	WFS1
997	ENSBTAG00000021516	ENSBTAG00000046840	0.852135	3.63598e-06		GSTA1	DEXI
998	ENSBTAG00000021516	ENSBTAG00000046875	0.85532	3.05613e-06		GSTA1	AP5B1
999	ENSBTAG00000002052	ENSBTAG00000046937	0.856341	2.88809e-06		PLOD1	-
1000	ENSBTAG00000002292	ENSBTAG00000046937	0.922067	2.01037e-08		SMARCA1	-
1001	ENSBTAG00000003329	ENSBTAG00000046937	0.871316	1.19503e-06		FST	-
1002	ENSBTAG00000004078	ENSBTAG00000046937	0.871432	1.18638e-06		KCNH2	-
1003	ENSBTAG00000004215	ENSBTAG00000046937	0.866937	1.56366e-06		RARRES2	-
1004	ENSBTAG00000004542	ENSBTAG00000046937	0.856019	2.94027e-06		FAM78A	-
1005	ENSBTAG00000009014	ENSBTAG00000046937	0.874584	9.71468e-07		UPK1B	-
1006	ENSBTAG00000010002	ENSBTAG00000046937	0.857303	2.73722e-06		IRF2	-
1007	ENSBTAG00000010052	ENSBTAG00000046937	0.861356	2.17372e-06		EXD2	-
1008	ENSBTAG00000010659	ENSBTAG00000046937	0.856034	2.93781e-06		CUX1	-
1009	ENSBTAG00000015739	ENSBTAG00000046937	0.87813	7.70926e-07		MRC2	-
1010	ENSBTAG00000016649	ENSBTAG00000046937	0.85976	2.38224e-06		CCND2	-
1011	ENSBTAG00000017604	ENSBTAG00000046937	0.861855	2.11192e-06		RAB13	-
1012	ENSBTAG00000018463	ENSBTAG00000046937	0.860474	2.287e-06		VIM	-
1013	ENSBTAG00000019368	ENSBTAG00000046937	0.86419	1.84229e-06		IGFBP7	-
1014	ENSBTAG00000019929	ENSBTAG00000046937	0.856345	2.88746e-06		ITGAV	-
1015	ENSBTAG00000020647	ENSBTAG00000046937	0.864257	1.83498e-06		RASL11B	-
1016	ENSBTAG00000021396	ENSBTAG00000046937	0.860631	2.26641e-06		HEG1	-
1017	ENSBTAG00000046152	ENSBTAG00000046937	0.859717	2.38814e-06		MGAM	-
1018	ENSBTAG00000047604	ENSBTAG00000046937	0.867815	1.48271e-06		HSD17B1	-
1019	ENSBTAG00000049730	ENSBTAG00000046937	0.856376	2.88248e-06		TCEAL1	-
1020	ENSBTAG00000055207	ENSBTAG00000046937	0.864832	1.77353e-06		SCD	-
1021	ENSBTAG00000021516	ENSBTAG00000047061	0.85729	2.73918e-06		GSTA1	NDOR1
1022	ENSBTAG00000021516	ENSBTAG00000047169	0.852488	3.56742e-06		GSTA1	STEEP1
1023	ENSBTAG00000021516	ENSBTAG00000047249	0.863208	1.95174e-06		GSTA1	EIF4H
1024	ENSBTAG00000021516	ENSBTAG00000047293	0.874103	1.00192e-06		GSTA1	NRIP1
1025	ENSBTAG00000021516	ENSBTAG00000047299	0.850185	4.03613e-06		GSTA1	DGCR6L
1026	ENSBTAG00000011224	ENSBTAG00000047502	0.850904	3.8843e-06		CITED2	FKBP5
1027	ENSBTAG00000021516	ENSBTAG00000047694	0.850472	3.97499e-06		GSTA1	SERF2
1028	ENSBTAG00000053362	ENSBTAG00000047739	0.875548	9.1294e-07		-	TSC22D1
1029	ENSBTAG00000021516	ENSBTAG00000047768	0.857436	2.71693e-06		GSTA1	COX7B
1030	ENSBTAG00000016424	ENSBTAG00000048077	0.864063	1.85609e-06		MMP25	MAGED4B
1031	ENSBTAG00000021516	ENSBTAG00000048077	0.864588	1.7994e-06		GSTA1	MAGED4B
1032	ENSBTAG00000021516	ENSBTAG00000048466	0.851648	3.73266e-06		GSTA1	-
1033	ENSBTAG00000021516	ENSBTAG00000048666	0.861842	2.11351e-06		GSTA1	H3C7
1034	ENSBTAG00000019467	ENSBTAG00000048790	0.85878	2.5188e-06		ACTL7B	-
1035	ENSBTAG00000021516	ENSBTAG00000048842	0.853636	3.35196e-06		GSTA1	-
1036	ENSBTAG00000021516	ENSBTAG00000048903	0.877811	7.87362e-07		GSTA1	PRNP
1037	ENSBTAG00000007324	ENSBTAG00000048965	0.861314	2.17903e-06		LRRC4C	TVP23B
1038	ENSBTAG00000016561	ENSBTAG00000048965	0.854848	3.13671e-06		NUBP2	TVP23B
1039	ENSBTAG00000006770	ENSBTAG00000048982	0.857301	2.73748e-06		MTBP	-
1040	ENSBTAG00000021516	ENSBTAG00000049105	0.853134	3.44473e-06		GSTA1	-
1041	ENSBTAG00000017604	ENSBTAG00000049133	0.862205	2.06944e-06		RAB13	-
1042	ENSBTAG00000016424	ENSBTAG00000049156	0.867334	1.52664e-06		MMP25	CBX4
1043	ENSBTAG00000011532	ENSBTAG00000049333	0.850772	3.91187e-06		MLLT6	-
1044	ENSBTAG00000021516	ENSBTAG00000049341	0.879772	6.90934e-07		GSTA1	SERTAD2
1045	ENSBTAG00000002834	ENSBTAG00000049347	0.850238	4.02488e-06		CCDC69	-
1046	ENSBTAG00000021516	ENSBTAG00000049452	0.861515	2.1539e-06		GSTA1	UBL5
1047	ENSBTAG00000021516	ENSBTAG00000049864	0.851159	3.83185e-06		GSTA1	PPP1R9B
1048	ENSBTAG00000021516	ENSBTAG00000050061	0.855494	3.027e-06		GSTA1	INCENP
1049	ENSBTAG00000003329	ENSBTAG00000050071	0.860414	2.29489e-06		FST	-
1050	ENSBTAG00000021516	ENSBTAG00000050071	0.908671	7.38896e-08		GSTA1	-
1051	ENSBTAG00000021516	ENSBTAG00000050317	0.877706	7.92799e-07		GSTA1	MRPL36
1052	ENSBTAG00000021516	ENSBTAG00000050347	0.869251	1.35815e-06		GSTA1	MAML1
1053	ENSBTAG00000016424	ENSBTAG00000050348	0.876338	8.67207e-07		MMP25	-
1054	ENSBTAG00000021516	ENSBTAG00000050392	0.873626	1.03291e-06		GSTA1	FAM171B
1055	ENSBTAG00000021516	ENSBTAG00000050426	0.855816	2.97352e-06		GSTA1	MVB12B
1056	ENSBTAG00000004292	ENSBTAG00000050435	0.873424	1.04622e-06		CRMP1	-
1057	ENSBTAG00000006734	ENSBTAG00000050435	0.896102	2.11594e-07		BICD1	-
1058	ENSBTAG00000021516	ENSBTAG00000050549	0.874314	9.88429e-07		GSTA1	KLHL11
1059	ENSBTAG00000021516	ENSBTAG00000050628	0.88258	5.70812e-07		GSTA1	-
1060	ENSBTAG00000002737	ENSBTAG00000050644	0.875873	8.93865e-07		WFIKKN1	-
1061	ENSBTAG00000004587	ENSBTAG00000050644	0.865333	1.72147e-06		DUSP6	-
1062	ENSBTAG00000021516	ENSBTAG00000050712	0.865479	1.70661e-06		GSTA1	EHD1
1063	ENSBTAG00000021516	ENSBTAG00000050722	0.853847	3.31351e-06		GSTA1	PHPT1
1064	ENSBTAG00000013869	ENSBTAG00000050853	0.881528	6.1352e-07		SH3BP4	-
1065	ENSBTAG00000021516	ENSBTAG00000050904	0.85171	3.7201e-06		GSTA1	RAP1A
1066	ENSBTAG00000006734	ENSBTAG00000051079	0.851096	3.84472e-06		BICD1	TMSB4
1067	ENSBTAG00000021516	ENSBTAG00000051210	0.855657	2.99981e-06		GSTA1	GSTP1
1068	ENSBTAG00000005586	ENSBTAG00000051239	0.905475	9.78907e-08		GATM	-
1069	ENSBTAG00000018577	ENSBTAG00000051239	0.876033	8.84658e-07		SLC7A1	-
1070	ENSBTAG00000021516	ENSBTAG00000051448	0.851667	3.72876e-06		GSTA1	TMEM9
1071	ENSBTAG00000021516	ENSBTAG00000051472	0.872351	1.11985e-06		GSTA1	-
1072	ENSBTAG00000021516	ENSBTAG00000051572	0.884823	4.88355e-07		GSTA1	ZNF646
1073	ENSBTAG00000021516	ENSBTAG00000051631	0.855331	3.05428e-06		GSTA1	PNKD
1074	ENSBTAG00000002292	ENSBTAG00000051850	0.869607	1.32878e-06		SMARCA1	-
1075	ENSBTAG00000002834	ENSBTAG00000051850	0.856511	2.8609e-06		CCDC69	-
1076	ENSBTAG00000003329	ENSBTAG00000051850	0.877578	7.99517e-07		FST	-
1077	ENSBTAG00000006195	ENSBTAG00000051850	0.878894	7.32748e-07		C29H11orf68	-
1078	ENSBTAG00000016045	ENSBTAG00000051850	0.885763	4.56999e-07		TRIB2	-
1079	ENSBTAG00000016649	ENSBTAG00000051850	0.857611	2.69042e-06		CCND2	-
1080	ENSBTAG00000017863	ENSBTAG00000051850	0.892302	2.8334e-07		SRGN	-
1081	ENSBTAG00000018463	ENSBTAG00000051850	0.883179	5.47684e-07		VIM	-
1082	ENSBTAG00000021516	ENSBTAG00000051850	0.92327	1.76874e-08		GSTA1	-
1083	ENSBTAG00000021516	ENSBTAG00000051935	0.85745	2.71482e-06		GSTA1	CNPY3
1084	ENSBTAG00000021516	ENSBTAG00000052040	0.852866	3.49514e-06		GSTA1	-
1085	ENSBTAG00000021516	ENSBTAG00000052146	0.854775	3.14926e-06		GSTA1	MSANTD3
1086	ENSBTAG00000007324	ENSBTAG00000052249	0.907541	8.17127e-08		LRRC4C	-
1087	ENSBTAG00000014829	ENSBTAG00000052779	0.855642	3.00239e-06		MYRFL	-
1088	ENSBTAG00000003329	ENSBTAG00000053198	0.850513	3.96619e-06		FST	-
1089	ENSBTAG00000013869	ENSBTAG00000053237	0.883888	5.21397e-07		SH3BP4	-
1090	ENSBTAG00000021516	ENSBTAG00000053390	0.853644	3.35041e-06		GSTA1	RAC1
1091	ENSBTAG00000014267	ENSBTAG00000053453	0.851168	3.82986e-06		ZCCHC14	-
1092	ENSBTAG00000021516	ENSBTAG00000053695	0.851301	3.80272e-06		GSTA1	SS18L2
1093	ENSBTAG00000001349	ENSBTAG00000053747	0.868514	1.42088e-06		KIF1C	-
1094	ENSBTAG00000001826	ENSBTAG00000053747	0.856992	2.78529e-06		SASH1	-
1095	ENSBTAG00000003929	ENSBTAG00000053747	0.89074	3.18491e-07		PHF10	-
1096	ENSBTAG00000004278	ENSBTAG00000053747	0.871874	1.15391e-06		APMAP	-
1097	ENSBTAG00000004587	ENSBTAG00000053747	0.86706	1.55214e-06		DUSP6	-
1098	ENSBTAG00000016220	ENSBTAG00000053747	0.8745	9.76738e-07		WIPF3	-
1099	ENSBTAG00000016350	ENSBTAG00000053747	0.86664	1.59191e-06		NACC1	-
1100	ENSBTAG00000016592	ENSBTAG00000053747	0.868759	1.39981e-06		CAPN15	-
1101	ENSBTAG00000018905	ENSBTAG00000053747	0.855245	3.06884e-06		MAN2A2	-
1102	ENSBTAG00000019692	ENSBTAG00000053747	0.860029	2.34604e-06		BCL2L2	-
1103	ENSBTAG00000021068	ENSBTAG00000053747	0.868121	1.45538e-06		SUFU	-
1104	ENSBTAG00000034700	ENSBTAG00000053747	0.859213	2.45761e-06		NAF1	-
1105	ENSBTAG00000040093	ENSBTAG00000053747	0.875147	9.36922e-07		FOXI3	-
1106	ENSBTAG00000044153	ENSBTAG00000053747	0.901278	1.39551e-07		SH3PXD2A	-
1107	ENSBTAG00000054755	ENSBTAG00000053747	0.857487	2.70918e-06		-	-
1108	ENSBTAG00000016424	ENSBTAG00000053766	0.853795	3.32294e-06		MMP25	-
1109	ENSBTAG00000021516	ENSBTAG00000053801	0.854426	3.21024e-06		GSTA1	-
1110	ENSBTAG00000004215	ENSBTAG00000053889	0.852886	3.49144e-06		RARRES2	LAP
1111	ENSBTAG00000016649	ENSBTAG00000053889	0.857936	2.64165e-06		CCND2	LAP
1112	ENSBTAG00000020647	ENSBTAG00000053889	0.855894	2.9608e-06		RASL11B	LAP
1113	ENSBTAG00000021516	ENSBTAG00000053889	0.861595	2.14388e-06		GSTA1	LAP
1114	ENSBTAG00000021516	ENSBTAG00000054195	0.870877	1.2282e-06		GSTA1	GPX1
1115	ENSBTAG00000016424	ENSBTAG00000054253	0.858327	2.58403e-06		MMP25	-
1116	ENSBTAG00000006195	ENSBTAG00000054388	0.854156	3.25803e-06		C29H11orf68	-
1117	ENSBTAG00000014829	ENSBTAG00000054388	0.855035	3.10455e-06		MYRFL	-
1118	ENSBTAG00000021516	ENSBTAG00000054545	0.864596	1.79856e-06		GSTA1	RNF11
1119	ENSBTAG00000021516	ENSBTAG00000054578	0.862693	2.01146e-06		GSTA1	COMMD6
1120	ENSBTAG00000021516	ENSBTAG00000054773	0.850012	4.07342e-06		GSTA1	UBE2R2
1121	ENSBTAG00000001193	ENSBTAG00000054808	0.852955	3.47829e-06		UNC93B1	MT1A
1122	ENSBTAG00000015841	ENSBTAG00000054808	0.852968	3.47587e-06		CCDC115	MT1A
1123	ENSBTAG00000021516	ENSBTAG00000054987	0.854051	3.27678e-06		GSTA1	SLC25A40
1124	ENSBTAG00000021516	ENSBTAG00000055198	0.863694	1.89684e-06		GSTA1	-
1125	ENSBTAG00000021516	ENSBTAG00000055252	0.877046	8.27996e-07		GSTA1	UBE2E1
