# Supplementary material for: Tight gene co-expression in BCB positive cattle oocytes and their surrounding cumulus cells
Source: Reprod Biol Endocrinol. 2022 Aug 13;20:119. doi: 10.1186/s12958-022-00994-3 (PMC9375383; doi:10.1186/s12958-022-00994-3)
Supplement: Supplementary file 6 — Additional file 6: Supplementary table S4. Gene ontology enrichment analysis of genes expressed in cumulus cells and correlated with oocytes. [file 12958_2022_994_MOESM6_ESM.xlsx]

## Sheet: 2022_02_02_GO_BP_Cats_cumulus_c
Supplementary table S4. Gene ontology enrichment analysis of genes expressed in cumulus cells and correlated with oocytes.
Ensembl gene ID	Category	P value	N genes test pool	N genes category	Term	Ontology	FWER	Fold Enrichment	Symbol	Description
ENSBTAG00000000113	GO:0007015	0.00019996	16	85	actin filament organization	BP	0.0535893	2.70701	ARHGEF2	Rho/Rac guanine nucleotide exchange factor 2 [Source:VGNC Symbol;Acc:VGNC:26111]
ENSBTAG00000000347	GO:0007015	0.00019996	16	85	actin filament organization	BP	0.0535893	2.70701	RHOG	ras homolog family member G [Source:VGNC Symbol;Acc:VGNC:33949]
ENSBTAG00000001700	GO:0007015	0.00019996	16	85	actin filament organization	BP	0.0535893	2.70701	CDC42	cell division cycle 42 [Source:VGNC Symbol;Acc:VGNC:97251]
ENSBTAG00000003401	GO:0007015	0.00019996	16	85	actin filament organization	BP	0.0535893	2.70701	ACTR3	actin related protein 3 [Source:VGNC Symbol;Acc:VGNC:50033]
ENSBTAG00000005654	GO:0007015	0.00019996	16	85	actin filament organization	BP	0.0535893	2.70701	TMSB10	thymosin beta 10 [Source:NCBI gene (formerly Entrezgene);Acc:282385]
ENSBTAG00000010542	GO:0007015	0.00019996	16	85	actin filament organization	BP	0.0535893	2.70701	SPIRE1	spire type actin nucleation factor 1 [Source:VGNC Symbol;Acc:VGNC:35222]
ENSBTAG00000011922	GO:0007015	0.00019996	16	85	actin filament organization	BP	0.0535893	2.70701	PLEC	plectin [Source:VGNC Symbol;Acc:VGNC:53873]
ENSBTAG00000014182	GO:0007015	0.00019996	16	85	actin filament organization	BP	0.0535893	2.70701	CTNNA1	catenin alpha 1 [Source:VGNC Symbol;Acc:VGNC:27799]
ENSBTAG00000019167	GO:0007015	0.00019996	16	85	actin filament organization	BP	0.0535893	2.70701	INPPL1	inositol polyphosphate phosphatase like 1 [Source:VGNC Symbol;Acc:VGNC:30215]
ENSBTAG00000020657	GO:0007015	0.00019996	16	85	actin filament organization	BP	0.0535893	2.70701	FAT1	FAT atypical cadherin 1 [Source:VGNC Symbol;Acc:VGNC:52771]
ENSBTAG00000021455	GO:0007015	0.00019996	16	85	actin filament organization	BP	0.0535893	2.70701	CFL1	cofilin 1 [Source:VGNC Symbol;Acc:VGNC:27253]
ENSBTAG00000038488	GO:0007015	0.00019996	16	85	actin filament organization	BP	0.0535893	2.70701	TMSB4X	thymosin beta 4 X-linked [Source:NCBI gene (formerly Entrezgene);Acc:282386]
ENSBTAG00000039731	GO:0007015	0.00019996	16	85	actin filament organization	BP	0.0535893	2.70701	RND3	Rho family GTPase 3 [Source:VGNC Symbol;Acc:VGNC:34006]
ENSBTAG00000049864	GO:0007015	0.00019996	16	85	actin filament organization	BP	0.0535893	2.70701	PPP1R9B	protein phosphatase 1 regulatory subunit 9B [Source:VGNC Symbol;Acc:VGNC:106876]
ENSBTAG00000050435	GO:0007015	0.00019996	16	85	actin filament organization	BP	0.0535893	2.70701
ENSBTAG00000051079	GO:0007015	0.00019996	16	85	actin filament organization	BP	0.0535893	2.70701	TMSB4	thymosin beta 4, X-linked [Source:NCBI gene (formerly Entrezgene);Acc:781334]
ENSBTAG00000005482	GO:0032094	0.00019996	4	5	response to food	BP	0.0535893	11.5048	TMEM135	transmembrane protein 135 [Source:VGNC Symbol;Acc:VGNC:56288]
ENSBTAG00000011912	GO:0032094	0.00019996	4	5	response to food	BP	0.0535893	11.5048	SLC25A25	solute carrier family 25 member 25 [Source:VGNC Symbol;Acc:VGNC:34751]
ENSBTAG00000011922	GO:0032094	0.00019996	4	5	response to food	BP	0.0535893	11.5048	PLEC	plectin [Source:VGNC Symbol;Acc:VGNC:53873]
ENSBTAG00000013851	GO:0032094	0.00019996	4	5	response to food	BP	0.0535893	11.5048	BCL10	BCL10 immune signaling adaptor [Source:VGNC Symbol;Acc:VGNC:53853]
ENSBTAG00000008916	GO:0097202	0.00039992	5	10	activation of cysteine-type endopeptidase activity	BP	0.106379	7.1905	CYFIP2	cytoplasmic FMR1 interacting protein 2 [Source:VGNC Symbol;Acc:VGNC:50267]
ENSBTAG00000012511	GO:0097202	0.00039992	5	10	activation of cysteine-type endopeptidase activity	BP	0.106379	7.1905	BAD	BCL2 associated agonist of cell death [Source:VGNC Symbol;Acc:VGNC:26404]
ENSBTAG00000015271	GO:0097202	0.00039992	5	10	activation of cysteine-type endopeptidase activity	BP	0.106379	7.1905	RIPK2	receptor interacting serine/threonine kinase 2 [Source:VGNC Symbol;Acc:VGNC:33982]
ENSBTAG00000020535	GO:0097202	0.00039992	5	10	activation of cysteine-type endopeptidase activity	BP	0.106379	7.1905	PYCARD	PYD and CARD domain containing [Source:NCBI gene (formerly Entrezgene);Acc:282846]
ENSBTAG00000026283	GO:0097202	0.00039992	5	10	activation of cysteine-type endopeptidase activity	BP	0.106379	7.1905	ASPH	aspartate beta-hydroxylase [Source:VGNC Symbol;Acc:VGNC:26219]
ENSBTAG00000004498	GO:0071392	0.00039992	5	12	cellular response to estradiol stimulus	BP	0.106379	5.99209	ESR2	estrogen receptor 2 [Source:VGNC Symbol;Acc:VGNC:28605]
ENSBTAG00000007489	GO:0071392	0.00039992	5	12	cellular response to estradiol stimulus	BP	0.106379	5.99209	NCOA3	nuclear receptor coactivator 3 [Source:VGNC Symbol;Acc:VGNC:31921]
ENSBTAG00000011628	GO:0071392	0.00039992	5	12	cellular response to estradiol stimulus	BP	0.106379	5.99209	EGFR	epidermal growth factor receptor [Source:VGNC Symbol;Acc:VGNC:28366]
ENSBTAG00000027625	GO:0071392	0.00039992	5	12	cellular response to estradiol stimulus	BP	0.106379	5.99209	SFRP1	secreted frizzled related protein 1 [Source:VGNC Symbol;Acc:VGNC:34520]
ENSBTAG00000047293	GO:0071392	0.00039992	5	12	cellular response to estradiol stimulus	BP	0.106379	5.99209	NRIP1	nuclear receptor interacting protein 1 [Source:VGNC Symbol;Acc:VGNC:32263]
ENSBTAG00000000023	GO:0000122	0.00039992	54	490	negative regulation of transcription by RNA polymerase II	BP	0.106379	1.58485	RNF2	ring finger protein 2 [Source:VGNC Symbol;Acc:VGNC:34046]
ENSBTAG00000000332	GO:0000122	0.00039992	54	490	negative regulation of transcription by RNA polymerase II	BP	0.106379	1.58485	ERF	ETS2 repressor factor [Source:VGNC Symbol;Acc:VGNC:28576]
ENSBTAG00000001509	GO:0000122	0.00039992	54	490	negative regulation of transcription by RNA polymerase II	BP	0.106379	1.58485	ELK3	ETS transcription factor ELK3 [Source:VGNC Symbol;Acc:VGNC:28433]
ENSBTAG00000001649	GO:0000122	0.00039992	54	490	negative regulation of transcription by RNA polymerase II	BP	0.106379	1.58485	ZFPM2	zinc finger protein, FOG family member 2 [Source:VGNC Symbol;Acc:VGNC:54515]
ENSBTAG00000002594	GO:0000122	0.00039992	54	490	negative regulation of transcription by RNA polymerase II	BP	0.106379	1.58485	ZNF436	zinc finger protein 436 [Source:VGNC Symbol;Acc:VGNC:37275]
ENSBTAG00000002668	GO:0000122	0.00039992	54	490	negative regulation of transcription by RNA polymerase II	BP	0.106379	1.58485	ZNF711	zinc finger protein 711 [Source:VGNC Symbol;Acc:VGNC:37337]
ENSBTAG00000002953	GO:0000122	0.00039992	54	490	negative regulation of transcription by RNA polymerase II	BP	0.106379	1.58485	TXN	thioredoxin [Source:VGNC Symbol;Acc:VGNC:56751]
ENSBTAG00000003687	GO:0000122	0.00039992	54	490	negative regulation of transcription by RNA polymerase II	BP	0.106379	1.58485	FOXK2	forkhead box K2 [Source:VGNC Symbol;Acc:VGNC:55831]
ENSBTAG00000004037	GO:0000122	0.00039992	54	490	negative regulation of transcription by RNA polymerase II	BP	0.106379	1.58485	JUN	Jun proto-onco, AP-1 transcription factor subunit [Source:VGNC Symbol;Acc:VGNC:30386]
ENSBTAG00000004361	GO:0000122	0.00039992	54	490	negative regulation of transcription by RNA polymerase II	BP	0.106379	1.58485	ZBTB37	zinc finger and BTB domain containing 37 [Source:VGNC Symbol;Acc:VGNC:37075]
ENSBTAG00000004498	GO:0000122	0.00039992	54	490	negative regulation of transcription by RNA polymerase II	BP	0.106379	1.58485	ESR2	estrogen receptor 2 [Source:VGNC Symbol;Acc:VGNC:28605]
ENSBTAG00000005275	GO:0000122	0.00039992	54	490	negative regulation of transcription by RNA polymerase II	BP	0.106379	1.58485	PKIG	cAMP-dependent protein kinase inhibitor gamma [Source:VGNC Symbol;Acc:VGNC:32942]
ENSBTAG00000005564	GO:0000122	0.00039992	54	490	negative regulation of transcription by RNA polymerase II	BP	0.106379	1.58485	PIAS1	protein inhibitor of activated STAT 1 [Source:VGNC Symbol;Acc:VGNC:32856]
ENSBTAG00000006003	GO:0000122	0.00039992	54	490	negative regulation of transcription by RNA polymerase II	BP	0.106379	1.58485	SAP130	Sin3A associated protein 130 [Source:VGNC Symbol;Acc:VGNC:34280]
ENSBTAG00000006640	GO:0000122	0.00039992	54	490	negative regulation of transcription by RNA polymerase II	BP	0.106379	1.58485	RB1	RB transcriptional corepressor 1 [Source:VGNC Symbol;Acc:VGNC:33768]
ENSBTAG00000006678	GO:0000122	0.00039992	54	490	negative regulation of transcription by RNA polymerase II	BP	0.106379	1.58485	GATAD2B	GATA zinc finger domain containing 2B [Source:VGNC Symbol;Acc:VGNC:29272]
ENSBTAG00000006679	GO:0000122	0.00039992	54	490	negative regulation of transcription by RNA polymerase II	BP	0.106379	1.58485	MITF	melanocyte inducing transcription factor [Source:VGNC Symbol;Acc:VGNC:31487]
ENSBTAG00000008573	GO:0000122	0.00039992	54	490	negative regulation of transcription by RNA polymerase II	BP	0.106379	1.58485	ZFP36	ZFP36 ring finger protein [Source:VGNC Symbol;Acc:VGNC:37162]
ENSBTAG00000009214	GO:0000122	0.00039992	54	490	negative regulation of transcription by RNA polymerase II	BP	0.106379	1.58485	ETS2	ETS proto-onco 2, transcription factor [Source:VGNC Symbol;Acc:VGNC:28627]
ENSBTAG00000009611	GO:0000122	0.00039992	54	490	negative regulation of transcription by RNA polymerase II	BP	0.106379	1.58485	PHF21A	PHD finger protein 21A [Source:VGNC Symbol;Acc:VGNC:32821]
ENSBTAG00000009961	GO:0000122	0.00039992	54	490	negative regulation of transcription by RNA polymerase II	BP	0.106379	1.58485	E4F1	E4F transcription factor 1 [Source:VGNC Symbol;Acc:VGNC:28293]
ENSBTAG00000011224	GO:0000122	0.00039992	54	490	negative regulation of transcription by RNA polymerase II	BP	0.106379	1.58485	CITED2	Cbp/p300 interacting transactivator with Glu/Asp rich carboxy-terminal domain 2 [Source:VGNC Symbol;Acc:VGNC:27377]
ENSBTAG00000011970	GO:0000122	0.00039992	54	490	negative regulation of transcription by RNA polymerase II	BP	0.106379	1.58485	FNIP2	folliculin interacting protein 2 [Source:VGNC Symbol;Acc:VGNC:29069]
ENSBTAG00000012938	GO:0000122	0.00039992	54	490	negative regulation of transcription by RNA polymerase II	BP	0.106379	1.58485	JARID2	jumonji and AT-rich interaction domain containing 2 [Source:VGNC Symbol;Acc:VGNC:30371]
ENSBTAG00000013480	GO:0000122	0.00039992	54	490	negative regulation of transcription by RNA polymerase II	BP	0.106379	1.58485	DNAJC17	DnaJ heat shock protein family (Hsp40) member C17 [Source:VGNC Symbol;Acc:VGNC:53574]
ENSBTAG00000013716	GO:0000122	0.00039992	54	490	negative regulation of transcription by RNA polymerase II	BP	0.106379	1.58485	NR2C2	nuclear receptor subfamily 2 group C member 2 [Source:VGNC Symbol;Acc:VGNC:32236]
ENSBTAG00000013860	GO:0000122	0.00039992	54	490	negative regulation of transcription by RNA polymerase II	BP	0.106379	1.58485	GADD45A	growth arrest and DNA damage inducible alpha [Source:VGNC Symbol;Acc:VGNC:29206]
ENSBTAG00000014023	GO:0000122	0.00039992	54	490	negative regulation of transcription by RNA polymerase II	BP	0.106379	1.58485	SIRT1	sirtuin 1 [Source:VGNC Symbol;Acc:VGNC:34630]
ENSBTAG00000014248	GO:0000122	0.00039992	54	490	negative regulation of transcription by RNA polymerase II	BP	0.106379	1.58485	MIER3	MIER family member 3 [Source:VGNC Symbol;Acc:VGNC:31471]
ENSBTAG00000014265	GO:0000122	0.00039992	54	490	negative regulation of transcription by RNA polymerase II	BP	0.106379	1.58485	SREBF2	sterol regulatory element binding transcription factor 2 [Source:VGNC Symbol;Acc:VGNC:35275]
ENSBTAG00000016534	GO:0000122	0.00039992	54	490	negative regulation of transcription by RNA polymerase II	BP	0.106379	1.58485	BCL11A	BAF chromatin remodeling complex subunit BCL11A [Source:VGNC Symbol;Acc:VGNC:59205]
ENSBTAG00000016606	GO:0000122	0.00039992	54	490	negative regulation of transcription by RNA polymerase II	BP	0.106379	1.58485	PCGF1	polycomb group ring finger 1 [Source:VGNC Symbol;Acc:VGNC:32626]
ENSBTAG00000016874	GO:0000122	0.00039992	54	490	negative regulation of transcription by RNA polymerase II	BP	0.106379	1.58485	DNAJB1	DnaJ heat shock protein family (Hsp40) member B1 [Source:NCBI gene (formerly Entrezgene);Acc:538426]
ENSBTAG00000017542	GO:0000122	0.00039992	54	490	negative regulation of transcription by RNA polymerase II	BP	0.106379	1.58485	PPARD	peroxisome proliferator activated receptor delta [Source:VGNC Symbol;Acc:VGNC:33182]
ENSBTAG00000017694	GO:0000122	0.00039992	54	490	negative regulation of transcription by RNA polymerase II	BP	0.106379	1.58485	TRPS1	transcriptional repressor GATA binding 1 [Source:VGNC Symbol;Acc:VGNC:36395]
ENSBTAG00000017729	GO:0000122	0.00039992	54	490	negative regulation of transcription by RNA polymerase II	BP	0.106379	1.58485	NR2C1	nuclear receptor subfamily 2 group C member 1 [Source:VGNC Symbol;Acc:VGNC:32235]
ENSBTAG00000019785	GO:0000122	0.00039992	54	490	negative regulation of transcription by RNA polymerase II	BP	0.106379	1.58485	CIC	capicua transcriptional repressor [Source:VGNC Symbol;Acc:VGNC:27363]
ENSBTAG00000020270	GO:0000122	0.00039992	54	490	negative regulation of transcription by RNA polymerase II	BP	0.106379	1.58485	NFKB1	nuclear factor kappa B subunit 1 [Source:VGNC Symbol;Acc:VGNC:32043]
ENSBTAG00000020428	GO:0000122	0.00039992	54	490	negative regulation of transcription by RNA polymerase II	BP	0.106379	1.58485	PAF1	PAF1 homolog, Paf1/RNA polymerase II complex component [Source:VGNC Symbol;Acc:VGNC:96701]
ENSBTAG00000020552	GO:0000122	0.00039992	54	490	negative regulation of transcription by RNA polymerase II	BP	0.106379	1.58485	PRDM2	PR/SET domain 2 [Source:VGNC Symbol;Acc:VGNC:33295]
ENSBTAG00000020782	GO:0000122	0.00039992	54	490	negative regulation of transcription by RNA polymerase II	BP	0.106379	1.58485	CNOT1	CCR4-NOT transcription complex subunit 1 [Source:VGNC Symbol;Acc:VGNC:27514]
ENSBTAG00000021068	GO:0000122	0.00039992	54	490	negative regulation of transcription by RNA polymerase II	BP	0.106379	1.58485	SUFU	SUFU negative regulator of hedgehog signaling [Source:VGNC Symbol;Acc:VGNC:35461]
ENSBTAG00000023847	GO:0000122	0.00039992	54	490	negative regulation of transcription by RNA polymerase II	BP	0.106379	1.58485	IKZF5	IKAROS family zinc finger 5 [Source:VGNC Symbol;Acc:VGNC:30106]
ENSBTAG00000024603	GO:0000122	0.00039992	54	490	negative regulation of transcription by RNA polymerase II	BP	0.106379	1.58485	NCOR2	nuclear receptor corepressor 2 [Source:VGNC Symbol;Acc:VGNC:58394]
ENSBTAG00000025443	GO:0000122	0.00039992	54	490	negative regulation of transcription by RNA polymerase II	BP	0.106379	1.58485	FNIP1	folliculin interacting protein 1 [Source:VGNC Symbol;Acc:VGNC:29068]
ENSBTAG00000030836	GO:0000122	0.00039992	54	490	negative regulation of transcription by RNA polymerase II	BP	0.106379	1.58485	ZBTB21	zinc finger and BTB domain containing 21 [Source:VGNC Symbol;Acc:VGNC:37066]
ENSBTAG00000031686	GO:0000122	0.00039992	54	490	negative regulation of transcription by RNA polymerase II	BP	0.106379	1.58485	ZNF566	zinc finger protein 566 [Source:VGNC Symbol;Acc:VGNC:37303]
ENSBTAG00000031687	GO:0000122	0.00039992	54	490	negative regulation of transcription by RNA polymerase II	BP	0.106379	1.58485
ENSBTAG00000038055	GO:0000122	0.00039992	54	490	negative regulation of transcription by RNA polymerase II	BP	0.106379	1.58485	KLF16	Kruppel like factor 16 [Source:VGNC Symbol;Acc:VGNC:58603]
ENSBTAG00000044007	GO:0000122	0.00039992	54	490	negative regulation of transcription by RNA polymerase II	BP	0.106379	1.58485	KLF12	Kruppel like factor 12 [Source:VGNC Symbol;Acc:VGNC:30628]
ENSBTAG00000046255	GO:0000122	0.00039992	54	490	negative regulation of transcription by RNA polymerase II	BP	0.106379	1.58485	ATXN1L	ataxin 1 like [Source:VGNC Symbol;Acc:VGNC:26339]
ENSBTAG00000046671	GO:0000122	0.00039992	54	490	negative regulation of transcription by RNA polymerase II	BP	0.106379	1.58485	WFS1	wolframin ER transmembrane glycoprotein [Source:VGNC Symbol;Acc:VGNC:36936]
ENSBTAG00000047293	GO:0000122	0.00039992	54	490	negative regulation of transcription by RNA polymerase II	BP	0.106379	1.58485	NRIP1	nuclear receptor interacting protein 1 [Source:VGNC Symbol;Acc:VGNC:32263]
ENSBTAG00000049156	GO:0000122	0.00039992	54	490	negative regulation of transcription by RNA polymerase II	BP	0.106379	1.58485	CBX4	chromobox 4 [Source:VGNC Symbol;Acc:VGNC:55784]
