# Supplementary material for: Tight gene co-expression in BCB positive cattle oocytes and their surrounding cumulus cells
Source: Reprod Biol Endocrinol. 2022 Aug 13;20:119. doi: 10.1186/s12958-022-00994-3 (PMC9375383; doi:10.1186/s12958-022-00994-3)
Supplement: Supplementary file 7 — Additional file 7: Supplementary table S5. Gene ontology enrichment analysis of genes expressed in oocytes cells and correlated with cumulus cells. [file 12958_2022_994_MOESM7_ESM.xlsx]

## Sheet: 2022_02_01_GO_BP_Cats_oocyte_co
Supplementary table S5. Gene ontology enrichment analysis of genes expressed in oocytes cells and correlated with cumulus cells.
Ensembl gene ID	Category	P value	N genes test pool	N genes category	Term	Ontology	FWER	Fold Enrichment	Symbol	Description
ENSBTAG00000007348	GO:0003281	0.00019996	4	20	ventricular septum development	BP	0.00559888	15.3902	STRA6	signaling receptor and transporter of retinol STRA6 [Source:VGNC Symbol;Acc:VGNC:35417]
ENSBTAG00000011224	GO:0003281	0.00019996	4	20	ventricular septum development	BP	0.00559888	15.3902	CITED2	Cbp/p300 interacting transactivator with Glu/Asp rich carboxy-terminal domain 2 [Source:VGNC Symbol;Acc:VGNC:27377]
ENSBTAG00000021068	GO:0003281	0.00019996	4	20	ventricular septum development	BP	0.00559888	15.3902	SUFU	SUFU negative regulator of hedgehog signaling [Source:VGNC Symbol;Acc:VGNC:35461]
ENSBTAG00000021396	GO:0003281	0.00019996	4	20	ventricular septum development	BP	0.00559888	15.3902	HEG1	heart development protein with EGF like domains 1 [Source:VGNC Symbol;Acc:VGNC:29803]
ENSBTAG00000002736	GO:0045892	0.00139972	12	366	negative regulation of transcription, DNA-templated	BP	0.0377924	2.52298	DNMT1	DNA methyltransferase 1 [Source:VGNC Symbol;Acc:VGNC:28145]
ENSBTAG00000003929	GO:0045892	0.00139972	12	366	negative regulation of transcription, DNA-templated	BP	0.0377924	2.52298	PHF10	PHD finger protein 10 [Source:VGNC Symbol;Acc:VGNC:32813]
ENSBTAG00000004037	GO:0045892	0.00139972	12	366	negative regulation of transcription, DNA-templated	BP	0.0377924	2.52298	JUN	Jun proto-onco, AP-1 transcription factor subunit [Source:VGNC Symbol;Acc:VGNC:30386]
ENSBTAG00000007430	GO:0045892	0.00139972	12	366	negative regulation of transcription, DNA-templated	BP	0.0377924	2.52298	MYBBP1A	MYB binding protein 1a [Source:VGNC Symbol;Acc:VGNC:31777]
ENSBTAG00000008132	GO:0045892	0.00139972	12	366	negative regulation of transcription, DNA-templated	BP	0.0377924	2.52298	SOX13	SRY-box transcription factor 13 [Source:VGNC Symbol;Acc:VGNC:35142]
ENSBTAG00000011224	GO:0045892	0.00139972	12	366	negative regulation of transcription, DNA-templated	BP	0.0377924	2.52298	CITED2	Cbp/p300 interacting transactivator with Glu/Asp rich carboxy-terminal domain 2 [Source:VGNC Symbol;Acc:VGNC:27377]
ENSBTAG00000012139	GO:0045892	0.00139972	12	366	negative regulation of transcription, DNA-templated	BP	0.0377924	2.52298	SIX1	SIX homeobox 1 [Source:VGNC Symbol;Acc:VGNC:54483]
ENSBTAG00000013873	GO:0045892	0.00139972	12	366	negative regulation of transcription, DNA-templated	BP	0.0377924	2.52298	MSX2	msh homeobox 2 [Source:VGNC Symbol;Acc:VGNC:31712]
ENSBTAG00000016350	GO:0045892	0.00139972	12	366	negative regulation of transcription, DNA-templated	BP	0.0377924	2.52298	NACC1	nucleus accumbens associated 1 [Source:VGNC Symbol;Acc:VGNC:31861]
ENSBTAG00000020270	GO:0045892	0.00139972	12	366	negative regulation of transcription, DNA-templated	BP	0.0377924	2.52298	NFKB1	nuclear factor kappa B subunit 1 [Source:VGNC Symbol;Acc:VGNC:32043]
ENSBTAG00000021008	GO:0045892	0.00139972	12	366	negative regulation of transcription, DNA-templated	BP	0.0377924	2.52298	ZNF219	zinc finger protein 219 [Source:VGNC Symbol;Acc:VGNC:37229]
ENSBTAG00000045596	GO:0045892	0.00139972	12	366	negative regulation of transcription, DNA-templated	BP	0.0377924	2.52298
ENSBTAG00000001826	GO:0010595	0.00159968	4	39	positive regulation of endothelial cell migration	BP	0.0415917	7.8924	SASH1	SAM and SH3 domain containing 1 [Source:VGNC Symbol;Acc:VGNC:34293]
ENSBTAG00000005339	GO:0010595	0.00159968	4	39	positive regulation of endothelial cell migration	BP	0.0415917	7.8924	VEGFA	vascular endothelial growth factor A [Source:VGNC Symbol;Acc:VGNC:55927]
ENSBTAG00000012002	GO:0010595	0.00159968	4	39	positive regulation of endothelial cell migration	BP	0.0415917	7.8924	BCAR1	BCAR1 scaffold protein, Cas family member [Source:VGNC Symbol;Acc:VGNC:26437]
ENSBTAG00000013176	GO:0010595	0.00159968	4	39	positive regulation of endothelial cell migration	BP	0.0415917	7.8924	SMOC2	SPARC related modular calcium binding 2 [Source:VGNC Symbol;Acc:VGNC:35027]
