# Supplementary material for: Tight gene co-expression in BCB positive cattle oocytes and their surrounding cumulus cells
Source: Reprod Biol Endocrinol. 2022 Aug 13;20:119. doi: 10.1186/s12958-022-00994-3 (PMC9375383; doi:10.1186/s12958-022-00994-3)
Supplement: Supplementary file 8 — Additional file 8: Supplementary table S6. Analysis of differential transcript abundance in oocytes classified by brilliant cresyl blue. [file 12958_2022_994_MOESM8_ESM.xlsx]

## Sheet: 2022_03_08_merged_dge_oocyte_ed
Supplementary table S6. Analysis of differential transcript abundance in oocytes classified by brilliant cresyl blue.
		edgeR						DESeq2							Annotation
Ensembl ID		logFC	logCPM	LR	PValue	FDR		baseMean	log2FoldChange	lfcSE	stat	pvalue	padj		Gene symbol	Gene description
ENSBTAG00000016424		0.951045	5.24719	17.9992	2.21e-05	0.277201		612.441	0.956738	0.213432	4.48263	7.37282e-06	0.0462386		MMP25	matrix metallopeptidase 25 [Source:VGNC Symbol;Acc:VGNC:31527]
ENSBTAG00000053835		2.96917	3.58121	16.174	5.77826e-05	0.362383		195.876	2.98322	0.734281	4.06277	4.84931e-05	0.198773
ENSBTAG00000001005		-0.689268	6.67971	12.803	0.000346068	0.368917		1653.91	-0.690758	0.183043	-3.77374	0.000160819	0.207044		ZNF280B	zinc finger protein 280B [Source:VGNC Symbol;Acc:VGNC:107043]
ENSBTAG00000002963		1.40441	2.22292	13.0522	0.000302933	0.368917		74.1926	1.41272	0.390854	3.61443	0.000301004	0.235968		SAA4	serum amyloid A4, constitutive [Source:NCBI gene (formerly Entrezgene);Acc:505308]
ENSBTAG00000003797		1.26972	3.81276	13.9811	0.000184662	0.368917		227.105	1.27383	0.326387	3.90281	9.50838e-05	0.198773		SLC17A3	solute carrier family 17 member 3 [Source:VGNC Symbol;Acc:VGNC:34698]
ENSBTAG00000011358		1.15443	2.40768	13.175	0.000283712	0.368917		83.1306	1.15851	0.312858	3.70298	0.000213079	0.207044		IER3	immediate early response 3 [Source:VGNC Symbol;Acc:VGNC:30039]
ENSBTAG00000012659		-0.594396	5.14453	12.7662	0.000352947	0.368917		569.211	-0.587387	0.155189	-3.78499	0.000153717	0.207044		LRIF1	ligand dependent nuclear receptor interacting factor 1 [Source:VGNC Symbol;Acc:VGNC:30981]
ENSBTAG00000014825		-0.469024	7.20619	13.6033	0.000225784	0.368917		2389.44	-0.46285	0.125054	-3.70119	0.000214587	0.207044		NLK	nemo like kinase [Source:VGNC Symbol;Acc:VGNC:32111]
ENSBTAG00000020244		-0.972411	1.62377	12.8489	0.000337672	0.368917		47.4717	-0.959862	0.28146	-3.41029	0.000648928	0.313058		EFNA1	ephrin A1 [Source:VGNC Symbol;Acc:VGNC:28355]
ENSBTAG00000021636		-0.457958	5.59309	12.9863	0.000313776	0.368917		781.365	-0.456317	0.123035	-3.70883	0.000208222	0.207044		GPR155	G protein-coupled receptor 155 [Source:VGNC Symbol;Acc:VGNC:29561]
ENSBTAG00000051913		2.79766	2.1362	14.4825	0.000141469	0.368917		68.6526	2.80957	0.748513	3.75354	0.000174354	0.207044		UST	uronyl 2-sulfotransferase [Source:VGNC Symbol;Acc:VGNC:107018]
ENSBTAG00000055205		-0.564377	5.60531	14.8338	0.000117413	0.368917		786.832	-0.563024	0.141513	-3.9786	6.93217e-05	0.198773
ENSBTAG00000015338		-0.384143	7.0401	12.5917	0.000387465	0.373844		2130.14	-0.38522	0.102766	-3.74853	0.000177874	0.207044		DSCC1	DNA replication and sister chromatid cohesion 1 [Source:VGNC Symbol;Acc:VGNC:28217]
ENSBTAG00000008817		0.877859	2.50478	12.0939	0.000505861	0.425201		90.0131	0.881266	0.249381	3.53381	0.000409617	0.270412		LAMA4	laminin subunit alpha 4 [Source:VGNC Symbol;Acc:VGNC:52792]
ENSBTAG00000020262		-0.622376	4.97813	12.0843	0.000508492	0.425201		507.44	-0.619868	0.169465	-3.6578	0.000254389	0.227914		PSME4	proteasome activator subunit 4 [Source:VGNC Symbol;Acc:VGNC:33476]
ENSBTAG00000014829		0.652078	1.60619	11.7344	0.000613541	0.460091		47.6173	0.661683	0.190825	3.46748	0.000525368	0.299532		MYRFL	myelin regulatory factor like [Source:VGNC Symbol;Acc:VGNC:31845]
ENSBTAG00000017604		1.64492	4.01544	11.5979	0.00066026	0.460091		256.592	1.64231	0.50293	3.26549	0.00109274	0.342247		RAB13	RAB13, member RAS onco family [Source:VGNC Symbol;Acc:VGNC:33621]
ENSBTAG00000039522		-0.855315	2.93487	11.6039	0.000658148	0.460091		121.611	-0.855137	0.241843	-3.53591	0.000406369	0.270412		CYCT	cytochrome c, testis [Source:NCBI gene (formerly Entrezgene);Acc:781996]
ENSBTAG00000015298		-0.801949	1.56482	11.3062	0.000772471	0.509953		45.3549	-0.793874	0.244056	-3.25284	0.00114259	0.342247		TNFRSF13B	TNF receptor superfamily member 13B [Source:VGNC Symbol;Acc:VGNC:57152]
ENSBTAG00000018917		-0.781735	3.96152	11.179	0.000827273	0.518824		250.332	-0.772748	0.224587	-3.44074	0.000580116	0.301567		EN2	engrailed homeobox 2 [Source:VGNC Symbol;Acc:VGNC:106724]
ENSBTAG00000001765		-0.650873	2.43698	10.4366	0.00123545	0.530528		85.1897	-0.646984	0.185674	-3.48451	0.00049304	0.294486		HAPLN4	hyaluronan and proteoglycan link protein 4 [Source:VGNC Symbol;Acc:VGNC:52237]
ENSBTAG00000002834		1.69515	1.79191	10.1408	0.00145023	0.530528		53.6037	1.70353	0.522289	3.26166	0.0011076	0.342247		CCDC69	coiled-coil domain containing 69 [Source:VGNC Symbol;Acc:VGNC:26911]
ENSBTAG00000004449		-0.575183	4.59086	10.2111	0.00139599	0.530528		386.486	-0.563966	0.166038	-3.3966	0.000682295	0.316964		DGKE	diacylglycerol kinase epsilon [Source:VGNC Symbol;Acc:VGNC:28027]
ENSBTAG00000008143		-0.35348	6.84506	9.95387	0.00160512	0.530528		1861.97	-0.349512	0.109536	-3.19086	0.00141852	0.360241		STK17A	serine/threonine kinase 17a [Source:VGNC Symbol;Acc:VGNC:53673]
ENSBTAG00000009125		-1.24098	1.35494	9.9385	0.00161858	0.530528		38.5068	-1.23409	0.410501	-3.00631	0.00264443	0.405693		ALDH1A3	aldehyde dehydrogenase 1 family member A3 [Source:VGNC Symbol;Acc:VGNC:59168]
ENSBTAG00000009760		-0.292716	7.76928	10.5467	0.00116393	0.530528		3530.61	-0.288049	0.0809804	-3.55702	0.000375083	0.270412
ENSBTAG00000011144		-0.819408	1.3481	9.97529	0.00158655	0.530528		38.4868	-0.80978	0.272144	-2.97556	0.00292458	0.426389
ENSBTAG00000011224		0.672846	6.43913	10.7659	0.00103385	0.530528		1406.76	0.673681	0.203298	3.31376	0.000920489	0.342247		CITED2	Cbp/p300 interacting transactivator with Glu/Asp rich carboxy-terminal domain 2 [Source:VGNC Symbol;Acc:VGNC:27377]
ENSBTAG00000011354		-0.361785	6.36384	10.3661	0.00128348	0.530528		1334.58	-0.359739	0.110083	-3.26789	0.00108351	0.342247		NUDT9	nudix hydrolase 9 [Source:VGNC Symbol;Acc:VGNC:32343]
ENSBTAG00000013127		0.514427	5.16106	10.1944	0.00140864	0.530528		579.71	0.520714	0.160594	3.24243	0.00118516	0.342247		LPCAT3	lysophosphatidylcholine acyltransferase 3 [Source:VGNC Symbol;Acc:VGNC:30963]
ENSBTAG00000015711		1.8912	2.4884	10.4111	0.0012526	0.530528		88.6088	1.89958	0.618542	3.07106	0.00213303	0.405693		BTG2	BTG anti-proliferation factor 2 [Source:VGNC Symbol;Acc:VGNC:26598]
ENSBTAG00000016026		2.15378	1.72128	9.90358	0.00164957	0.530528		51.9867	2.14467	0.649998	3.2995	0.000968585	0.342247		PCOLCE2	procollagen C-endopeptidase enhancer 2 [Source:VGNC Symbol;Acc:VGNC:32643]
ENSBTAG00000016648		0.392051	6.15179	10.9385	0.000941858	0.530528		1149.6	0.395589	0.108967	3.63034	0.000283043	0.235968		BSG	basigin [Source:VGNC Symbol;Acc:VGNC:52220]
ENSBTAG00000017694		0.594066	3.54927	9.93185	0.00162443	0.530528		189.025	0.597316	0.183191	3.26061	0.00111172	0.342247		TRPS1	transcriptional repressor GATA binding 1 [Source:VGNC Symbol;Acc:VGNC:36395]
ENSBTAG00000018249		0.336756	8.61861	10.1651	0.00143126	0.530528		6378.15	0.343322	0.10967	3.13051	0.00174503	0.374372		KCNN3	potassium calcium-activated channel subfamily N member 3 [Source:VGNC Symbol;Acc:VGNC:30485]
ENSBTAG00000018722		-0.424627	6.26012	10.2547	0.00136336	0.530528		1236.34	-0.414106	0.120691	-3.43113	0.000601066	0.301567		PLEKHM2	pleckstrin homology and RUN domain containing M2 [Source:VGNC Symbol;Acc:VGNC:33024]
ENSBTAG00000031184		-0.778699	3.80732	10.5321	0.00117322	0.530528		224.797	-0.785381	0.228067	-3.44365	0.00057392	0.301567		CDKN1C	cyclin dependent kinase inhibitor 1C [Source:VGNC Symbol;Acc:VGNC:27144]
ENSBTAG00000047206		-0.876873	7.80444	10.5255	0.00117737	0.530528		3618.01	-0.879247	0.286685	-3.06694	0.0021626	0.405693		H1-4	H1.4 linker histone, cluster member [Source:VGNC Symbol;Acc:VGNC:83559]
ENSBTAG00000048918		-1.1373	2.73024	10.6771	0.00108473	0.530528		103.562	-1.12597	0.335301	-3.35807	0.000784885	0.342247
ENSBTAG00000005090		-0.865499	4.37318	9.83561	0.00171165	0.536732		332.504	-0.865025	0.26322	-3.28632	0.00101504	0.342247		CEMIP2	cell migration inducing hyaluronidase 2 [Source:VGNC Symbol;Acc:VGNC:36021]
ENSBTAG00000007366		0.556068	7.31251	9.49449	0.0020609	0.556188		2577.45	0.549891	0.18242	3.01441	0.00257477	0.405693		HAUS8	HAUS augmin like complex subunit 8 [Source:VGNC Symbol;Acc:VGNC:29763]
ENSBTAG00000008814		-0.818649	1.28095	9.66747	0.0018756	0.556188		37.0657	-0.816072	0.283564	-2.87791	0.00400318	0.487494		ADGRA2	adhesion G protein-coupled receptor A2 [Source:VGNC Symbol;Acc:VGNC:106631]
ENSBTAG00000009615		1.00514	3.70537	9.49651	0.00205863	0.556188		212.309	1.0204	0.320905	3.17977	0.00147394	0.360241		ANXA2	annexin A2 [Source:NCBI gene (formerly Entrezgene);Acc:282689]
ENSBTAG00000016486		1.6802	2.37676	9.52873	0.0020228	0.556188		80.6379	1.67443	0.518446	3.22972	0.00123911	0.342247		SORBS2	sorbin and SH3 domain containing 2 [Source:VGNC Symbol;Acc:VGNC:106942]
ENSBTAG00000017461		1.28584	3.50762	9.49339	0.00206214	0.556188		180.814	1.28428	0.392914	3.26862	0.00108075	0.342247		SLC16A3	solute carrier family 16 member 3 [Source:VGNC Symbol;Acc:VGNC:34689]
ENSBTAG00000027201		-0.437099	5.95988	9.47395	0.0020841	0.556188		1004.86	-0.427324	0.133897	-3.19144	0.00141565	0.360241		RAPH1	Ras association (RalGDS/AF-6) and pleckstrin homology domains 1 [Source:VGNC Symbol;Acc:VGNC:54621]
ENSBTAG00000043963		0.647857	4.03658	9.55608	0.00199288	0.556188		263.55	0.659961	0.199425	3.30932	0.000935229	0.342247		FHDC1	FH2 domain containing 1 [Source:VGNC Symbol;Acc:VGNC:28997]
ENSBTAG00000007324		0.936054	1.76907	9.41623	0.00215073	0.55883		53.9957	0.946774	0.315023	3.00541	0.00265222	0.405693		LRRC4C	leucine rich repeat containing 4C [Source:VGNC Symbol;Acc:VGNC:31020]
ENSBTAG00000044021		0.78821	1.7569	9.38884	0.0021831	0.55883		52.5972	0.787927	0.265106	2.97212	0.0029575	0.426389		TOGARAM2	TOG array regulator of axonemal microtubules 2 [Source:VGNC Symbol;Acc:VGNC:36215]
ENSBTAG00000005029		-0.765874	3.94173	9.20684	0.00241113	0.570619		245.469	-0.753691	0.240717	-3.13103	0.00174194	0.374372		TAL1	TAL bHLH transcription factor 1, erythroid differentiation factor [Source:VGNC Symbol;Acc:VGNC:35588]
ENSBTAG00000007780		0.390491	4.60013	9.2169	0.00239791	0.570619		391.32	0.394012	0.11279	3.49334	0.000477017	0.294486		CAMK1	calcium/calmodulin dependent protein kinase I [Source:VGNC Symbol;Acc:VGNC:26719]
ENSBTAG00000008401		0.813494	3.00926	9.21832	0.00239605	0.570619		127.799	0.816639	0.257317	3.17367	0.00150524	0.360241		PFKFB3	6-phosphofructo-2-kinase/fructose-2,6-biphosphatase 3 [Source:VGNC Symbol;Acc:VGNC:32771]
ENSBTAG00000020109		0.283835	7.54406	9.30208	0.00228894	0.570619		3025.1	0.288443	0.0910865	3.1667	0.00154181	0.360241		TRAP1	TNF receptor associated protein 1 [Source:VGNC Symbol;Acc:VGNC:36283]
ENSBTAG00000003395		-0.504521	4.50626	9.08051	0.00258348	0.576352		365.573	-0.49822	0.154057	-3.234	0.00122069	0.342247		ZRANB1	zinc finger RANBP2-type containing 1 [Source:VGNC Symbol;Acc:VGNC:37371]
ENSBTAG00000005089		0.617695	3.02613	9.14521	0.00249371	0.576352		129.595	0.620707	0.188799	3.28766	0.00101023	0.342247		RHBDD2	rhomboid domain containing 2 [Source:VGNC Symbol;Acc:VGNC:33931]
ENSBTAG00000022777		-0.355784	6.65777	9.01569	0.00267671	0.576352		1631.23	-0.349525	0.108345	-3.22604	0.00125515	0.342247		CDC42BPA	CDC42 binding protein kinase alpha [Source:VGNC Symbol;Acc:VGNC:27069]
ENSBTAG00000025246		-0.924336	1.62935	8.99239	0.00271106	0.576352		47.1002	-0.913886	0.316938	-2.88349	0.00393301	0.487494		ZIC2	Zic family member 2 [Source:VGNC Symbol;Acc:VGNC:37185]
ENSBTAG00000039415		-0.604572	3.98595	9.02744	0.00265957	0.576352		254.802	-0.602051	0.192219	-3.13211	0.00173556	0.374372		CHMP4A	charged multivesicular body protein 4A [Source:VGNC Symbol;Acc:VGNC:27302]
ENSBTAG00000054157		0.484487	4.75881	9.07407	0.0025926	0.576352		436.959	0.484448	0.153065	3.16499	0.00155091	0.360241		LRRTM1	leucine rich repeat transmembrane neuronal 1 [Source:VGNC Symbol;Acc:VGNC:102826]
ENSBTAG00000008386		-0.328386	7.98975	8.90364	0.00284603	0.594964		4123.69	-0.328244	0.114352	-2.87046	0.00409869	0.494326		CLPX	caseinolytic mitochondrial matrix peptidase chaperone subunit X [Source:VGNC Symbol;Acc:VGNC:27462]
ENSBTAG00000004937		0.290285	8.13315	8.81486	0.00298786	0.598594		4549.53	0.296682	0.0958017	3.09683	0.001956	0.402198		SEC61A1	SEC61 translocon subunit alpha 1 [Source:VGNC Symbol;Acc:VGNC:49153]
ENSBTAG00000008507		-0.606082	2.20687	8.75882	0.00308108	0.598594		72.1723	-0.598614	0.192987	-3.10184	0.00192322	0.402048		SPHK1	sphingosine kinase 1 [Source:VGNC Symbol;Acc:VGNC:35210]
ENSBTAG00000016034		-0.407342	4.6493	8.74568	0.00310337	0.598594		404.853	-0.405603	0.12538	-3.235	0.00121641	0.342247		EXOSC5	exosome component 5 [Source:VGNC Symbol;Acc:VGNC:28660]
ENSBTAG00000018239		-0.576214	5.18587	8.71863	0.00314974	0.598594		585.918	-0.569565	0.185498	-3.07047	0.00213721	0.405693		DNAJC27	DnaJ heat shock protein family (Hsp40) member C27 [Source:VGNC Symbol;Acc:VGNC:59212]
ENSBTAG00000050116		-0.706394	2.39431	8.83739	0.00295121	0.598594		82.59	-0.693398	0.229617	-3.01981	0.00252937	0.405693
ENSBTAG00000054022		-0.837449	2.22301	8.75059	0.00309501	0.598594		72.7014	-0.822995	0.280713	-2.9318	0.00337001	0.449681		ZNF250	zinc finger protein 250 [Source:HGNC Symbol;Acc:HGNC:13044]
ENSBTAG00000002293		-0.366294	6.55371	8.57878	0.00340104	0.606987		1519.47	-0.363047	0.119205	-3.04557	0.00232238	0.405693		ARL5A	ADP ribosylation factor like GTPase 5A [Source:VGNC Symbol;Acc:VGNC:26147]
ENSBTAG00000010641		-0.405459	5.36728	8.48491	0.00358104	0.606987		668.449	-0.407181	0.138295	-2.9443	0.00323689	0.448703		APH1B	aph-1 homolog B, gamma-secretase subunit [Source:VGNC Symbol;Acc:VGNC:26014]
ENSBTAG00000013526		0.287453	8.84114	8.61009	0.00334306	0.606987		7434.45	0.294479	0.0972403	3.02836	0.00245883	0.405693		EFTUD2	elongation factor Tu GTP binding domain containing 2 [Source:VGNC Symbol;Acc:VGNC:28364]
ENSBTAG00000014396		2.25504	3.02462	8.59571	0.00336955	0.606987		48.0612	0.181961	0.456911	0.398241	0.690453	0.982456		KLF10	Kruppel like factor 10 [Source:VGNC Symbol;Acc:VGNC:30627]
ENSBTAG00000016506		1.89448	5.15657	8.50684	0.00353813	0.606987		281.008	0.346652	0.344038	1.0076	0.313647	0.940077		ST3GAL4	ST3 beta-galactoside alpha-2,3-sialyltransferase 4 [Source:VGNC Symbol;Acc:VGNC:35333]
ENSBTAG00000021494		-1.02581	1.29332	8.51764	0.00351721	0.606987		37.1811	-1.02793	0.371499	-2.76697	0.00565796	0.531928		EN1	engrailed homeobox 1 [Source:VGNC Symbol;Acc:VGNC:28487]
ENSBTAG00000039658		-0.447132	6.56798	8.51592	0.00352053	0.606987		1532.77	-0.444486	0.146679	-3.03034	0.00244279	0.405693		PDCD7	programmed cell death 7 [Source:VGNC Symbol;Acc:VGNC:55131]
ENSBTAG00000049641		0.97646	1.85406	8.54345	0.00346768	0.606987		56.8925	0.99093	0.343467	2.88508	0.00391311	0.487494		ENOX2	ecto-NOX disulfide-thiol exchanger 2 [Source:VGNC Symbol;Acc:VGNC:106725]
ENSBTAG00000003840		-1.08251	2.55422	8.42826	0.00369435	0.617843		69.5401	-0.460658	0.207331	-2.22185	0.0262933	0.740131		GUCY1B1	guanylate cyclase 1 soluble subunit beta 1 [Source:VGNC Symbol;Acc:VGNC:29721]
ENSBTAG00000003380		0.945629	1.89902	8.30349	0.00395689	0.638186		58.5349	0.934961	0.338074	2.76555	0.00568271	0.531928		KCNK15	potassium two pore domain channel subfamily K member 15 [Source:VGNC Symbol;Acc:VGNC:30468]
ENSBTAG00000011649		0.305117	7.13698	8.29811	0.00396863	0.638186		2283.22	0.304992	0.109297	2.79049	0.00526279	0.531715		FARSB	phenylalanyl-tRNA synthetase subunit beta [Source:VGNC Symbol;Acc:VGNC:28868]
ENSBTAG00000050925		-0.660927	3.52805	8.31837	0.00392461	0.638186		183.787	-0.654558	0.214646	-3.04948	0.00229242	0.405693
ENSBTAG00000015750		-0.68312	3.33134	8.24503	0.00408638	0.648804		160.95	-0.678284	0.226004	-3.0012	0.00268919	0.406313		AMN	amnion associated transmembrane protein [Source:VGNC Symbol;Acc:VGNC:25869]
ENSBTAG00000006672		-0.389359	6.20482	8.13824	0.00433413	0.671148		1194.84	-0.383236	0.136004	-2.81782	0.00483507	0.509633		SYNCRIP	synaptotagmin binding cytoplasmic RNA interacting protein [Source:VGNC Symbol;Acc:VGNC:35518]
ENSBTAG00000048508		3.19631	6.02092	8.14587	0.00431594	0.671148		956.289	4.84108	0.895428	5.40644	6.42902e-08	0.000806393		INHBA	inhibin subunit beta A [Source:VGNC Symbol;Acc:VGNC:30200]
ENSBTAG00000004736		-0.336203	5.54978	8.05532	0.00453701	0.6723		755.663	-0.332139	0.101173	-3.28289	0.0010275	0.342247		GRB2	growth factor receptor bound protein 2 [Source:VGNC Symbol;Acc:VGNC:29631]
ENSBTAG00000033186		-0.554419	3.62882	8.04777	0.00455597	0.6723		197.389	-0.550955	0.178769	-3.08194	0.00205659	0.405693		OXCT1	3-oxoacid CoA-transferase 1 [Source:VGNC Symbol;Acc:VGNC:32508]
ENSBTAG00000049426		-1.33466	2.07603	8.11231	0.00439658	0.6723		64.1776	-1.31381	0.45454	-2.89042	0.00384725	0.487494
ENSBTAG00000049557		-1.17623	1.24564	8.0849	0.00446356	0.6723		35.7512	-1.16195	0.434305	-2.67543	0.00746329	0.612355
ENSBTAG00000013920		-0.422941	5.06949	7.98405	0.00471913	0.687901		540.182	-0.413885	0.133915	-3.09066	0.00199712	0.40403
ENSBTAG00000019451		0.58707	4.2513	7.94343	0.00482622	0.687901		308.007	0.587434	0.205909	2.85288	0.00433246	0.499889		TAPT1	transmembrane anterior posterior transformation 1 [Source:VGNC Symbol;Acc:VGNC:35601]
ENSBTAG00000027916		-0.310686	6.51292	7.96354	0.00477291	0.687901		1476.62	-0.303338	0.100441	-3.02006	0.00252723	0.405693		MALT1	MALT1 paracaspase [Source:VGNC Symbol;Acc:VGNC:31156]
ENSBTAG00000003668		-1.49977	1.77445	7.72751	0.00543856	0.690634		52.9124	-1.49986	0.530432	-2.82762	0.00468953	0.5056		RADX	RPA1 related single stranded DNA binding protein, X-linked [Source:VGNC Symbol;Acc:VGNC:52760]
ENSBTAG00000005339		2.51765	5.34633	7.61852	0.00577717	0.690634		263.222	0.755593	0.711871	1.06142	0.2885	0.935293		VEGFA	vascular endothelial growth factor A [Source:VGNC Symbol;Acc:VGNC:55927]
ENSBTAG00000005572		-0.812723	2.77754	7.62745	0.00574866	0.690634		107.984	-0.80322	0.283463	-2.8336	0.00460272	0.5056		ZNF205	zinc finger protein 205 [Source:VGNC Symbol;Acc:VGNC:37224]
ENSBTAG00000007013		-0.563388	4.17897	7.89571	0.00495522	0.690634		291.621	-0.562124	0.192351	-2.92239	0.00347358	0.458622		TOM1L1	target of myb1 like 1 membrane trafficking protein [Source:VGNC Symbol;Acc:VGNC:36218]
ENSBTAG00000009067		-0.470625	6.14969	7.63447	0.00572631	0.690634		1148.82	-0.464536	0.167658	-2.77073	0.00559309	0.531928		DDX6	DEAD-box helicase 6 [Source:VGNC Symbol;Acc:VGNC:27981]
ENSBTAG00000009906		0.30197	5.80447	7.55273	0.00599192	0.690634		904.957	0.302441	0.102839	2.94092	0.00327237	0.448703		DDX1	DEAD-box helicase 1 [Source:VGNC Symbol;Acc:VGNC:27955]
ENSBTAG00000010877		-1.28912	2.50017	7.76862	0.00531617	0.690634		90.1303	-1.2978	0.446154	-2.90887	0.00362742	0.473945		ARMC12	armadillo repeat containing 12 [Source:VGNC Symbol;Acc:VGNC:26156]
ENSBTAG00000011969		1.91013	4.67501	7.59417	0.00585575	0.690634		220.161	0.607445	0.531461	1.14297	0.25305	0.928238		HSPB1	heat shock protein family B (small) member 1 [Source:NCBI gene (formerly Entrezgene);Acc:516099]
ENSBTAG00000013651		0.330951	5.60716	7.67056	0.00561291	0.690634		787.867	0.334324	0.109203	3.06149	0.00220238	0.405693		DNAJB12	DnaJ heat shock protein family (Hsp40) member B12 [Source:VGNC Symbol;Acc:VGNC:55983]
ENSBTAG00000015415		-0.433187	4.1286	7.82332	0.00515764	0.690634		281.982	-0.431477	0.142703	-3.0236	0.00249783	0.405693		UNC80	unc-80 homolog, NALCN channel complex subunit [Source:VGNC Symbol;Acc:VGNC:36676]
ENSBTAG00000015904		-0.34839	5.43583	7.55694	0.00597795	0.690634		699.761	-0.342735	0.118778	-2.88551	0.00390785	0.487494		RORA	RAR related orphan receptor A [Source:VGNC Symbol;Acc:VGNC:34088]
ENSBTAG00000019700		0.351188	5.23687	7.63645	0.00572003	0.690634		608.467	0.356194	0.11182	3.18541	0.00144547	0.360241		PC	pyruvate carboxylase [Source:VGNC Symbol;Acc:VGNC:56274]
ENSBTAG00000021796		0.332932	4.95577	7.55478	0.0059851	0.690634		501.091	0.335106	0.105466	3.17738	0.00148612	0.360241		C17H12orf43	chromosome 17 C12orf43 homolog [Source:VGNC Symbol;Acc:VGNC:56828]
ENSBTAG00000025496		0.745509	1.89054	7.83065	0.00513676	0.690634		58.5436	0.744709	0.275717	2.70099	0.00691333	0.58989		SORD	sorbitol dehydrogenase [Source:VGNC Symbol;Acc:VGNC:35131]
ENSBTAG00000031503		2.07588	3.3091	7.73792	0.0054073	0.690634		71.5525	0.446723	0.501006	0.891654	0.372579	0.95842		NDUFA4L2	NDUFA4 mitochondrial complex associated like 2 [Source:VGNC Symbol;Acc:VGNC:31948]
ENSBTAG00000032852		-1.2967	3.47625	7.70138	0.00551786	0.690634		176.168	-1.27089	0.4928	-2.57891	0.00991133	0.644134		GPRASP2	G protein-coupled receptor associated sorting protein 2 [Source:VGNC Symbol;Acc:VGNC:29605]
ENSBTAG00000034192		-1.25287	3.04186	7.87129	0.00502257	0.690634		129.782	-1.23562	0.4204	-2.93915	0.00329113	0.448703		KIAA2012	KIAA2012 [Source:VGNC Symbol;Acc:VGNC:30578]
ENSBTAG00000037576		-0.903867	4.02498	7.58065	0.00589981	0.690634		260.969	-0.892868	0.311796	-2.86363	0.00418817	0.495587		MARCHF11	membrane associated ring-CH-type finger 11 [Source:VGNC Symbol;Acc:VGNC:59346]
ENSBTAG00000040338		1.04317	3.18828	7.69097	0.00554977	0.690634		144.414	1.04345	0.361514	2.88632	0.00389778	0.487494		OBSL1	obscurin like cytoskeletal adaptor 1 [Source:VGNC Symbol;Acc:VGNC:32395]
ENSBTAG00000048237		-0.521974	2.7367	7.5498	0.00600168	0.690634		105.501	-0.518707	0.170792	-3.03707	0.00238889	0.405693		FGF9	fibroblast growth factor 9 [Source:VGNC Symbol;Acc:VGNC:53814]
ENSBTAG00000051519		-0.536657	6.59681	7.65566	0.00565944	0.690634		1565.14	-0.53778	0.188603	-2.85138	0.004353	0.499889
ENSBTAG00000004595		-1.86882	2.32973	7.46022	0.00630774	0.706411		78.2141	-1.8807	0.711409	-2.64363	0.00820228	0.627325		GML	glycosylphosphatidylinositol anchored molecule like [Source:VGNC Symbol;Acc:VGNC:29437]
ENSBTAG00000019614		-0.365429	4.88189	7.49257	0.0061954	0.706411		475.327	-0.358662	0.118582	-3.02458	0.00248977	0.405693		FAM76A	family with sequence similarity 76 member A [Source:VGNC Symbol;Acc:VGNC:28827]
ENSBTAG00000021948		-0.33222	5.59762	7.46359	0.00629595	0.706411		784.417	-0.331849	0.119216	-2.78359	0.00537603	0.531715		ZMYM6	zinc finger MYM-type containing 6 [Source:VGNC Symbol;Acc:VGNC:59192]
ENSBTAG00000001754		-0.296568	7.22398	7.37309	0.00662072	0.714157		2420.86	-0.29	0.107168	-2.70602	0.00680942	0.585004		AHCYL2	adenosylhomocysteinase like 2 [Source:VGNC Symbol;Acc:VGNC:25752]
ENSBTAG00000002352		0.38665	6.70913	7.42113	0.00644622	0.714157		1694.54	0.391655	0.140964	2.7784	0.0054628	0.531928		GGA2	golgi associated, gamma adaptin ear containing, ARF binding protein 2 [Source:VGNC Symbol;Acc:VGNC:29336]
ENSBTAG00000004948		0.738919	1.45906	7.31651	0.0068324	0.714157		43.269	0.748517	0.293131	2.55352	0.010664	0.653128		LRATD1	LRAT domain containing 1 [Source:VGNC Symbol;Acc:VGNC:28840]
ENSBTAG00000008888		0.397862	3.95972	7.34803	0.00671361	0.714157		250.225	0.400143	0.12793	3.12784	0.00176098	0.374372		MIPEP	mitochondrial intermediate peptidase [Source:VGNC Symbol;Acc:VGNC:31483]
ENSBTAG00000010927		0.715106	2.48007	7.38094	0.00659187	0.714157		88.1968	0.72512	0.259313	2.79631	0.00516899	0.530751		CBFA2T3	CBFA2/RUNX1 partner transcriptional co-repressor 3 [Source:VGNC Symbol;Acc:VGNC:80260]
ENSBTAG00000016017		0.559239	4.27516	7.32103	0.00681524	0.714157		312.341	0.561551	0.20142	2.78796	0.00530406	0.531715		CCDC40	coiled-coil domain containing 40 [Source:VGNC Symbol;Acc:VGNC:26895]
ENSBTAG00000017825		0.348865	7.96649	7.33223	0.00677289	0.714157		4060.99	0.347684	0.135965	2.55717	0.0105528	0.653128		SEC13	SEC13 homolog, nuclear pore and COPII coat complex component [Source:VGNC Symbol;Acc:VGNC:34403]
ENSBTAG00000022779		0.521235	5.44937	7.35699	0.00668027	0.714157		707.79	0.514719	0.192103	2.67939	0.00737555	0.612355		OLFM4	olfactomedin 4 [Source:VGNC Symbol;Acc:VGNC:32420]
ENSBTAG00000001412		-0.744676	1.76941	7.08871	0.00775711	0.7181		52.6814	-0.729716	0.29051	-2.51184	0.0120103	0.653128		N6AMT1	N-6 adenine-specific DNA methyltransferase 1 [Source:VGNC Symbol;Acc:VGNC:49558]
ENSBTAG00000001768		-0.3687	7.32582	7.12369	0.00760721	0.7181		2596.4	-0.367227	0.136705	-2.68628	0.00722533	0.608237		TXLNG	taxilin gamma [Source:VGNC Symbol;Acc:VGNC:36532]
ENSBTAG00000005622		0.730233	1.60686	7.2197	0.00721076	0.7181		47.6595	0.746104	0.28669	2.60248	0.00925518	0.641186		LITAF	lipopolysaccharide induced TNF factor [Source:VGNC Symbol;Acc:VGNC:30911]
ENSBTAG00000006495		0.216543	8.15003	7.08201	0.00778615	0.7181		4603	0.219167	0.0747538	2.93185	0.00336955	0.449681		GNB2	G protein subunit beta 2 [Source:VGNC Symbol;Acc:VGNC:29459]
ENSBTAG00000008585		-0.776225	3.0905	7.21049	0.00724787	0.7181		134.21	-0.767532	0.274699	-2.79408	0.00520469	0.530751		ARHGEF10	Rho guanine nucleotide exchange factor 10 [Source:VGNC Symbol;Acc:VGNC:26104]
ENSBTAG00000008682		0.91492	1.52102	7.12192	0.00761471	0.7181		45.216	0.91049	0.364303	2.49927	0.012445	0.653128		TLR3	toll like receptor 3 [Source:VGNC Symbol;Acc:VGNC:52833]
ENSBTAG00000012293		-0.242493	6.9909	7.20476	0.00727103	0.7181		2059.18	-0.239061	0.0812903	-2.94083	0.00327339	0.448703		SPAG9	sperm associated antigen 9 [Source:VGNC Symbol;Acc:VGNC:35170]
ENSBTAG00000015326		-0.393454	4.77259	7.14885	0.0075012	0.7181		439.496	-0.389323	0.129342	-3.01002	0.00261227	0.405693		GSDME	gasdermin E [Source:VGNC Symbol;Acc:VGNC:28019]
ENSBTAG00000017082		0.293608	7.72913	7.22758	0.00717918	0.7181		3436.16	0.302333	0.106416	2.84106	0.00449639	0.5056		POR	cytochrome p450 oxidoreductase [Source:VGNC Symbol;Acc:VGNC:33169]
ENSBTAG00000032051		1.01301	2.08611	7.08303	0.00778175	0.7181		68.4207	1.01057	0.386959	2.61157	0.00901263	0.641186		SULT1C4	sulfotransferase family, cytosolic, 1C, member 4 [Source:NCBI gene (formerly Entrezgene);Acc:783020]
ENSBTAG00000032674		-0.301285	6.14067	7.22299	0.00719758	0.7181		1141.8	-0.299075	0.104393	-2.86489	0.00417152	0.495587		SENP5	SUMO specific peptidase 5 [Source:VGNC Symbol;Acc:VGNC:34447]
ENSBTAG00000044126		-0.459373	5.32096	7.11723	0.00763464	0.7181		643.755	-0.44868	0.162801	-2.75601	0.00585112	0.543634		SNTB1	syntrophin beta 1 [Source:VGNC Symbol;Acc:VGNC:59366]
ENSBTAG00000046425		-0.939762	3.38941	7.17149	0.00740714	0.7181		168.34	-0.949447	0.338042	-2.80866	0.00497477	0.519988
ENSBTAG00000046763		0.525218	3.38266	7.29089	0.00693052	0.7181		167.933	0.529415	0.185144	2.85948	0.0042434	0.49743		FAM107A	family with sequence similarity 107 member A [Source:VGNC Symbol;Acc:VGNC:28713]
ENSBTAG00000047265		0.396	4.23269	7.16151	0.00744845	0.7181		302.442	0.395621	0.129635	3.05182	0.00227462	0.405693
ENSBTAG00000053626		-0.418843	6.36773	7.14046	0.0075364	0.7181		1334.64	-0.412945	0.15166	-2.72283	0.00647257	0.559899
ENSBTAG00000018908		0.673938	4.4159	7.04816	0.00793466	0.726456		342.997	0.685404	0.243188	2.81841	0.00482622	0.509633		GFOD2	glucose-fructose oxidoreductase domain containing 2 [Source:VGNC Symbol;Acc:VGNC:29329]
ENSBTAG00000000279		-0.320723	4.76346	6.85921	0.00881857	0.728038		438.118	-0.317445	0.106098	-2.99199	0.00277162	0.408993		RAB26	RAB26, member RAS onco family [Source:VGNC Symbol;Acc:VGNC:33633]
ENSBTAG00000003832		1.40414	3.64798	6.90237	0.00860815	0.728038		126.162	0.358982	0.345039	1.04041	0.298149	0.93581		MFAP2	microfibril associated protein 2 [Source:VGNC Symbol;Acc:VGNC:31422]
ENSBTAG00000007871		-0.537144	3.50614	6.93851	0.00843593	0.728038		181.114	-0.531704	0.18816	-2.82581	0.00471619	0.5056		SNX12	sorting nexin 12 [Source:VGNC Symbol;Acc:VGNC:35093]
ENSBTAG00000012247		-0.769572	1.53542	6.96832	0.00829654	0.728038		44.3699	-0.760723	0.303418	-2.50718	0.01217	0.653128		MXRA8	matrix remodeling associated 8 [Source:VGNC Symbol;Acc:VGNC:50222]
ENSBTAG00000012550		-0.338942	8.16925	6.93281	0.00846286	0.728038		4659.33	-0.335266	0.127277	-2.63414	0.00843519	0.633342		TAOK3	TAO kinase 3 [Source:VGNC Symbol;Acc:VGNC:35597]
ENSBTAG00000013688		1.54887	3.28154	6.96735	0.00830103	0.728038		84.3323	0.162655	0.341341	0.476519	0.633705	0.97928		PGF	placental growth factor [Source:VGNC Symbol;Acc:VGNC:32787]
ENSBTAG00000016377		-0.288061	5.50822	6.95817	0.00834371	0.728038		736.385	-0.284616	0.100434	-2.83385	0.00459905	0.5056		IPP	intracisternal A particle-promoted polypeptide [Source:VGNC Symbol;Acc:VGNC:30247]
ENSBTAG00000021807		1.03135	1.85698	6.90091	0.0086152	0.728038		56.6145	1.02309	0.399198	2.56286	0.0103814	0.653128		TAC3	tachykinin 3 [Source:VGNC Symbol;Acc:VGNC:35556]
ENSBTAG00000025263		0.318092	6.27575	6.86284	0.00880063	0.728038		1254.37	0.323232	0.116535	2.77368	0.00554259	0.531928		FHIP1A	FHF complex subunit HOOK interacting protein 1A [Source:VGNC Symbol;Acc:VGNC:28739]
ENSBTAG00000026825		-0.647774	5.50287	6.96136	0.00832889	0.728038		732.121	-0.651123	0.235322	-2.76694	0.00565844	0.531928		TMEM37	transmembrane protein 37 [Source:VGNC Symbol;Acc:VGNC:36079]
ENSBTAG00000046096		-0.930974	1.74731	6.93317	0.00846115	0.728038		51.9329	-0.934343	0.363228	-2.57233	0.0101016	0.649764		H4C9	H4 clustered histone 9 [Source:VGNC Symbol;Acc:VGNC:83579]
ENSBTAG00000046803		-0.828213	1.43222	6.87415	0.00874513	0.728038		41.4707	-0.808897	0.334899	-2.41534	0.0157204	0.670668		GAS1	growth arrest specific 1 [Source:VGNC Symbol;Acc:VGNC:29256]
ENSBTAG00000049845		-0.413008	3.28701	6.93791	0.00843875	0.728038		155.894	-0.407453	0.13383	-3.04456	0.00233023	0.405693		HOXD8	homeobox D8 [Source:VGNC Symbol;Acc:VGNC:106772]
ENSBTAG00000054102		-0.845776	2.18178	6.85839	0.0088226	0.728038		70.6713	-0.832959	0.322593	-2.58207	0.00982088	0.644134
ENSBTAG00000054721		-0.787859	4.92531	6.88911	0.00867227	0.728038		490.585	-0.787464	0.286709	-2.74657	0.00602226	0.546519
ENSBTAG00000016063		-1.40113	3.1965	6.83828	0.00892246	0.731467		143.143	-1.39559	0.556411	-2.5082	0.0121347	0.653128		DNER	delta/notch like EGF repeat containing [Source:VGNC Symbol;Acc:VGNC:28139]
ENSBTAG00000000789		0.514518	3.97269	6.75163	0.00936622	0.731496		252.205	0.51708	0.188105	2.7489	0.00597959	0.546519		PPP1R7	protein phosphatase 1 regulatory subunit 7 [Source:VGNC Symbol;Acc:VGNC:52808]
ENSBTAG00000003439		-0.353858	8.34246	6.73541	0.00945175	0.731496		5257.7	-0.347432	0.137692	-2.52325	0.0116277	0.653128		AKAP10	A-kinase anchoring protein 10 [Source:VGNC Symbol;Acc:VGNC:25780]
ENSBTAG00000013357		0.360087	6.97423	6.76336	0.00930483	0.731496		2038.42	0.362637	0.141084	2.57036	0.0101592	0.650135		PUM3	pumilio RNA binding family member 3 [Source:VGNC Symbol;Acc:VGNC:33571]
ENSBTAG00000013411		0.867881	7.84864	6.74274	0.00941298	0.731496		2957.22	0.292836	0.175057	1.67281	0.0943655	0.869546		ENO1	enolase 1 [Source:VGNC Symbol;Acc:VGNC:97268]
ENSBTAG00000013779		1.01731	2.23349	6.78725	0.00918114	0.731496		74.1949	1.0328	0.391647	2.63707	0.00836245	0.631869		HSPA12A	heat shock protein family A (Hsp70) member 12A [Source:VGNC Symbol;Acc:VGNC:55956]
ENSBTAG00000014741		-0.867046	1.24506	6.76737	0.00928397	0.731496		36.7522	-0.881022	0.358482	-2.45764	0.0139851	0.670668		OTX2	orthodenticle homeobox 2 [Source:VGNC Symbol;Acc:VGNC:32503]
ENSBTAG00000016335		-0.740713	3.76022	6.70578	0.00961011	0.731496		219.164	-0.733405	0.281972	-2.60098	0.00929572	0.641186		NPM3	nucleophosmin/nucleoplasmin 3 [Source:VGNC Symbol;Acc:VGNC:32208]
ENSBTAG00000016429		0.430215	3.09802	6.78049	0.00921596	0.731496		137.685	0.433511	0.152156	2.84913	0.00438394	0.499889		TMEM205	transmembrane protein 205 [Source:VGNC Symbol;Acc:VGNC:36027]
ENSBTAG00000030915		0.292414	4.9847	6.79644	0.00913396	0.731496		511.056	0.295134	0.0907182	3.2533	0.00114072	0.342247		ISY1	ISY1 splicing factor homolog (S. cerevisiae) [Source:NCBI gene (formerly Entrezgene);Acc:783414]
ENSBTAG00000031869		-0.315158	8.06424	6.71132	0.00958029	0.731496		4340.55	-0.314978	0.125219	-2.51541	0.0118893	0.653128		ZSCAN26	zinc finger and SCAN domain containing 26 [Source:VGNC Symbol;Acc:VGNC:37378]
ENSBTAG00000044075		-0.469308	5.00919	6.70345	0.00962265	0.731496		519.631	-0.467306	0.175252	-2.66648	0.00766495	0.612355		SRPRB	SRP receptor subunit beta [Source:VGNC Symbol;Acc:VGNC:35291]
ENSBTAG00000050590		-1.66841	4.16819	6.81959	0.00901632	0.731496		294.942	-1.68327	0.655571	-2.56764	0.0102395	0.651947
ENSBTAG00000000264		-0.29676	5.28364	6.64448	0.00994636	0.735593		628.765	-0.292964	0.0992718	-2.95113	0.00316617	0.448703		RFX6	regulatory factor X6 [Source:VGNC Symbol;Acc:VGNC:33898]
ENSBTAG00000006367		-0.722102	3.87734	6.62984	0.0100284	0.735593		233.997	-0.706325	0.26698	-2.64561	0.00815432	0.627325		CCN2	cellular communication network factor 2 [Source:VGNC Symbol;Acc:VGNC:27794]
ENSBTAG00000011068		-0.293528	5.95551	6.67618	0.00977096	0.735593		1003.7	-0.288261	0.105382	-2.73538	0.00623074	0.546519		MON2	MON2 homolog, regulator of endosome-to-Golgi trafficking [Source:VGNC Symbol;Acc:VGNC:31553]
ENSBTAG00000020185		-1.04415	2.63498	6.63382	0.010006	0.735593		95.9658	-1.03262	0.388745	-2.65629	0.00790052	0.612355
ENSBTAG00000026836		-0.331439	5.76248	6.66184	0.00984992	0.735593		877.131	-0.328448	0.120004	-2.73696	0.00620094	0.546519
ENSBTAG00000053278		-0.448937	5.98096	6.64429	0.0099474	0.735593		1023.48	-0.452726	0.17365	-2.60712	0.00913078	0.641186
ENSBTAG00000015557		-0.72091	2.11747	6.60482	0.0101703	0.741664		67.5496	-0.713086	0.278387	-2.56149	0.0104223	0.653128
ENSBTAG00000002966		-0.268395	6.94855	6.57139	0.0103631	0.742987		2001.32	-0.260756	0.104153	-2.50358	0.0122945	0.653128		DNAJC13	DnaJ heat shock protein family (Hsp40) member C13 [Source:VGNC Symbol;Acc:VGNC:53532]
ENSBTAG00000003726		-0.497457	3.85236	6.58455	0.0102867	0.742987		230.982	-0.492466	0.179713	-2.74029	0.00613857	0.546519		MTMR9	myotubularin related protein 9 [Source:VGNC Symbol;Acc:VGNC:50009]
ENSBTAG00000005635		-0.3354	4.61335	6.56813	0.0103821	0.742987		394.732	-0.329239	0.116508	-2.82588	0.00471511	0.5056		TTC39C	tetratricopeptide repeat domain 39C [Source:VGNC Symbol;Acc:VGNC:36477]
ENSBTAG00000009863		1.06052	3.7904	6.56072	0.0104254	0.742987		151.922	0.11756	0.17056	0.689257	0.490662	0.964749		BHLHE40	basic helix-loop-helix family member e40 [Source:VGNC Symbol;Acc:VGNC:26486]
ENSBTAG00000012779		0.674074	2.1677	6.52555	0.0106336	0.749307		70.4188	0.672007	0.264515	2.54053	0.0110686	0.653128		CYRIA	CYFIP related Rac1 interactor A [Source:VGNC Symbol;Acc:VGNC:28818]
ENSBTAG00000021838		-0.276208	7.62708	6.53148	0.0105982	0.749307		3201.73	-0.267479	0.107466	-2.48896	0.0128117	0.658207		ESRP1	epithelial splicing regulatory protein 1 [Source:VGNC Symbol;Acc:VGNC:28606]
ENSBTAG00000001060		0.724113	5.0195	6.47043	0.0109684	0.755916		525.487	0.720567	0.277068	2.60069	0.00930367	0.641186		CXCR4	C-X-C motif chemokine receptor 4 [Source:VGNC Symbol;Acc:VGNC:27856]
ENSBTAG00000008614		-0.605022	2.81206	6.47932	0.0109137	0.755916		110.71	-0.599598	0.224892	-2.66616	0.0076723	0.612355		KASH5	KASH domain containing 5 [Source:VGNC Symbol;Acc:VGNC:26860]
ENSBTAG00000010485		-0.245786	6.86162	6.47155	0.0109615	0.755916		1883.63	-0.24439	0.0917662	-2.66318	0.00774059	0.612355		MFN1	mitofusin 1 [Source:VGNC Symbol;Acc:VGNC:31427]
ENSBTAG00000020560		0.343386	6.6471	6.49533	0.0108158	0.755916		1622.85	0.346459	0.132954	2.60586	0.00916437	0.641186		CLPTM1	CLPTM1 regulator of GABA type A receptor forward trafficking [Source:VGNC Symbol;Acc:VGNC:27460]
ENSBTAG00000000320		0.287949	6.46791	6.41707	0.0113029	0.760027		1433.11	0.291469	0.108471	2.68707	0.00720822	0.608237		UBAP1	ubiquitin associated protein 1 [Source:VGNC Symbol;Acc:VGNC:36571]
ENSBTAG00000005606		-0.661555	4.0231	6.41379	0.0113238	0.760027		259.792	-0.658358	0.247882	-2.65593	0.00790891	0.612355		HOXC9	homeobox C9 [Source:VGNC Symbol;Acc:VGNC:29928]
ENSBTAG00000010114		-1.54304	2.25779	6.41265	0.011331	0.760027		73.621	-1.51763	0.570173	-2.6617	0.00777466	0.612355		ARMCX5	armadillo repeat containing X-linked 5 [Source:HGNC Symbol;Acc:HGNC:25772]
ENSBTAG00000017629		-0.582167	1.79972	6.42191	0.0112721	0.760027		54.2696	-0.587979	0.23322	-2.52113	0.0116979	0.653128
ENSBTAG00000023697		-0.82826	6.60543	6.43002	0.0112207	0.760027		1574.84	-0.828926	0.34528	-2.40074	0.016362	0.670668
ENSBTAG00000019276		0.308247	5.44081	6.3869	0.0114966	0.76496		703.255	0.307556	0.117115	2.6261	0.00863704	0.633719
ENSBTAG00000021187		1.46014	2.45755	6.38228	0.0115265	0.76496		46.3663	-0.026372	0.31987	-0.082446	0.934292	0.99705		ID2	inhibitor of DNA binding 2 [Source:VGNC Symbol;Acc:VGNC:59229]
ENSBTAG00000021769		-0.285535	7.12076	6.35677	0.0116935	0.771953		2252.67	-0.282661	0.109352	-2.58487	0.0097417	0.644134		CUL3	cullin 3 [Source:VGNC Symbol;Acc:VGNC:27831]
ENSBTAG00000000472		0.66259	2.59502	6.14661	0.0131664	0.783481		95.5831	0.660784	0.262243	2.51974	0.0117441	0.653128		ZNF570	zinc finger protein 570 [Source:VGNC Symbol;Acc:VGNC:50121]
ENSBTAG00000000854		-0.762297	6.81947	6.13356	0.013264	0.783481		1831.28	-0.761727	0.333242	-2.2858	0.0222657	0.714491		SEC16B	SEC16 homolog B, endoplasmic reticulum export factor [Source:VGNC Symbol;Acc:VGNC:34407]
ENSBTAG00000001665		0.288766	7.34681	6.13792	0.0132313	0.783481		2636.83	0.292436	0.115683	2.52791	0.0114745	0.653128		COG8	component of oligomeric golgi complex 8 [Source:NCBI gene (formerly Entrezgene);Acc:768007]
ENSBTAG00000002292		1.22602	2.34274	6.14561	0.0131738	0.783481		78.1909	1.233	0.476932	2.58528	0.00972988	0.644134		SMARCA1	SWI/SNF related, matrix associated, actin dependent regulator of chromatin, subfamily a, member 1 [Source:VGNC Symbol;Acc:VGNC:34985]
ENSBTAG00000002826		-0.237906	8.21815	6.22087	0.0126253	0.783481		4824.92	-0.233662	0.0935775	-2.49699	0.0125252	0.654597		CLSPN	claspin [Source:VGNC Symbol;Acc:VGNC:27465]
ENSBTAG00000003530		0.226539	6.96794	6.28205	0.0121967	0.783481		2025.6	0.230967	0.0770504	2.99761	0.00272107	0.406313		DDX31	DEAD-box helicase 31 [Source:VGNC Symbol;Acc:VGNC:27963]
ENSBTAG00000003922		-0.380924	7.34727	6.30547	0.0120366	0.783481		2635.38	-0.378514	0.150389	-2.5169	0.0118392	0.653128		MPHOSPH8	M-phase phosphoprotein 8 [Source:VGNC Symbol;Acc:VGNC:31575]
ENSBTAG00000004256		-0.555554	10.0537	6.12632	0.0133184	0.783481		17227.6	-0.558229	0.216096	-2.58325	0.00978752	0.644134		ODC1	ornithine decarboxylase 1 [Source:NCBI gene (formerly Entrezgene);Acc:281365]
ENSBTAG00000004929		-0.28976	7.02707	6.08712	0.0136171	0.783481		2112.72	-0.286967	0.116955	-2.45365	0.0141414	0.670668		C20H5orf51	chromosome 20 C5orf51 homolog [Source:VGNC Symbol;Acc:VGNC:57346]
ENSBTAG00000005708		0.344269	9.17382	6.14082	0.0132096	0.783481		9349.17	0.353355	0.136827	2.5825	0.00980862	0.644134		KIF20B	kinesin family member 20B [Source:VGNC Symbol;Acc:VGNC:107297]
ENSBTAG00000006770		0.348655	5.37307	6.22358	0.012606	0.783481		669.851	0.353951	0.132889	2.66351	0.00773309	0.612355		MTBP	MDM2 binding protein [Source:VGNC Symbol;Acc:VGNC:31716]
ENSBTAG00000006771		-0.474452	7.42629	6.11815	0.0133801	0.783481		2778.09	-0.460614	0.18617	-2.47416	0.0133551	0.664876		FRY	FRY microtubule binding protein [Source:VGNC Symbol;Acc:VGNC:29122]
ENSBTAG00000008416		-0.675906	3.95443	6.13103	0.0132829	0.783481		248.244	-0.673342	0.260963	-2.58022	0.00987386	0.644134		ABHD5	abhydrolase domain containing 5, lysophosphatidic acid acyltransferase [Source:VGNC Symbol;Acc:VGNC:25502]
ENSBTAG00000010179		0.928847	2.09549	6.10461	0.013483	0.783481		68.1759	0.929314	0.381338	2.43698	0.0148103	0.670668		COL5A3	collagen type V alpha 3 chain [Source:VGNC Symbol;Acc:VGNC:27569]
ENSBTAG00000010998		1.11529	3.0055	6.13623	0.0132439	0.783481		129.937	1.0983	0.435146	2.52399	0.0116031	0.653128		CFLAR	CASP8 and FADD like apoptosis regulator [Source:VGNC Symbol;Acc:VGNC:27255]
ENSBTAG00000011124		-0.530127	3.63261	6.10759	0.0134602	0.783481		198.711	-0.524872	0.203069	-2.5847	0.00974644	0.644134		LHX3	LIM homeobox 3 [Source:VGNC Symbol;Acc:VGNC:30873]
ENSBTAG00000011399		0.923242	2.28911	6.23775	0.0125055	0.783481		78.3515	0.927528	0.370692	2.50215	0.0123441	0.653128		YARS2	tyrosyl-tRNA synthetase 2 [Source:VGNC Symbol;Acc:VGNC:37016]
ENSBTAG00000013219		-0.232421	8.14234	6.17226	0.0129769	0.783481		4584.74	-0.230628	0.0977479	-2.35942	0.0183037	0.682121		PEX5L	peroxisomal biosis factor 5 like [Source:VGNC Symbol;Acc:VGNC:32762]
ENSBTAG00000013665		-0.982968	2.60528	6.09649	0.013545	0.783481		96.2631	-0.976563	0.386423	-2.52718	0.0114981	0.653128		KCNG2	potassium voltage-gated channel modifier subfamily G member 2 [Source:VGNC Symbol;Acc:VGNC:30443]
ENSBTAG00000014512		-0.302815	9.34247	6.14273	0.0131954	0.783481		10508.9	-0.299434	0.119785	-2.49976	0.0124279	0.653128		WDR19	WD repeat domain 19 [Source:VGNC Symbol;Acc:VGNC:36886]
ENSBTAG00000014560		-0.950485	2.40009	6.24536	0.0124519	0.783481		82.93	-0.92826	0.376104	-2.46809	0.0135835	0.670668		HLX	H2.0 like homeobox [Source:VGNC Symbol;Acc:VGNC:50277]
ENSBTAG00000018086		0.289915	7.14134	6.18965	0.0128499	0.783481		2284.06	0.292097	0.111149	2.62796	0.00858974	0.633719		TBC1D10A	TBC1 domain family member 10A [Source:VGNC Symbol;Acc:VGNC:53923]
ENSBTAG00000018817		0.647115	4.01226	6.30262	0.012056	0.783481		260.526	0.656627	0.25174	2.60835	0.00909803	0.641186		POU4F3	POU class 4 homeobox 3 [Source:VGNC Symbol;Acc:VGNC:33179]
ENSBTAG00000019685		0.267813	7.39658	6.14252	0.0131969	0.783481		2728.79	0.276636	0.104831	2.63888	0.00831811	0.631869		BAG6	BAG cochaperone 6 [Source:VGNC Symbol;Acc:VGNC:26410]
ENSBTAG00000023920		-0.264324	5.86801	6.08767	0.0136128	0.783481		943.28	-0.257558	0.0907512	-2.83807	0.00453879	0.5056		GPR158	G protein-coupled receptor 158 [Source:VGNC Symbol;Acc:VGNC:29564]
ENSBTAG00000024061		-0.325446	6.652	6.1342	0.0132591	0.783481		1630.49	-0.319393	0.133262	-2.39673	0.016542	0.670668		NOTO	notochord homeobox [Source:VGNC Symbol;Acc:VGNC:32180]
ENSBTAG00000035265		0.495506	4.43306	6.22925	0.0125657	0.783481		347.723	0.50043	0.190117	2.63222	0.00848293	0.633342		TMEM192	transmembrane protein 192 [Source:VGNC Symbol;Acc:VGNC:36017]
ENSBTAG00000046298		-0.712697	3.59323	6.09903	0.0135256	0.783481		193.557	-0.717515	0.277262	-2.58786	0.00965738	0.644134		SYCE3	synaptonemal complex central element protein 3 [Source:VGNC Symbol;Acc:VGNC:35506]
ENSBTAG00000003423		0.276004	8.14701	6.06945	0.013754	0.785083		4595.31	0.280237	0.113667	2.46543	0.0136848	0.670668		DDX24	DEAD-box helicase 24 [Source:VGNC Symbol;Acc:VGNC:27960]
ENSBTAG00000018590		-0.254693	7.79312	6.0514	0.0138953	0.785083		3591.87	-0.248839	0.101662	-2.44772	0.0143764	0.670668		STRN	striatin [Source:VGNC Symbol;Acc:VGNC:35424]
ENSBTAG00000047362		-0.513281	4.0826	6.05905	0.0138352	0.785083		271.42	-0.509945	0.194785	-2.61799	0.00884506	0.637607		RCN1	reticulocalbin 1 [Source:VGNC Symbol;Acc:VGNC:33831]
ENSBTAG00000054844		1.51953	2.87577	6.06128	0.0138178	0.785083		56.5647	-0.23426	0.285099	-0.821681	0.411259	0.95842
ENSBTAG00000003280		0.381258	3.8754	6.02342	0.0141172	0.794047		235.865	0.381927	0.137229	2.78313	0.00538371	0.531715		MGC137055	uncharacterized protein MGC137055 [Source:NCBI gene (formerly Entrezgene);Acc:768021]
ENSBTAG00000015412		0.463479	5.32646	6.01502	0.0141846	0.794176		650.086	0.462253	0.18807	2.45788	0.013976	0.670668		TGM7	transglutaminase 7 [Source:VGNC Symbol;Acc:VGNC:35814]
ENSBTAG00000019956		-0.321906	4.83192	6.00738	0.0142462	0.794176		458.996	-0.319285	0.115329	-2.76847	0.00563203	0.531928		CMPK1	cytidine/uridine monophosphate kinase 1 [Source:VGNC Symbol;Acc:VGNC:27480]
ENSBTAG00000018948		1.07477	1.63415	5.97034	0.0145484	0.803881		48.0272	1.07828	0.453201	2.37926	0.0173475	0.670668		HIF3A	hypoxia inducible factor 3 subunit alpha [Source:VGNC Symbol;Acc:VGNC:29850]
ENSBTAG00000047341		0.817426	2.51167	5.97736	0.0144907	0.803881		91.0578	0.808573	0.33447	2.41748	0.0156285	0.670668
ENSBTAG00000000439		-0.253735	6.63517	5.88734	0.0152501	0.814999		1607.95	-0.253053	0.0945896	-2.67528	0.00746679	0.612355		SFSWAP	splicing factor SWAP [Source:VGNC Symbol;Acc:VGNC:34524]
ENSBTAG00000008062		-0.297931	5.72287	5.91602	0.0150038	0.814999		853.14	-0.29549	0.11111	-2.65943	0.00782734	0.612355		DMRT2	doublesex and mab-3 related transcription factor 2 [Source:VGNC Symbol;Acc:VGNC:28111]
ENSBTAG00000008634		0.251213	7.44527	5.91029	0.0150527	0.814999		2821.13	0.256302	0.0977493	2.62204	0.0087406	0.633719		WBP2	WW domain binding protein 2 [Source:VGNC Symbol;Acc:VGNC:36872]
ENSBTAG00000012632		0.34824	6.29092	5.86956	0.0154049	0.814999		1269.22	0.351804	0.144568	2.43348	0.0149544	0.670668		TECR	trans-2,3-enoyl-CoA reductase [Source:VGNC Symbol;Acc:VGNC:35730]
ENSBTAG00000012900		0.762463	1.66295	5.86278	0.0154644	0.814999		49.0079	0.779322	0.326483	2.38702	0.0169854	0.670668		TMEM229B	transmembrane protein 229B [Source:VGNC Symbol;Acc:VGNC:36045]
ENSBTAG00000014406		-0.303843	5.30225	5.93054	0.0148807	0.814999		637.434	-0.298616	0.114196	-2.61494	0.00892425	0.639639		LATS2	large tumor suppressor kinase 2 [Source:VGNC Symbol;Acc:VGNC:30801]
ENSBTAG00000015089		0.533798	5.6153	5.91646	0.0150001	0.814999		792.682	0.53274	0.214148	2.48772	0.0128566	0.658207		LGALS1	galectin 1 [Source:VGNC Symbol;Acc:VGNC:30850]
ENSBTAG00000048049		0.463787	8.58849	5.87719	0.0153383	0.814999		6232.44	0.476133	0.187182	2.54369	0.010969	0.653128
ENSBTAG00000050875		-0.617184	2.00033	5.88013	0.0153127	0.814999		62.4351	-0.603743	0.256706	-2.35188	0.0186787	0.685049
ENSBTAG00000052504		-0.525572	6.0193	5.86914	0.0154086	0.814999		1043.8	-0.516561	0.204299	-2.52846	0.0114564	0.653128		KLF2	Kruppel like factor 2 [Source:VGNC Symbol;Acc:VGNC:106799]
ENSBTAG00000054987		-0.359468	4.3522	5.89161	0.0152131	0.814999		328.159	-0.355724	0.130525	-2.72534	0.00642358	0.55952		SLC25A40	solute carrier family 25, member 40 [Source:NCBI gene (formerly Entrezgene);Acc:613948]
ENSBTAG00000000851		-0.322337	4.66796	5.81742	0.0158682	0.815228		410.862	-0.323808	0.123351	-2.6251	0.0086623	0.633719		CYP20A1	cytochrome P450, family 20, subfamily A, polypeptide 1 [Source:NCBI gene (formerly Entrezgene);Acc:532945]
ENSBTAG00000006438		-0.774737	4.23306	5.80412	0.0159887	0.815228		303.045	-0.77049	0.309684	-2.48799	0.0128467	0.658207		ACTL8	actin like 8 [Source:VGNC Symbol;Acc:VGNC:25579]
ENSBTAG00000010447		-0.746931	1.80981	5.82815	0.0157717	0.815228		54.7244	-0.738599	0.320339	-2.30568	0.0211285	0.709206		LSP1	lymphocyte specific protein 1 [Source:VGNC Symbol;Acc:VGNC:31063]
ENSBTAG00000011172		-0.404001	7.80502	5.80798	0.0159536	0.815228		3618.38	-0.397612	0.165549	-2.40178	0.0163156	0.670668		ALMS1	ALMS1 centrosome and basal body associated protein [Source:VGNC Symbol;Acc:VGNC:54402]
ENSBTAG00000015595		0.31706	7.90042	5.84288	0.0156402	0.815228		3876.09	0.323441	0.135613	2.38502	0.017078	0.670668		MCM5	minichromosome maintenance complex component 5 [Source:VGNC Symbol;Acc:VGNC:31311]
ENSBTAG00000018520		-0.380326	3.92066	5.81703	0.0158717	0.815228		242.58	-0.376095	0.137328	-2.73865	0.00616918	0.546519		SCN1A	sodium voltage-gated channel alpha subunit 1 [Source:VGNC Symbol;Acc:VGNC:34345]
ENSBTAG00000020148		-0.274205	6.32707	5.82169	0.0158297	0.815228		1299.52	-0.2672	0.107603	-2.48321	0.0130205	0.661201		TEK	TEK receptor tyrosine kinase [Source:VGNC Symbol;Acc:VGNC:35735]
ENSBTAG00000030951		-0.405215	6.08407	5.8185	0.0158585	0.815228		1095.49	-0.397277	0.161867	-2.45435	0.0141139	0.670668		ZNF655	zinc finger protein 655 [Source:NCBI gene (formerly Entrezgene);Acc:506436]
ENSBTAG00000003222		-0.315204	7.27386	5.77059	0.0162965	0.825354		2504.66	-0.314783	0.129001	-2.44015	0.014681	0.670668		ASNS	asparagine synthetase (glutamine-hydrolyzing) [Source:NCBI gene (formerly Entrezgene);Acc:514209]
ENSBTAG00000020998		0.306546	6.63408	5.74832	0.0165044	0.825354		1607.55	0.307629	0.124063	2.47961	0.0131524	0.664876		RUVBL1	RuvB like AAA ATPase 1 [Source:VGNC Symbol;Acc:VGNC:34223]
ENSBTAG00000031197		-0.923136	1.43993	5.74765	0.0165108	0.825354		41.0937	-0.913071	0.399634	-2.28477	0.0223264	0.714491		HMX1	H6 family homeobox 1 [Source:VGNC Symbol;Acc:VGNC:29887]
ENSBTAG00000033562		-0.752709	1.5993	5.74706	0.0165163	0.825354		46.4706	-0.752968	0.326999	-2.30266	0.0212978	0.709206		LHX1	LIM homeobox 1 [Source:VGNC Symbol;Acc:VGNC:30871]
ENSBTAG00000047673		-0.313042	5.12843	5.76123	0.0163836	0.825354		565.008	-0.308543	0.121848	-2.5322	0.0113349	0.653128		THUMPD1	THUMP domain containing 1 [Source:VGNC Symbol;Acc:VGNC:35853]
ENSBTAG00000048960		-0.849311	4.26066	5.72059	0.0167671	0.834564		306.32	-0.840813	0.331845	-2.53375	0.0112848	0.653128		MZT1	mitotic spindle organizing protein 1 [Source:VGNC Symbol;Acc:VGNC:31851]
ENSBTAG00000002164		-0.410751	6.19884	5.70592	0.0169078	0.835474		1190.93	-0.420034	0.171172	-2.45387	0.0141328	0.670668		AXDND1	axonemal dynein light chain domain containing 1 [Source:VGNC Symbol;Acc:VGNC:26363]
ENSBTAG00000007756		-0.247745	5.70935	5.69986	0.0169663	0.835474		845.008	-0.244008	0.0847587	-2.87885	0.00399127	0.487494		TFPT	TCF3 fusion partner [Source:VGNC Symbol;Acc:VGNC:35795]
ENSBTAG00000015849		0.557823	3.21911	5.69289	0.0170338	0.835474		148.374	0.560033	0.223124	2.50996	0.0120745	0.653128		PNPLA4	patatin like phospholipase domain containing 4 [Source:VGNC Symbol;Acc:VGNC:33092]
ENSBTAG00000016746		-0.284274	7.02689	5.69103	0.0170518	0.835474		2115.48	-0.283408	0.123044	-2.30331	0.0212614	0.709206		UBE2C	ubiquitin conjugating enzyme E2 C [Source:VGNC Symbol;Acc:VGNC:36578]
ENSBTAG00000032206		0.656289	2.84319	5.68283	0.0171317	0.83612		114.907	0.66063	0.273758	2.41319	0.0158137	0.670668		HEMGN	hemogen [Source:VGNC Symbol;Acc:VGNC:29807]
ENSBTAG00000001890		0.523792	3.51525	5.67025	0.017255	0.838874		183.707	0.531919	0.212486	2.50331	0.0123036	0.653128		RUBCN	rubicon autophagy regulator [Source:VGNC Symbol;Acc:VGNC:34212]
ENSBTAG00000011217		0.34145	6.47355	5.64632	0.017492	0.842738		1438.02	0.34989	0.139969	2.49977	0.0124273	0.653128		DNAJC11	DnaJ heat shock protein family (Hsp40) member C11 [Source:NCBI gene (formerly Entrezgene);Acc:508137]
ENSBTAG00000027665		-0.486231	4.34832	5.652	0.0174355	0.842738		326.71	-0.478814	0.194417	-2.46282	0.0137851	0.670668		BRF2	BRF2 RNA polymerase III transcription initiation factor subunit [Source:VGNC Symbol;Acc:VGNC:26563]
ENSBTAG00000032477		-0.278193	6.82731	5.64191	0.0175361	0.842738		1841.47	-0.272553	0.119966	-2.27192	0.0230911	0.714559		HECTD1	HECT domain E3 ubiquitin protein ligase 1 [Source:VGNC Symbol;Acc:VGNC:29800]
ENSBTAG00000006085		0.331002	5.64029	5.60602	0.0178989	0.842832		804.606	0.333177	0.128673	2.58934	0.00961611	0.644134		DDOST	dolichyl-diphosphooligosaccharide--protein glycosyltransferase non-catalytic subunit [Source:VGNC Symbol;Acc:VGNC:27952]
ENSBTAG00000010069		1.55943	5.31119	5.61213	0.0178366	0.842832		311.803	-0.168647	0.298035	-0.565864	0.571486	0.971155		EGR1	early growth response 1 [Source:VGNC Symbol;Acc:VGNC:52766]
ENSBTAG00000015251		-0.190036	8.36066	5.63044	0.0176512	0.842832		5328.57	-0.186355	0.0764143	-2.43874	0.0147386	0.670668
ENSBTAG00000018125		-0.38717	6.25089	5.62276	0.0177287	0.842832		1235.62	-0.383532	0.165667	-2.31507	0.020609	0.709206		KIF5C	kinesin family member 5C [Source:VGNC Symbol;Acc:VGNC:30607]
ENSBTAG00000021176		1.61273	3.23359	5.60188	0.0179412	0.842832		74.3396	-0.0178059	0.422765	-0.0421178	0.966405	0.999305		CRISPLD2	cysteine rich secretory protein LCCL domain containing 2 [Source:VGNC Symbol;Acc:VGNC:27715]
ENSBTAG00000047550		-0.39378	5.09366	5.61624	0.0177948	0.842832		551.039	-0.391372	0.159356	-2.45596	0.0140511	0.670668		KIAA2026	KIAA2026 [Source:VGNC Symbol;Acc:VGNC:59197]
ENSBTAG00000015362		-0.748047	2.4871	5.57131	0.0182571	0.845012		88.3555	-0.740149	0.310554	-2.38332	0.0171573	0.670668		BMP7	bone morphotic protein 7 [Source:VGNC Symbol;Acc:VGNC:26522]
ENSBTAG00000016845		0.463337	2.8256	5.57675	0.0182005	0.845012		112.787	0.46334	0.183011	2.53176	0.0113491	0.653128		GALNT7	polypeptide N-acetylgalactosaminyltransferase 7 [Source:VGNC Symbol;Acc:VGNC:29235]
ENSBTAG00000021537		-0.312351	4.50097	5.57615	0.0182067	0.845012		365.002	-0.309998	0.116209	-2.6676	0.0076396	0.612355		RWDD3	RWD domain containing 3 [Source:VGNC Symbol;Acc:VGNC:34228]
ENSBTAG00000043958		-0.521837	5.68838	5.58277	0.018138	0.845012		831.724	-0.513936	0.212612	-2.41725	0.0156385	0.670668		TMEM33	transmembrane protein 33 [Source:VGNC Symbol;Acc:VGNC:36076]
ENSBTAG00000009969		0.184796	8.73775	5.55825	0.0183938	0.845398		6919.26	0.187016	0.0719926	2.59772	0.0093846	0.64323		RNPS1	RNA binding protein with serine rich domain 1 [Source:NCBI gene (formerly Entrezgene);Acc:504506]
ENSBTAG00000050614		-0.748972	4.95568	5.55764	0.0184002	0.845398		498.246	-0.751012	0.295449	-2.54194	0.0110239	0.653128		H2AC4	H2A clustered histone 4 [Source:VGNC Symbol;Acc:VGNC:83550]
ENSBTAG00000008414		-0.208981	7.91334	5.5445	0.0185389	0.848662		3904.83	-0.206083	0.0832751	-2.47473	0.0133337	0.664876		ZFR	zinc finger RNA binding protein [Source:VGNC Symbol;Acc:VGNC:37171]
ENSBTAG00000007942		-0.367691	4.1457	5.53433	0.0186469	0.850502		284.514	-0.362735	0.141891	-2.55644	0.010575	0.653128		TENT4B	terminal nucleotidyltransferase 4B [Source:VGNC Symbol;Acc:VGNC:54565]
ENSBTAG00000000309		0.304046	5.57023	5.50864	0.0189228	0.851228		768.42	0.307981	0.123182	2.50022	0.0124116	0.653128		PTPRT	protein tyrosine phosphatase receptor type T [Source:VGNC Symbol;Acc:VGNC:57018]
ENSBTAG00000000526		-0.235798	7.16816	5.3679	0.0205106	0.851228		2327.98	-0.230716	0.0966817	-2.38634	0.0170169	0.670668		TOPBP1	DNA topoisomerase II binding protein 1 [Source:VGNC Symbol;Acc:VGNC:49585]
ENSBTAG00000001055		0.18028	7.2769	5.43432	0.0197448	0.851228		2512.64	0.185214	0.0662707	2.79481	0.00519303	0.530751		HNRNPL	heteroous nuclear ribonucleoprotein L [Source:VGNC Symbol;Acc:VGNC:54437]
ENSBTAG00000001153		0.585118	2.14492	5.35544	0.0206577	0.851228		68.75	0.591054	0.250187	2.36245	0.0181547	0.681778		TLE2	TLE family member 2, transcriptional corepressor [Source:VGNC Symbol;Acc:VGNC:49981]
ENSBTAG00000001601		0.323838	7.61861	5.3855	0.0203048	0.851228		3178.4	0.327261	0.136674	2.39446	0.016645	0.670668		PKM	pyruvate kinase M1/2 [Source:VGNC Symbol;Acc:VGNC:55132]
ENSBTAG00000001957		-0.281603	5.63077	5.33956	0.0208467	0.851228		801.943	-0.282476	0.116434	-2.42605	0.015264	0.670668		TRMT11	tRNA methyltransferase 11 homolog [Source:VGNC Symbol;Acc:VGNC:36368]
ENSBTAG00000003176		0.292158	7.40434	5.39164	0.0202334	0.851228		2745.52	0.29406	0.127951	2.29821	0.0215496	0.709206		JAM3	junctional adhesion molecule 3 [Source:VGNC Symbol;Acc:VGNC:50018]
ENSBTAG00000004766		-0.553888	1.64129	5.52255	0.0187728	0.851228		48.3084	-0.548876	0.245232	-2.23819	0.0252084	0.738759		CLEC18C	C-type lectin domain family 18 member C [Source:NCBI gene (formerly Entrezgene);Acc:516050]
ENSBTAG00000005144		-0.591678	4.15252	5.40176	0.0201165	0.851228		285.233	-0.591413	0.243038	-2.43341	0.0149572	0.670668		PNPLA2	patatin like phospholipase domain containing 2 [Source:VGNC Symbol;Acc:VGNC:33091]
ENSBTAG00000005259		-0.345173	3.44131	5.36621	0.0205305	0.851228		173.928	-0.340558	0.123784	-2.75123	0.00593717	0.546519		UCP3	uncoupling protein 3 [Source:VGNC Symbol;Acc:VGNC:36642]
ENSBTAG00000006748		-0.335388	6.78938	5.43919	0.0196898	0.851228		1791.39	-0.328544	0.144265	-2.27737	0.0227643	0.714559		DMXL1	Dmx like 1 [Source:VGNC Symbol;Acc:VGNC:28117]
ENSBTAG00000007374		-0.3487	6.20022	5.42699	0.0198279	0.851228		1187.11	-0.339889	0.142329	-2.38805	0.016938	0.670668		LHFPL2	LHFPL tetraspan subfamily member 2 [Source:VGNC Symbol;Acc:VGNC:30865]
ENSBTAG00000008794		0.33921	5.91454	5.34142	0.0208245	0.851228		976.17	0.347281	0.14389	2.41352	0.0157992	0.670668		ATF6B	activating transcription factor 6 beta [Source:VGNC Symbol;Acc:VGNC:26245]
ENSBTAG00000009396		-0.294817	5.4006	5.34222	0.0208149	0.851228		682.716	-0.293637	0.119172	-2.46398	0.0137403	0.670668		EXO1	exonuclease 1 [Source:VGNC Symbol;Acc:VGNC:28642]
ENSBTAG00000010163		0.864743	1.86608	5.33481	0.0209037	0.851228		57.4788	0.887297	0.386227	2.29735	0.021599	0.709206		SCNN1G	sodium channel epithelial 1 subunit gamma [Source:VGNC Symbol;Acc:VGNC:34358]
ENSBTAG00000011528		-0.31581	5.53385	5.32363	0.0210381	0.851228		749.267	-0.315729	0.131657	-2.39812	0.0164796	0.670668		SMIM11A	small integral membrane protein 11A [Source:NCBI gene (formerly Entrezgene);Acc:615202]
ENSBTAG00000013776		-0.368013	5.90735	5.34059	0.0208345	0.851228		971.072	-0.370801	0.155952	-2.37766	0.0174229	0.670668		ITPA	inosine triphosphatase [Source:VGNC Symbol;Acc:VGNC:30342]
ENSBTAG00000014043		-0.369497	7.04331	5.44453	0.0196297	0.851228		2130.06	-0.361808	0.152705	-2.36933	0.0178204	0.674912		ERCC5	ERCC excision repair 5, endonuclease [Source:NCBI gene (formerly Entrezgene);Acc:509602]
ENSBTAG00000015650		0.885744	2.67521	5.44885	0.0195812	0.851228		102.084	0.905457	0.373748	2.42264	0.0154081	0.670668		TNN	tenascin N [Source:VGNC Symbol;Acc:VGNC:36188]
ENSBTAG00000016101		-0.394363	4.06451	5.36689	0.0205225	0.851228		268.859	-0.386701	0.158545	-2.43906	0.0147255	0.670668		VHL	von Hippel-Lindau tumor suppressor [Source:VGNC Symbol;Acc:VGNC:97325]
ENSBTAG00000019139		-0.298029	8.21354	5.43113	0.0197808	0.851228		4807.39	-0.291109	0.128456	-2.26621	0.0234384	0.715299		PHF3	PHD finger protein 3 [Source:VGNC Symbol;Acc:VGNC:32825]
ENSBTAG00000019474		-0.495369	3.64491	5.44845	0.0195857	0.851228		200.244	-0.491175	0.202628	-2.42402	0.0153496	0.670668
ENSBTAG00000019651		-0.474699	4.21989	5.36483	0.0205468	0.851228		299.573	-0.468693	0.195861	-2.39299	0.0167118	0.670668		TRIM52	tripartite motif containing 52 [Source:VGNC Symbol;Acc:VGNC:58617]
ENSBTAG00000020089		-0.273745	6.54689	5.4977	0.0190416	0.851228		1513.08	-0.265977	0.111985	-2.3751	0.017544	0.670668		USP32	ubiquitin specific peptidase 32 [Source:VGNC Symbol;Acc:VGNC:36722]
ENSBTAG00000020366		0.262125	5.93438	5.3325	0.0209314	0.851228		989.668	0.266194	0.105429	2.52487	0.0115741	0.653128		TBL3	transducin beta like 3 [Source:VGNC Symbol;Acc:VGNC:35659]
ENSBTAG00000021931		0.27811	6.72404	5.35306	0.020686	0.851228		1712.89	0.280304	0.119082	2.35387	0.0185791	0.684649		C19H17orf49	chromosome 19 C17orf49 homolog [Source:VGNC Symbol;Acc:VGNC:107267]
ENSBTAG00000032782		-0.432555	4.93327	5.40592	0.0200686	0.851228		491.846	-0.424981	0.176649	-2.4058	0.0161372	0.670668		INSC	INSC spindle orientation adaptor protein [Source:VGNC Symbol;Acc:VGNC:30216]
ENSBTAG00000033690		-0.2821	5.94011	5.32766	0.0209896	0.851228		992.176	-0.276687	0.112902	-2.45069	0.0142581	0.670668		BARD1	BRCA1 associated RING domain 1 [Source:VGNC Symbol;Acc:VGNC:26420]
ENSBTAG00000038845		-0.669477	2.91892	5.43903	0.0196916	0.851228		119.633	-0.660357	0.275997	-2.39263	0.0167283	0.670668		TYSND1	trypsin like peroxisomal matrix peptidase 1 [Source:VGNC Symbol;Acc:VGNC:55998]
ENSBTAG00000039958		0.31425	4.86964	5.36334	0.0205643	0.851228		473.116	0.320396	0.129501	2.47408	0.0133579	0.664876		GYS1	glycogen synthase 1 [Source:VGNC Symbol;Acc:VGNC:29730]
ENSBTAG00000044117		-0.687424	2.33623	5.42249	0.019879	0.851228		80.5879	-0.688755	0.299054	-2.30312	0.0212723	0.709206		ANKRD45	ankyrin repeat domain 45 [Source:VGNC Symbol;Acc:VGNC:25931]
ENSBTAG00000045925		1.28167	2.05864	5.40716	0.0200543	0.851228		64.1201	1.27813	0.53545	2.38703	0.0169853	0.670668		CITED1	Cbp/p300 interacting transactivator with Glu/Asp rich carboxy-terminal domain 1 [Source:VGNC Symbol;Acc:VGNC:27376]
ENSBTAG00000047062		-0.711948	2.95054	5.51591	0.0188443	0.851228		121.95	-0.699962	0.291016	-2.40524	0.016162	0.670668		LRP3	LDL receptor related protein 3 [Source:VGNC Symbol;Acc:VGNC:30991]
ENSBTAG00000048999		-0.35445	7.12839	5.4614	0.0194411	0.851228		2260.37	-0.348528	0.146553	-2.37817	0.0173988	0.670668		TRIM6	tripartite motif containing 6 [Source:NCBI gene (formerly Entrezgene);Acc:514492]
ENSBTAG00000051652		-0.203794	7.85292	5.42416	0.01986	0.851228		3747.91	-0.2003	0.0865062	-2.31544	0.0205889	0.709206
ENSBTAG00000001328		-0.231561	8.53082	5.30044	0.02132	0.853681		5994.15	-0.23059	0.100284	-2.29937	0.0214841	0.709206		SLBP	stem-loop binding protein [Source:VGNC Symbol;Acc:VGNC:34658]
ENSBTAG00000002706		0.516387	3.08954	5.28891	0.0214617	0.853681		136.574	0.521812	0.217048	2.40414	0.0162106	0.670668		GSTZ1	glutathione S-transferase zeta 1 [Source:VGNC Symbol;Acc:VGNC:29688]
ENSBTAG00000019844		-0.532794	4.62126	5.28523	0.0215071	0.853681		395.751	-0.527773	0.221577	-2.38189	0.0172239	0.670668		ZNF467	zinc finger protein 467 [Source:VGNC Symbol;Acc:VGNC:37281]
ENSBTAG00000019998		0.323888	6.12896	5.29823	0.0213472	0.853681		1131.89	0.322351	0.135494	2.37908	0.0173557	0.670668		HAGH	hydroxyacylglutathione hydrolase [Source:VGNC Symbol;Acc:VGNC:29742]
ENSBTAG00000024107		-0.208306	8.21841	5.30752	0.0212336	0.853681		4826.04	-0.206978	0.0870384	-2.37801	0.0174064	0.670668		INPP5B	inositol polyphosphate-5-phosphatase B [Source:VGNC Symbol;Acc:VGNC:30211]
ENSBTAG00000052886		0.55856	1.53231	5.28736	0.0214807	0.853681		44.9531	0.568586	0.258089	2.20306	0.0275906	0.742411
ENSBTAG00000021219		0.313381	7.06104	5.27936	0.0215797	0.853863		2164.93	0.314786	0.139184	2.26165	0.0237193	0.718626		SEPTIN1	septin 1 [Source:VGNC Symbol;Acc:VGNC:34449]
ENSBTAG00000001333		-0.349837	6.72113	5.24301	0.0220351	0.855686		1707.07	-0.350729	0.149795	-2.3414	0.0192114	0.696442		PPARG	peroxisome proliferator activated receptor gamma [Source:VGNC Symbol;Acc:VGNC:33183]
ENSBTAG00000006429		0.235928	7.33712	5.25031	0.0219429	0.855686		2618.54	0.240648	0.098982	2.43123	0.0150478	0.670668		ACO2	aconitase 2 [Source:VGNC Symbol;Acc:VGNC:25546]
ENSBTAG00000006907		-0.376218	8.26049	5.24808	0.021971	0.855686		4957.95	-0.3634	0.160945	-2.25791	0.0239512	0.722122		NEB	nebulin [Source:VGNC Symbol;Acc:VGNC:31977]
ENSBTAG00000017713		0.26069	8.54267	5.2643	0.0217671	0.855686		6046.44	0.265733	0.115932	2.29215	0.0218968	0.713382		KTN1	kinectin 1 [Source:VGNC Symbol;Acc:VGNC:30756]
ENSBTAG00000019808		0.310602	5.59325	5.25714	0.0218569	0.855686		780.667	0.313785	0.130302	2.40813	0.0160343	0.670668		CCSER1	coiled-coil serine rich protein 1 [Source:VGNC Symbol;Acc:VGNC:26993]
ENSBTAG00000046746		0.26894	5.92525	5.24327	0.0220318	0.855686		983.867	0.273714	0.111339	2.45837	0.0139567	0.670668		COASY	Coenzyme A synthase [Source:VGNC Symbol;Acc:VGNC:50148]
ENSBTAG00000009216		-0.299767	4.98107	5.23231	0.022171	0.856334		509.015	-0.294421	0.116123	-2.53542	0.0112314	0.653128		HVCN1	hydrogen voltage gated channel 1 [Source:VGNC Symbol;Acc:VGNC:30010]
ENSBTAG00000053699		-0.298817	7.58357	5.23095	0.0221884	0.856334		3103.98	-0.292649	0.128961	-2.26928	0.0232514	0.714559
ENSBTAG00000004334		0.268943	5.8489	5.16552	0.0230395	0.864449		930.624	0.274729	0.103323	2.65893	0.00783881	0.612355		NCSTN	nicastrin [Source:VGNC Symbol;Acc:VGNC:31929]
ENSBTAG00000007589		0.685755	1.123	5.16189	0.0230878	0.864449		33.6151	0.678219	0.332665	2.03875	0.0414754	0.775511		SMAD9	SMAD family member 9 [Source:VGNC Symbol;Acc:VGNC:34981]
ENSBTAG00000009138		-0.294442	6.94019	5.17615	0.022899	0.864449		1985.87	-0.287061	0.125457	-2.28812	0.0221304	0.714491		UBXN2B	UBX domain protein 2B [Source:VGNC Symbol;Acc:VGNC:36626]
ENSBTAG00000010023		-0.318986	6.40687	5.17892	0.0228625	0.864449		1370.55	-0.31478	0.132585	-2.37418	0.0175879	0.670668		FAM107B	family with sequence similarity 107 member B [Source:VGNC Symbol;Acc:VGNC:57007]
ENSBTAG00000012878		-0.268937	5.66887	5.18291	0.0228101	0.864449		823.413	-0.266009	0.111969	-2.37574	0.0175138	0.670668		BMS1	BMS1 ribosome biosis factor [Source:VGNC Symbol;Acc:VGNC:26527]
ENSBTAG00000014351		-0.287048	6.50397	5.16442	0.0230541	0.864449		1468.85	-0.281726	0.122607	-2.29779	0.0215738	0.709206		EIF2AK4	eukaryotic translation initiation factor 2 alpha kinase 4 [Source:VGNC Symbol;Acc:VGNC:28383]
ENSBTAG00000017355		0.335692	4.86751	5.18119	0.0228327	0.864449		471.507	0.336383	0.139347	2.414	0.0157784	0.670668		ERCC1	ERCC excision repair 1, endonuclease non-catalytic subunit [Source:VGNC Symbol;Acc:VGNC:28568]
ENSBTAG00000026199		0.244927	8.61871	5.20195	0.0225616	0.864449		6363.76	0.24875	0.103304	2.40794	0.0160427	0.670668		ACTB	actin beta [Source:VGNC Symbol;Acc:VGNC:106628]
ENSBTAG00000026748		0.636216	1.72182	5.16394	0.0230605	0.864449		52.4067	0.637358	0.295262	2.15862	0.0308799	0.743958		GULO	L-gulono-gamma-lactone oxidase [Source:NCBI gene (formerly Entrezgene);Acc:286812]
ENSBTAG00000048991		0.519467	4.27583	5.18503	0.0227823	0.864449		311.852	0.516324	0.22145	2.33156	0.0197237	0.709206		REC114	REC114 meiotic recombination protein [Source:VGNC Symbol;Acc:VGNC:106892]
ENSBTAG00000001562		0.669919	1.70582	5.15015	0.0232443	0.865145		50.9547	0.66836	0.312686	2.13748	0.0325587	0.753187		NFE2	nuclear factor, erythroid 2 [Source:VGNC Symbol;Acc:VGNC:32034]
ENSBTAG00000030769		0.399711	3.67118	5.1522	0.0232169	0.865145		204.272	0.401272	0.16003	2.50747	0.0121598	0.653128		KPTN	kaptin, actin binding protein [Source:VGNC Symbol;Acc:VGNC:30709]
ENSBTAG00000017352		-0.28029	5.92098	5.13958	0.0233863	0.867853		978.688	-0.272221	0.113861	-2.39081	0.0168112	0.670668		ZC3H11A	zinc finger CCCH-type containing 11A [Source:NCBI gene (formerly Entrezgene);Acc:529699]
ENSBTAG00000001778		0.285602	6.34023	5.10962	0.0237936	0.875198		1312.52	0.288927	0.124491	2.32087	0.020294	0.709206		NFKBIB	NFKB inhibitor beta [Source:VGNC Symbol;Acc:VGNC:32046]
ENSBTAG00000002049		-0.25512	6.93858	5.11674	0.0236961	0.875198		1984.44	-0.253344	0.106711	-2.37411	0.0175915	0.670668		HADH	hydroxyacyl-CoA dehydrogenase [Source:VGNC Symbol;Acc:VGNC:29741]
ENSBTAG00000009960		0.246413	6.74501	5.11447	0.0237271	0.875198		1736.71	0.251291	0.103502	2.42788	0.0151875	0.670668		FLOT1	flotillin 1 [Source:VGNC Symbol;Acc:VGNC:29036]
ENSBTAG00000005380		-0.33336	5.39747	5.10242	0.0238925	0.87627		680.647	-0.331373	0.139913	-2.36842	0.0178642	0.674912		MOCS2	molybdenum cofactor synthesis 2 [Source:VGNC Symbol;Acc:VGNC:31548]
ENSBTAG00000010658		1.81464	3.26947	5.08623	0.0241166	0.878366		71.1047	0.109816	0.565786	0.194095	0.846101	0.990484		PFKL	phosphofructokinase, liver type [Source:VGNC Symbol;Acc:VGNC:32773]
ENSBTAG00000044017		0.51362	1.31129	5.08686	0.0241078	0.878366		38.1134	0.51405	0.240886	2.13399	0.0328433	0.753187		MSRB3	methionine sulfoxide reductase B3 [Source:VGNC Symbol;Acc:VGNC:54457]
ENSBTAG00000047604		2.03284	4.47777	5.08312	0.0241598	0.878366		353.07	2.05039	0.889891	2.30409	0.0212177	0.709206		HSD17B1	hydroxysteroid 17-beta dehydrogenase 1 [Source:VGNC Symbol;Acc:VGNC:29968]
ENSBTAG00000000271		0.402071	6.3335	5.04648	0.024676	0.878915		1307.65	0.400532	0.180003	2.22514	0.0260719	0.740131		MNS1	meiosis specific nuclear structural 1 [Source:VGNC Symbol;Acc:VGNC:31539]
ENSBTAG00000000855		0.197575	6.94109	5.01041	0.0251953	0.878915		1990.5	0.200493	0.0803933	2.4939	0.0126347	0.657583		NXN	nucleoredoxin [Source:VGNC Symbol;Acc:VGNC:32376]
ENSBTAG00000002209		0.273103	8.19721	5.04786	0.0246564	0.878915		4761.77	0.280051	0.125998	2.22266	0.0262386	0.740131		JPT2	Jupiter microtubule associated homolog 2 [Source:VGNC Symbol;Acc:VGNC:30384]
ENSBTAG00000002271		-0.274491	5.58651	5.0055	0.0252669	0.878915		776.687	-0.269781	0.114472	-2.35675	0.0184357	0.682121		CDADC1	cytidine and dCMP deaminase domain containing 1 [Source:VGNC Symbol;Acc:VGNC:27056]
ENSBTAG00000004593		-0.436696	8.55517	5.02039	0.0250505	0.878915		6100.97	-0.427562	0.194634	-2.19675	0.0280385	0.742411		TOP2B	DNA topoisomerase II beta [Source:VGNC Symbol;Acc:VGNC:49158]
ENSBTAG00000006084		0.251994	5.99695	5.03158	0.0248892	0.878915		1032.87	0.257022	0.100834	2.54898	0.0108039	0.653128		PINK1	PTEN induced kinase 1 [Source:VGNC Symbol;Acc:VGNC:32904]
ENSBTAG00000007608		-0.365493	4.19449	5.03699	0.0248116	0.878915		293.543	-0.362921	0.144245	-2.516	0.0118695	0.653128		BMT2	base methyltransferase of 25S rRNA 2 homolog [Source:VGNC Symbol;Acc:VGNC:26528]
ENSBTAG00000011833		0.428904	3.10085	5.0405	0.0247614	0.878915		137.207	0.431688	0.176016	2.45255	0.014185	0.670668		GRIA3	glutamate ionotropic receptor AMPA type subunit 3 [Source:VGNC Symbol;Acc:VGNC:29640]
ENSBTAG00000013961		-0.252077	6.04424	5.00351	0.025296	0.878915		1068.05	-0.251518	0.105072	-2.39377	0.0166762	0.670668		MYSM1	Myb like, SWIRM and MPN domains 1 [Source:VGNC Symbol;Acc:VGNC:31847]
ENSBTAG00000014522		-0.229379	6.23411	5.01766	0.02509	0.878915		1219.31	-0.223801	0.0968586	-2.31059	0.0208554	0.709206		SMIM14	small integral membrane protein 14 [Source:VGNC Symbol;Acc:VGNC:35016]
ENSBTAG00000015194		0.525886	1.607	5.02094	0.0250426	0.878915		47.3289	0.540041	0.242487	2.22709	0.025941	0.740131		CBLN1	cerebellin 1 [Source:VGNC Symbol;Acc:VGNC:26811]
ENSBTAG00000017205		-0.311729	5.56091	5.04844	0.0246481	0.878915		763.532	-0.311467	0.133827	-2.32738	0.0199451	0.709206		CCN6	cellular communication network factor 6 [Source:VGNC Symbol;Acc:VGNC:36946]
ENSBTAG00000018213		-0.308954	5.35668	5.00635	0.0252545	0.878915		661.41	-0.301095	0.129497	-2.3251	0.0200665	0.709206		TBCEL	tubulin folding cofactor E like [Source:VGNC Symbol;Acc:VGNC:35654]
ENSBTAG00000019289		-0.577172	3.71505	5.0368	0.0248143	0.878915		209.577	-0.568099	0.246175	-2.30771	0.0210155	0.709206		ITGA2	integrin subunit alpha 2 [Source:VGNC Symbol;Acc:VGNC:30313]
ENSBTAG00000031059		-0.700288	3.40414	5.02582	0.0249721	0.878915		168.387	-0.694375	0.298445	-2.32664	0.0199844	0.709206		LRRC61	leucine rich repeat containing 61 [Source:VGNC Symbol;Acc:VGNC:107228]
ENSBTAG00000045822		1.42837	3.38655	5.06193	0.024457	0.878915		100.481	0.267065	0.449081	0.594691	0.55205	0.970582		C15H11orf96	chromosome 15 C11orf96 homolog [Source:VGNC Symbol;Acc:VGNC:106656]
ENSBTAG00000010978		0.561907	3.15806	4.99451	0.0254279	0.881056		143.652	0.57823	0.247126	2.33982	0.019293	0.697382		PROX1	prospero homeobox 1 [Source:VGNC Symbol;Acc:VGNC:33369]
ENSBTAG00000000163		0.737783	5.69147	4.64775	0.0310943	0.883282		831.051	0.744145	0.362069	2.05526	0.039854	0.772507		DDIT4	DNA damage inducible transcript 4 [Source:VGNC Symbol;Acc:VGNC:27948]
ENSBTAG00000000827		-0.266227	6.3887	4.71741	0.0298587	0.883282		1355.3	-0.261541	0.116177	-2.25123	0.0243708	0.726087		TAOK1	TAO kinase 1 [Source:VGNC Symbol;Acc:VGNC:35595]
ENSBTAG00000000962		0.621122	2.69284	4.84863	0.0276681	0.883282		103.535	0.617821	0.283515	2.17915	0.0293207	0.743382		STAP1	signal transducing adaptor family member 1 [Source:VGNC Symbol;Acc:VGNC:35358]
ENSBTAG00000000974		-0.242843	6.41288	4.66472	0.0307884	0.883282		1379.83	-0.235953	0.109068	-2.16336	0.0305136	0.743382		IARS1	isoleucyl-tRNA synthetase 1 [Source:VGNC Symbol;Acc:VGNC:30018]
ENSBTAG00000001181		0.321633	4.43946	4.84459	0.0277331	0.883282		350.052	0.328096	0.13491	2.43196	0.0150175	0.670668		RPS6KC1	ribosomal protein S6 kinase C1 [Source:VGNC Symbol;Acc:VGNC:34148]
ENSBTAG00000001271		0.669093	1.9401	4.74742	0.0293422	0.883282		60.2375	0.664022	0.31825	2.08648	0.0369351	0.771169		PLG	plasminogen [Source:NCBI gene (formerly Entrezgene);Acc:280897]
ENSBTAG00000001322		0.161727	9.02038	4.6509	0.0310373	0.883282		8417.72	0.165578	0.0675816	2.45004	0.0142839	0.670668		SAXO1	stabilizer of axonemal microtubules 1 [Source:VGNC Symbol;Acc:VGNC:34301]
ENSBTAG00000001599		0.77573	1.16292	4.70046	0.0301545	0.883282		34.5222	0.787302	0.383987	2.05033	0.0403319	0.772507		SV2A	synaptic vesicle glycoprotein 2A [Source:VGNC Symbol;Acc:VGNC:35494]
ENSBTAG00000001644		-0.443682	6.0102	4.64213	0.0311962	0.883282		1039.21	-0.428985	0.197978	-2.16684	0.0302474	0.743382		MDN1	midasin AAA ATPase 1 [Source:VGNC Symbol;Acc:VGNC:31338]
ENSBTAG00000001848		0.245413	7.08432	4.80851	0.0283195	0.883282		2196.02	0.252465	0.106134	2.37874	0.0173721	0.670668		KATNB1	katanin regulatory subunit B1 [Source:VGNC Symbol;Acc:VGNC:30408]
ENSBTAG00000002562		1.14087	1.66629	4.70352	0.030101	0.883282		48.5889	1.15159	0.525464	2.19158	0.0284102	0.742411		PRAF2	PRA1 domain family member 2 [Source:VGNC Symbol;Acc:VGNC:33283]
ENSBTAG00000002810		-0.365854	4.8715	4.81114	0.0282764	0.883282		471.263	-0.353621	0.156949	-2.2531	0.024253	0.726026		ZNF777	zinc finger protein 777 [Source:VGNC Symbol;Acc:VGNC:37343]
ENSBTAG00000003450		-0.246969	5.88865	4.75988	0.0291305	0.883282		956.954	-0.242259	0.0984188	-2.46151	0.0138353	0.670668		ATP6V1H	ATPase H+ transporting V1 subunit H [Source:VGNC Symbol;Acc:VGNC:26326]
ENSBTAG00000004383		-0.189937	8.43342	4.89205	0.0269806	0.883282		5602.61	-0.187399	0.0823095	-2.27676	0.0228005	0.714559		FNBP1L	formin binding protein 1 like [Source:VGNC Symbol;Acc:VGNC:29060]
ENSBTAG00000004613		-0.591718	1.22517	4.66549	0.0307746	0.883282		36.1979	-0.583026	0.297202	-1.96172	0.0497953	0.810933		CSGALNACT1	chondroitin sulfate N-acetylgalactosaminyltransferase 1 [Source:VGNC Symbol;Acc:VGNC:27759]
ENSBTAG00000004769		-0.384864	6.74878	4.74166	0.0294406	0.883282		1743.27	-0.386576	0.176992	-2.18415	0.0289515	0.742411		NEIL2	nei like DNA glycosylase 2 [Source:VGNC Symbol;Acc:VGNC:31989]
ENSBTAG00000005426		0.179019	7.88875	4.86039	0.0274801	0.883282		3839.89	0.182537	0.0734551	2.48501	0.0129548	0.660535		PSMC1	proteasome 26S subunit, ATPase 1 [Source:VGNC Symbol;Acc:VGNC:33454]
ENSBTAG00000006104		-0.271475	7.31359	4.72401	0.0297443	0.883282		2575.42	-0.274143	0.123069	-2.22756	0.0259102	0.740131		SNU13	small nuclear ribonucleoprotein 13 [Source:VGNC Symbol;Acc:VGNC:35087]
ENSBTAG00000006188		0.361283	7.3631	4.9374	0.0262815	0.883282		2676.23	0.360064	0.17041	2.11293	0.0346066	0.762388		USH2A	usherin [Source:VGNC Symbol;Acc:VGNC:36706]
ENSBTAG00000006280		-0.45629	1.64399	4.69851	0.0301887	0.883282		48.2279	-0.453639	0.209953	-2.16068	0.0307204	0.743872		RBFOX3	RNA binding fox-1 homolog 3 [Source:VGNC Symbol;Acc:VGNC:33779]
ENSBTAG00000007393		0.353354	3.93835	4.94662	0.0261418	0.883282		247.377	0.356363	0.149549	2.38292	0.0171761	0.670668		RND2	Rho family GTPase 2 [Source:VGNC Symbol;Acc:VGNC:34005]
ENSBTAG00000010227		-0.200417	7.51545	4.80859	0.0283181	0.883282		2967.06	-0.200461	0.0917159	-2.18567	0.0288397	0.742411		CPSF2	cleavage and polyadenylation specific factor 2 [Source:VGNC Symbol;Acc:VGNC:27671]
ENSBTAG00000010954		-0.397176	5.62621	4.70658	0.0300473	0.883282		798.798	-0.394633	0.180676	-2.1842	0.0289477	0.742411		ART3	ADP-ribosyltransferase 3 (inactive) [Source:VGNC Symbol;Acc:VGNC:26180]
ENSBTAG00000011256		-0.195273	9.25803	4.65404	0.0309805	0.883282		9935.91	-0.193306	0.0941933	-2.05223	0.0401473	0.772507		MYO1B	myosin IB [Source:VGNC Symbol;Acc:VGNC:31817]
ENSBTAG00000011268		-0.434872	1.69772	4.80118	0.0284403	0.883282		50.2523	-0.432161	0.199301	-2.16838	0.0301297	0.743382		TMEM64	transmembrane protein 64 [Source:VGNC Symbol;Acc:VGNC:59370]
ENSBTAG00000011656		0.220974	8.02568	4.8152	0.0282098	0.883282		4220.93	0.229041	0.0974342	2.35073	0.0187368	0.685176		PRPF6	pre-mRNA processing factor 6 [Source:VGNC Symbol;Acc:VGNC:33382]
ENSBTAG00000011727		-0.22433	6.99699	4.64405	0.0311614	0.883282		2069.16	-0.225057	0.101493	-2.21746	0.0265919	0.741204		ETAA1	ETAA1 activator of ATR kinase [Source:VGNC Symbol;Acc:VGNC:28616]
ENSBTAG00000012125		0.26328	5.94913	4.73113	0.0296213	0.883282		997.499	0.268461	0.106599	2.51842	0.0117882	0.653128		GDI1	GDP dissociation inhibitor 1 [Source:VGNC Symbol;Acc:VGNC:29307]
ENSBTAG00000012241		0.319186	4.6482	4.68693	0.0303929	0.883282		404.91	0.32598	0.138191	2.35891	0.0183289	0.682121		POLD2	DNA polymerase delta 2, accessory subunit [Source:VGNC Symbol;Acc:VGNC:33114]
ENSBTAG00000012302		0.72278	0.866342	4.94071	0.0262312	0.883282		28.0284	0.717867	0.365111	1.96616	0.0492799	0.810933		RTN4RL1	reticulon 4 receptor like 1 [Source:VGNC Symbol;Acc:VGNC:34207]
ENSBTAG00000012558		-0.278814	5.21238	4.70043	0.0301551	0.883282		598.491	-0.272859	0.117954	-2.31326	0.0207084	0.709206		ADAMTS12	ADAM metallopeptidase with thrombospondin type 1 motif 12 [Source:VGNC Symbol;Acc:VGNC:25616]
ENSBTAG00000012854		-0.65673	2.90263	4.85911	0.0275006	0.883282		117.89	-0.653477	0.286372	-2.28192	0.0224941	0.714559		GSDMB	gasdermin B [Source:VGNC Symbol;Acc:VGNC:29673]
ENSBTAG00000012889		-0.259039	5.16072	4.76135	0.0291057	0.883282		578.364	-0.256003	0.1074	-2.38363	0.0171426	0.670668		NETO1	neuropilin and tolloid like 1 [Source:VGNC Symbol;Acc:VGNC:32011]
ENSBTAG00000013240		0.234498	7.44369	4.71031	0.0299823	0.883282		2821.09	0.236643	0.107877	2.19365	0.0282609	0.742411		SLC3A2	solute carrier family 3 member 2 [Source:VGNC Symbol;Acc:VGNC:34871]
ENSBTAG00000013440		0.23679	8.70525	4.75042	0.0292912	0.883282		6772.16	0.24042	0.112984	2.12792	0.0333436	0.757661		RBM42	RNA binding motif protein 42 [Source:VGNC Symbol;Acc:VGNC:33801]
ENSBTAG00000013602		-0.279559	7.38169	4.85793	0.0275193	0.883282		2702.73	-0.271743	0.129699	-2.09518	0.0361553	0.766749		BRWD1	bromodomain and WD repeat domain containing 1 [Source:VGNC Symbol;Acc:VGNC:26575]
ENSBTAG00000013955		-0.270376	5.99465	4.8467	0.0276991	0.883282		1029.56	-0.264491	0.110271	-2.39855	0.01646	0.670668		TRAPPC9	trafficking protein particle complex subunit 9 [Source:VGNC Symbol;Acc:VGNC:36294]
ENSBTAG00000014123		-0.29175	6.0974	4.72004	0.029813	0.883282		1107.66	-0.288971	0.12929	-2.23505	0.0254138	0.739594		ZNF507	zinc finger protein 507 [Source:VGNC Symbol;Acc:VGNC:37289]
ENSBTAG00000014246		-0.276717	7.09805	4.87345	0.027273	0.883282		2220.75	-0.281348	0.126699	-2.22061	0.0263775	0.740162		CENPH	centromere protein H [Source:VGNC Symbol;Acc:VGNC:27177]
ENSBTAG00000014467		0.497805	2.56771	4.76499	0.0290443	0.883282		94.2737	0.500322	0.226491	2.20901	0.0271736	0.742411
ENSBTAG00000014917		-0.178705	8.12145	4.68719	0.0303882	0.883282		4511.16	-0.176715	0.0749678	-2.35722	0.0184124	0.682121		GTPBP4	GTP binding protein 4 [Source:VGNC Symbol;Acc:VGNC:29710]
ENSBTAG00000015743		-0.404239	4.12134	4.72742	0.0296853	0.883282		279.3	-0.400951	0.17335	-2.31295	0.0207251	0.709206		GMPR	guanosine monophosphate reductase [Source:VGNC Symbol;Acc:VGNC:29442]
ENSBTAG00000015833		0.319879	6.30863	4.66639	0.0307585	0.883282		1282.19	0.327142	0.143468	2.28025	0.0225931	0.714559		DHX30	DExH-box helicase 30 [Source:VGNC Symbol;Acc:VGNC:28051]
ENSBTAG00000015840		-0.466923	4.77765	4.82974	0.0279728	0.883282		440.484	-0.45765	0.201743	-2.26848	0.0233002	0.714559		HOXD1	homeobox D1 [Source:VGNC Symbol;Acc:VGNC:29929]
ENSBTAG00000015931		-0.218432	6.88802	4.87894	0.0271864	0.883282		1917.82	-0.214655	0.0934206	-2.29772	0.0215776	0.709206		TTC4	tetratricopeptide repeat domain 4 [Source:VGNC Symbol;Acc:VGNC:36478]
ENSBTAG00000016045		2.55781	4.54537	4.83029	0.0279639	0.883282		102.56	2.24065	0.818702	2.73683	0.00620349	0.546519		TRIB2	tribbles pseudokinase 2 [Source:VGNC Symbol;Acc:VGNC:36309]
ENSBTAG00000016126		0.188047	7.71049	4.67777	0.0305554	0.883282		3393.26	0.190304	0.0812681	2.34168	0.0191972	0.696442		NUP85	nucleoporin 85 [Source:VGNC Symbol;Acc:VGNC:32364]
ENSBTAG00000016243		0.283907	6.3372	4.72113	0.0297942	0.883282		1305.96	0.288794	0.120032	2.40598	0.0161293	0.670668		RBL2	RB transcriptional corepressor like 2 [Source:VGNC Symbol;Acc:VGNC:33782]
ENSBTAG00000016369		0.333618	5.39718	4.69539	0.0302436	0.883282		681.105	0.337035	0.148402	2.2711	0.0231409	0.714559		TSEN15	tRNA splicing endonuclease subunit 15 [Source:VGNC Symbol;Acc:VGNC:36410]
ENSBTAG00000016804		-0.450971	4.69518	4.81203	0.0282617	0.883282		417.097	-0.444646	0.197912	-2.24669	0.0246597	0.729498		LYST	lysosomal trafficking regulator [Source:VGNC Symbol;Acc:VGNC:31115]
ENSBTAG00000016959		0.833659	5.50903	4.87205	0.0272951	0.883282		730.184	0.833837	0.397485	2.09778	0.0359244	0.766326		LAPTM4B	lysosomal protein transmembrane 4 beta [Source:NCBI gene (formerly Entrezgene);Acc:404155]
ENSBTAG00000017061		-0.269092	5.55694	4.81309	0.0282443	0.883282		760.861	-0.266758	0.112987	-2.36096	0.0182277	0.682121		SMARCAD1	SWI/SNF-related, matrix-associated actin-dependent regulator of chromatin, subfamily a, containing DEAD/H box 1 [Source:VGNC Symbol;Acc:VGNC:34989]
ENSBTAG00000017222		0.456328	3.95053	4.91723	0.0265901	0.883282		249.403	0.460695	0.200358	2.29936	0.0214844	0.709206		CTNND2	catenin delta 2 [Source:VGNC Symbol;Acc:VGNC:27806]
ENSBTAG00000017797		0.458519	3.13786	4.81446	0.0282219	0.883282		141.774	0.45885	0.205543	2.23238	0.02559	0.740131		LY75	lymphocyte antigen 75 [Source:NCBI gene (formerly Entrezgene);Acc:407236]
ENSBTAG00000017994		0.263986	6.02941	4.91202	0.0266704	0.883282		1057.91	0.267343	0.115262	2.31944	0.0203714	0.709206		MAX	MYC associated factor X [Source:VGNC Symbol;Acc:VGNC:31269]
ENSBTAG00000019053		-0.840323	2.85666	4.9779	0.0256732	0.883282		113.849	-0.836519	0.363348	-2.30225	0.0213209	0.709206		MAP9	microtubule associated protein 9 [Source:VGNC Symbol;Acc:VGNC:31211]
ENSBTAG00000019150		1.01837	2.32809	4.9575	0.0259777	0.883282		55.6893	0.187573	0.317165	0.591405	0.554249	0.970582		PLD3	phospholipase D family member 3 [Source:VGNC Symbol;Acc:VGNC:32997]
ENSBTAG00000019885		-1.19605	3.04698	4.80394	0.0283947	0.883282		130.185	-1.19136	0.572828	-2.07979	0.0375446	0.771169		ZNF280C	zinc finger protein 280C [Source:VGNC Symbol;Acc:VGNC:37238]
ENSBTAG00000020720		-0.275353	6.06284	4.88554	0.0270826	0.883282		1080.3	-0.275285	0.114788	-2.39821	0.0164753	0.670668		C7H1orf35	chromosome 7 C1orf35 homolog [Source:VGNC Symbol;Acc:VGNC:52731]
ENSBTAG00000024803		-0.528322	2.45755	4.95534	0.0260102	0.883282		86.0013	-0.524279	0.226979	-2.30981	0.0208987	0.709206		ENDOD1	endonuclease domain containing 1 [Source:VGNC Symbol;Acc:VGNC:28490]
ENSBTAG00000027932		-0.386972	7.24514	4.82998	0.027969	0.883282		2452.82	-0.37883	0.172643	-2.1943	0.0282142	0.742411		BIRC6	baculoviral IAP repeat containing 6 [Source:VGNC Symbol;Acc:VGNC:26502]
ENSBTAG00000031252		0.937393	1.36898	4.79147	0.0286009	0.883282		39.2611	0.939886	0.447041	2.10246	0.0355128	0.765356		CD82	CD82 molecule [Source:VGNC Symbol;Acc:VGNC:27049]
ENSBTAG00000031377		0.499571	4.01496	4.68342	0.0304551	0.883282		262.087	0.498336	0.230458	2.16237	0.0305895	0.743574		SYCP2L	synaptonemal complex protein 2 like [Source:VGNC Symbol;Acc:VGNC:54239]
ENSBTAG00000032068		-0.658938	3.08045	4.9484	0.0261148	0.883282		133.62	-0.645078	0.284924	-2.26404	0.0235717	0.715884		PLA2G4F	phospholipase A2 group IVF [Source:VGNC Symbol;Acc:VGNC:32962]
ENSBTAG00000032187		-0.5006	1.57666	4.87148	0.0273041	0.883282		46.0227	-0.493006	0.232137	-2.12377	0.0336895	0.760013		ZNF697	zinc finger protein 697 [Source:VGNC Symbol;Acc:VGNC:37331]
ENSBTAG00000032436		0.332933	10.2249	4.8036	0.0284003	0.883282		19433.1	0.336924	0.157055	2.14526	0.0319321	0.752866		UBC	ubiquitin C [Source:VGNC Symbol;Acc:VGNC:107263]
ENSBTAG00000032914		-0.267231	5.5559	4.73794	0.0295043	0.883282		759.26	-0.259975	0.10943	-2.37572	0.017515	0.670668		SLC11A2	solute carrier family 11 member 2 [Source:NCBI gene (formerly Entrezgene);Acc:521189]
ENSBTAG00000033515		0.586192	4.41336	4.81958	0.0281381	0.883282		341.662	0.594017	0.254988	2.32959	0.019828	0.709206
ENSBTAG00000037969		-0.504188	3.75446	4.82294	0.0280834	0.883282		215.856	-0.495402	0.216275	-2.29062	0.0219856	0.714419
ENSBTAG00000046019		0.231748	6.55297	4.75909	0.0291439	0.883282		1518.17	0.236646	0.0936646	2.52653	0.0115196	0.653128		SDHA	succinate dehydrogenase complex flavoprotein subunit A [Source:VGNC Symbol;Acc:VGNC:34388]
ENSBTAG00000046396		-1.37932	1.83941	4.91938	0.0265571	0.883282		53.9557	-1.37343	0.593566	-2.31386	0.0206753	0.709206		TMEM200C	transmembrane protein 200C [Source:VGNC Symbol;Acc:VGNC:54501]
ENSBTAG00000048054		-0.523066	2.95507	4.77757	0.0288327	0.883282		122.97	-0.516961	0.227506	-2.2723	0.0230686	0.714559		UAP1L1	UDP-N-acetylglucosamine pyrophosphorylase 1 like 1 [Source:VGNC Symbol;Acc:VGNC:36560]
ENSBTAG00000050770		-0.361301	3.23175	4.90652	0.0267554	0.883282		150.268	-0.357177	0.140825	-2.53632	0.0112024	0.653128
ENSBTAG00000050852		-0.562448	3.89329	4.98225	0.0256086	0.883282		239.293	-0.562943	0.247253	-2.27679	0.0227986	0.714559		CXCL9	C-X-C motif chemokine ligand 9 [Source:VGNC Symbol;Acc:VGNC:27854]
ENSBTAG00000051076		-0.557236	1.68481	4.72326	0.0297572	0.883282		49.6004	-0.548377	0.267817	-2.04758	0.0406013	0.775133
ENSBTAG00000051118		0.264165	8.10465	4.9066	0.0267542	0.883282		4461.91	0.269975	0.121007	2.23107	0.0256762	0.740131		NOL12	nucleolar protein 12 [Source:NCBI gene (formerly Entrezgene);Acc:615252]
ENSBTAG00000052609		-0.730327	5.66833	4.73173	0.0296111	0.883282		821.366	-0.73059	0.357094	-2.04593	0.0407632	0.775511		H4C3	H4 clustered histone 3 [Source:VGNC Symbol;Acc:VGNC:84553]
ENSBTAG00000052665		0.741437	3.66	4.93156	0.0263705	0.883282		203.884	0.732068	0.326907	2.23938	0.0251315	0.73823		CYP3A4	cytochrome P450, subfamily IIIA, polypeptide 4 [Source:NCBI gene (formerly Entrezgene);Acc:507988]
ENSBTAG00000053645		0.540811	1.74549	4.65534	0.030957	0.883282		52.5321	0.540651	0.25533	2.11746	0.0342207	0.762365		CYP3A5	cytochrome P450, family 3, subfamily A, polypeptide 5 [Source:NCBI gene (formerly Entrezgene);Acc:526682]
ENSBTAG00000053776		-0.224105	7.32738	4.65945	0.030883	0.883282		2598.34	-0.220131	0.0968387	-2.27317	0.0230159	0.714559
ENSBTAG00000054951		0.545394	2.67991	4.67494	0.0306058	0.883282		102.254	0.552583	0.250344	2.20729	0.0272936	0.742411
ENSBTAG00000006640		-0.343951	5.44586	4.63325	0.0313581	0.884617		704.229	-0.339063	0.155723	-2.17734	0.0294552	0.743382		RB1	RB transcriptional corepressor 1 [Source:VGNC Symbol;Acc:VGNC:33768]
ENSBTAG00000022520		-0.222319	7.83664	4.63181	0.0313844	0.884617		3708.45	-0.219756	0.10774	-2.03969	0.0413812	0.775511		BRCA1	BRCA1 DNA repair associated [Source:VGNC Symbol;Acc:VGNC:55781]
ENSBTAG00000001282		-0.266853	7.57148	4.62321	0.0315421	0.884938		3081.69	-0.257087	0.126042	-2.0397	0.0413801	0.775511		RALGAPA1	Ral GTPase activating protein catalytic subunit alpha 1 [Source:VGNC Symbol;Acc:VGNC:33701]
ENSBTAG00000016455		0.28513	7.07989	4.62394	0.0315288	0.884938		2192.61	0.294497	0.133826	2.2006	0.0277642	0.742411		CACHD1	cache domain containing 1 [Source:VGNC Symbol;Acc:VGNC:26671]
ENSBTAG00000047461		-0.424884	1.63962	4.61966	0.0316075	0.884938		48.7084	-0.428973	0.202573	-2.11763	0.0342066	0.762365
ENSBTAG00000009383		-0.20091	6.27301	4.61554	0.0316835	0.885092		1251.39	-0.196878	0.0790116	-2.49176	0.0127111	0.658207		KIF11	kinesin family member 11 [Source:VGNC Symbol;Acc:VGNC:30580]
ENSBTAG00000000576		0.561262	3.33396	4.53929	0.0331253	0.886882		162.02	0.565661	0.258087	2.19174	0.0283982	0.742411		ADGRG2	adhesion G protein-coupled receptor G2 [Source:VGNC Symbol;Acc:VGNC:25666]
ENSBTAG00000001185		-0.329914	8.999	4.6072	0.0318379	0.886882		8298.72	-0.336426	0.155956	-2.15719	0.0309912	0.743958		KMT5B	lysine methyltransferase 5B [Source:NCBI gene (formerly Entrezgene);Acc:767828]
ENSBTAG00000005729		-0.182495	7.5028	4.55619	0.0328	0.886882		2941.3	-0.180555	0.0851509	-2.12041	0.0339717	0.762365		FBXL4	F-box and leucine rich repeat protein 4 [Source:VGNC Symbol;Acc:VGNC:59171]
ENSBTAG00000008129		1.14201	2.33794	4.57364	0.0324675	0.886882		79.1048	1.15822	0.515998	2.24463	0.0247921	0.731687		CLSTN3	calsyntenin 3 [Source:VGNC Symbol;Acc:VGNC:27468]
ENSBTAG00000008539		0.363929	4.53509	4.59593	0.0320479	0.886882		373.26	0.364787	0.159622	2.28532	0.0222941	0.714491		ENHO	energy homeostasis associated [Source:VGNC Symbol;Acc:VGNC:28494]
ENSBTAG00000009238		0.733018	2.52874	4.58174	0.0323143	0.886882		90.5437	0.736883	0.337773	2.18159	0.0291397	0.742411		HOXC6	homeobox C6 [Source:VGNC Symbol;Acc:VGNC:29926]
ENSBTAG00000011677		-0.397687	7.31238	4.58567	0.0322404	0.886882		2572.92	-0.400011	0.182824	-2.18795	0.0286729	0.742411		H1-2	H1.2 linker histone, cluster member [Source:VGNC Symbol;Acc:VGNC:83558]
ENSBTAG00000012039		0.284487	4.21293	4.54198	0.0330732	0.886882		298.696	0.287216	0.112808	2.54605	0.0108948	0.653128		PHACTR1	phosphatase and actin regulator 1 [Source:VGNC Symbol;Acc:VGNC:32804]
ENSBTAG00000013905		0.304738	8.11146	4.59481	0.0320688	0.886882		4491.13	0.306738	0.149403	2.0531	0.0400633	0.772507		SMC3	structural maintenance of chromosomes 3 [Source:VGNC Symbol;Acc:VGNC:35000]
ENSBTAG00000013927		-0.557529	2.7705	4.57985	0.0323501	0.886882		107.862	-0.551672	0.25001	-2.2066	0.0273422	0.742411		GSTCD	glutathione S-transferase C-terminal domain containing [Source:VGNC Symbol;Acc:VGNC:29684]
ENSBTAG00000014124		0.433465	4.83508	4.56201	0.0326887	0.886882		461.763	0.428799	0.201582	2.12717	0.0334058	0.757701		MLLT3	MLLT3 super elongation complex subunit [Source:VGNC Symbol;Acc:VGNC:31503]
ENSBTAG00000015346		-0.290154	8.73269	4.53376	0.0332324	0.886882		6890.62	-0.289683	0.136616	-2.12042	0.0339705	0.762365		NASP	nuclear autoantigenic sperm protein [Source:VGNC Symbol;Acc:VGNC:31887]
ENSBTAG00000015467		-0.262364	6.91081	4.57353	0.0324695	0.886882		1944.12	-0.258212	0.114288	-2.25932	0.0238636	0.721255		FAM184A	family with sequence similarity 184 member A [Source:VGNC Symbol;Acc:VGNC:28765]
ENSBTAG00000016735		0.270259	6.23241	4.55661	0.0327919	0.886882		1216.11	0.279829	0.118915	2.35319	0.0186132	0.684649		ZBTB48	zinc finger and BTB domain containing 48 [Source:VGNC Symbol;Acc:VGNC:37085]
ENSBTAG00000019672		-0.700757	3.43755	4.56253	0.0326787	0.886882		172.795	-0.696922	0.314775	-2.21404	0.0268263	0.742411
ENSBTAG00000026290		-0.253153	6.61695	4.58928	0.0321726	0.886882		1589.42	-0.247174	0.115948	-2.13176	0.0330266	0.753187		PIK3C3	phosphatidylinositol 3-kinase catalytic subunit type 3 [Source:VGNC Symbol;Acc:VGNC:32888]
ENSBTAG00000037945		-0.391116	3.662	4.54115	0.0330894	0.886882		202.434	-0.383008	0.167642	-2.28468	0.0223318	0.714491		CASKIN1	CASK interacting protein 1 [Source:VGNC Symbol;Acc:VGNC:26777]
ENSBTAG00000040602		-0.261164	8.19048	4.58316	0.0322877	0.886882		4734.46	-0.264747	0.123231	-2.14838	0.0316838	0.751247
ENSBTAG00000049308		0.374522	4.47938	4.53422	0.0332236	0.886882		359.826	0.376402	0.170344	2.20965	0.0271294	0.742411		GAS2L3	growth arrest specific 2 like 3 [Source:VGNC Symbol;Acc:VGNC:29260]
ENSBTAG00000050479		-0.269757	6.69421	4.55178	0.0328845	0.886882		1675.11	-0.264737	0.121776	-2.17396	0.0297081	0.743382
ENSBTAG00000053030		-0.510954	2.11949	4.54602	0.0329953	0.886882		68.3249	-0.498784	0.239085	-2.08622	0.0369583	0.771169		GPR27	G protein-coupled receptor 27 [Source:VGNC Symbol;Acc:VGNC:106758]
ENSBTAG00000001864		0.502163	2.38663	4.52246	0.0334526	0.887096		82.7609	0.50853	0.234165	2.17167	0.0298802	0.743382		NR4A3	nuclear receptor subfamily 4 group A member 3 [Source:VGNC Symbol;Acc:VGNC:32247]
ENSBTAG00000010693		-0.212739	7.92407	4.52674	0.0333691	0.887096		3933.77	-0.204375	0.0983331	-2.0784	0.0376729	0.771169		LMO7	LIM domain 7 [Source:VGNC Symbol;Acc:VGNC:30937]
ENSBTAG00000020398		-0.383776	4.20062	4.52559	0.0333916	0.887096		295.364	-0.377896	0.169544	-2.2289	0.0258208	0.740131		TRMT12	tRNA methyltransferase 12 homolog [Source:VGNC Symbol;Acc:VGNC:36369]
ENSBTAG00000003115		-0.22077	6.012	4.49849	0.0339249	0.893948		1043.43	-0.213889	0.0912304	-2.34449	0.0190532	0.694722		KBTBD2	kelch repeat and BTB domain containing 2 [Source:VGNC Symbol;Acc:VGNC:30415]
ENSBTAG00000009788		-0.601856	1.91442	4.50349	0.0338257	0.893948		59.28	-0.599567	0.290432	-2.06439	0.0389804	0.771169
ENSBTAG00000025434		0.214489	9.28908	4.49991	0.0338966	0.893948		10135.5	0.221946	0.0984301	2.25486	0.024142	0.724433		ZFP36L1	ZFP36 ring finger protein like 1 [Source:VGNC Symbol;Acc:VGNC:37163]
ENSBTAG00000002487		-0.348481	4.76554	4.48835	0.0341266	0.894274		437.872	-0.346485	0.152709	-2.26893	0.0232728	0.714559		UBE3A	ubiquitin protein ligase E3A [Source:VGNC Symbol;Acc:VGNC:36599]
ENSBTAG00000004471		-0.226862	4.8705	4.47934	0.034307	0.894274		472.223	-0.222624	0.0848813	-2.62277	0.00872175	0.633719		ST3GAL6	ST3 beta-galactoside alpha-2,3-sialyltransferase 6 [Source:VGNC Symbol;Acc:VGNC:35335]
ENSBTAG00000005933		-0.266211	5.7804	4.47781	0.0343377	0.894274		887.23	-0.261503	0.113778	-2.29835	0.0215416	0.709206		CTNNBIP1	catenin beta interacting protein 1 [Source:VGNC Symbol;Acc:VGNC:27803]
ENSBTAG00000008220		0.343285	3.97285	4.47796	0.0343347	0.894274		253.631	0.343239	0.15509	2.21316	0.0268865	0.742411		C15H11orf71	chromosome 15 C11orf71 homolog [Source:VGNC Symbol;Acc:VGNC:54858]
ENSBTAG00000010487		0.532073	2.21803	4.49214	0.034051	0.894274		72.9082	0.537038	0.248116	2.16447	0.0304286	0.743382		SMIM3	small integral membrane protein 3 [Source:VGNC Symbol;Acc:VGNC:35021]
ENSBTAG00000045643		-0.558389	3.08589	4.47645	0.034365	0.894274		134.89	-0.547492	0.253089	-2.16325	0.0305223	0.743382		FOXD2	forkhead box D2 [Source:VGNC Symbol;Acc:VGNC:55192]
ENSBTAG00000007304		0.219713	6.75763	4.46341	0.0346282	0.894934		1751.55	0.222556	0.0969557	2.29544	0.0217082	0.710928		CLK3	CDC like kinase 3 [Source:VGNC Symbol;Acc:VGNC:27450]
ENSBTAG00000008438		-0.260437	7.17019	4.44933	0.034915	0.894934		2333.25	-0.260419	0.123632	-2.1064	0.0351693	0.76452		ARFIP1	ADP ribosylation factor interacting protein 1 [Source:VGNC Symbol;Acc:VGNC:26067]
ENSBTAG00000009308		0.2509	6.21612	4.45115	0.0348778	0.894934		1204.3	0.25466	0.115292	2.20884	0.027186	0.742411		TDRD3	tudor domain containing 3 [Source:VGNC Symbol;Acc:VGNC:35718]
ENSBTAG00000012094		0.185455	7.18815	4.45639	0.034771	0.894934		2362.46	0.18743	0.0812329	2.30731	0.0210373	0.709206		SCAMP3	secretory carrier membrane protein 3 [Source:VGNC Symbol;Acc:VGNC:34317]
ENSBTAG00000016194		0.246015	6.46751	4.44707	0.0349611	0.894934		1433.67	0.249852	0.113871	2.19418	0.0282226	0.742411		FBXO32	F-box protein 32 [Source:VGNC Symbol;Acc:VGNC:28905]
ENSBTAG00000016307		-0.233292	5.7232	4.46635	0.0345688	0.894934		853.303	-0.22805	0.0963921	-2.36586	0.0179883	0.67756		CDC7	cell division cycle 7 [Source:VGNC Symbol;Acc:VGNC:27082]
ENSBTAG00000047939		-0.7125	2.14978	4.45244	0.0348514	0.894934		69.561	-0.723511	0.339242	-2.13273	0.0329471	0.753187		ZNF75D	zinc finger protein 75D [Source:NCBI gene (formerly Entrezgene);Acc:614260]
ENSBTAG00000053703		0.340978	4.3804	4.45755	0.0347473	0.894934		335.93	0.344391	0.154257	2.23258	0.025577	0.740131
ENSBTAG00000001612		-0.388262	6.02751	4.43832	0.0351409	0.895071		1054.29	-0.391715	0.179051	-2.18773	0.0286891	0.742411		LSM1	LSM1 homolog, mRNA degradation associated [Source:VGNC Symbol;Acc:VGNC:31050]
ENSBTAG00000003217		0.440377	3.43374	4.43614	0.0351858	0.895071		173.781	0.455454	0.202562	2.24847	0.0245465	0.729189		CADM3	cell adhesion molecule 3 [Source:VGNC Symbol;Acc:VGNC:26696]
ENSBTAG00000004305		-0.445678	9.12088	4.43293	0.0352519	0.895071		8991.15	-0.435072	0.201593	-2.15817	0.0309144	0.743958		RGS16	regulator of G protein signaling 16 [Source:VGNC Symbol;Acc:VGNC:33915]
ENSBTAG00000027182		0.232213	8.39993	4.43455	0.0352185	0.895071		5468.14	0.242395	0.106011	2.28649	0.0222254	0.714491		NR3C2	nuclear receptor subfamily 3 group C member 2 [Source:VGNC Symbol;Acc:VGNC:32244]
ENSBTAG00000004991		-0.331367	6.26837	4.41863	0.0355486	0.895839		1245.02	-0.321202	0.151531	-2.11971	0.0340307	0.762365		ELP1	elongator acetyltransferase complex subunit 1 [Source:VGNC Symbol;Acc:VGNC:28454]
ENSBTAG00000010871		-0.459481	3.40929	4.4177	0.0355679	0.895839		169.855	-0.449317	0.208618	-2.15378	0.0312578	0.743958
ENSBTAG00000011338		0.348404	4.02228	4.42015	0.0355169	0.895839		261.379	0.349985	0.153479	2.28034	0.0225873	0.714559		NREP	neuronal reration related protein [Source:NCBI gene (formerly Entrezgene);Acc:100125763]
ENSBTAG00000015582		1.28253	1.61491	4.42012	0.0355175	0.895839		46.5483	1.29257	0.598006	2.16146	0.0306599	0.743844		HMOX1	heme oxygenase 1 [Source:VGNC Symbol;Acc:VGNC:29885]
ENSBTAG00000006364		-0.818302	2.32307	4.4097	0.0357351	0.898247		78.7869	-0.81348	0.386141	-2.10669	0.0351442	0.76452		GLMP	glycosylated lysosomal membrane protein [Source:VGNC Symbol;Acc:VGNC:29409]
ENSBTAG00000000257		-0.263998	5.15575	4.32885	0.0374716	0.899463		576.408	-0.258905	0.119342	-2.16943	0.0300499	0.743382		MRAP2	melanocortin 2 receptor accessory protein 2 [Source:VGNC Symbol;Acc:VGNC:31596]
ENSBTAG00000001668		0.279353	5.39291	4.34133	0.0371979	0.899463		680.318	0.287047	0.129777	2.21185	0.0269769	0.742411		WNT7A	Wnt family member 7A [Source:VGNC Symbol;Acc:VGNC:36963]
ENSBTAG00000004657		-0.387624	3.89212	4.31279	0.0378268	0.899463		238.511	-0.384094	0.17439	-2.2025	0.0276297	0.742411		FBLL1	fibrillarin like 1 [Source:HGNC Symbol;Acc:HGNC:35458]
ENSBTAG00000006960		0.33557	4.85695	4.31416	0.0377963	0.899463		467.073	0.343376	0.150357	2.28374	0.0223866	0.714491		DHX16	DEAH-box helicase 16 [Source:VGNC Symbol;Acc:VGNC:28049]
ENSBTAG00000007270		0.325631	6.0578	4.37542	0.0364607	0.899463		1080.16	0.32857	0.157116	2.09126	0.036505	0.76955		GTF2H3	ral transcription factor IIH subunit 3 [Source:VGNC Symbol;Acc:VGNC:29696]
ENSBTAG00000007506		-0.490679	3.32496	4.32861	0.0374769	0.899463		158.881	-0.479875	0.220764	-2.1737	0.0297279	0.743382		CACNG7	calcium voltage-gated channel auxiliary subunit gamma 7 [Source:VGNC Symbol;Acc:VGNC:26692]
ENSBTAG00000008082		-0.221756	7.54725	4.36976	0.0365822	0.899463		3026.23	-0.213816	0.100917	-2.11872	0.034114	0.762365		CEP350	centrosomal protein 350 [Source:VGNC Symbol;Acc:VGNC:27203]
ENSBTAG00000009897		0.226081	8.36088	4.37543	0.0364607	0.899463		5329.8	0.231959	0.109582	2.11676	0.03428	0.762365		AGPS	alkylglycerone phosphate synthase [Source:VGNC Symbol;Acc:VGNC:25739]
ENSBTAG00000010795		-0.362936	6.84907	4.35955	0.0368019	0.899463		1863.59	-0.356774	0.169847	-2.10056	0.0356793	0.76631		ATG14	autophagy related 14 [Source:VGNC Symbol;Acc:VGNC:26252]
ENSBTAG00000011129		0.601707	3.75837	4.34001	0.0372268	0.899463		216.812	0.608733	0.277589	2.19293	0.0283123	0.742411		QSOX2	quiescin sulfhydryl oxidase 2 [Source:VGNC Symbol;Acc:VGNC:33606]
ENSBTAG00000011257		0.31218	5.73636	4.32302	0.0376001	0.899463		863.469	0.309762	0.149596	2.07066	0.0383907	0.771169		ASAH1	N-acylsphingosine amidohydrolase 1 [Source:VGNC Symbol;Acc:VGNC:26183]
ENSBTAG00000012159		-0.381035	8.91616	4.32833	0.0374831	0.899463		7824.3	-0.377404	0.181038	-2.08467	0.0370995	0.771169		CNBP	CCHC-type zinc finger nucleic acid binding protein [Source:VGNC Symbol;Acc:VGNC:27492]
ENSBTAG00000014239		0.242393	9.90179	4.38183	0.036324	0.899463		15554.2	0.243746	0.126734	1.92329	0.0544442	0.81498		CCNB1	cyclin B1 [Source:VGNC Symbol;Acc:VGNC:26958]
ENSBTAG00000015049		0.265594	6.50275	4.31606	0.0377543	0.899463		1468.3	0.268916	0.124784	2.15505	0.0311579	0.743958		ECSIT	ECSIT signaling integrator [Source:VGNC Symbol;Acc:VGNC:28313]
ENSBTAG00000015073		-0.244913	6.64644	4.3848	0.0362607	0.899463		1620.36	-0.244481	0.109134	-2.2402	0.0250781	0.73823		CRPPA	CDP-L-ribitol pyrophosphorylase A [Source:VGNC Symbol;Acc:VGNC:30303]
ENSBTAG00000015321		0.427342	2.17578	4.3379	0.0372728	0.899463		71.3394	0.439211	0.200114	2.1948	0.0281779	0.742411		TRERF1	transcriptional regulating factor 1 [Source:VGNC Symbol;Acc:VGNC:36302]
ENSBTAG00000015806		0.237857	6.55025	4.35928	0.036808	0.899463		1521.11	0.239744	0.117377	2.04251	0.0411009	0.775511		OAZ2	ornithine decarboxylase antizyme 2 [Source:VGNC Symbol;Acc:VGNC:32393]
ENSBTAG00000017371		-0.396613	2.1528	4.37308	0.036511	0.899463		70.0146	-0.387786	0.181897	-2.13191	0.0330145	0.753187		RELL2	RELT like 2 [Source:VGNC Symbol;Acc:VGNC:33861]
ENSBTAG00000018546		-0.250649	7.42732	4.3558	0.0368831	0.899463		2786.62	-0.242329	0.119155	-2.03373	0.0419785	0.781211		LRBA	LPS responsive beige-like anchor protein [Source:VGNC Symbol;Acc:VGNC:30972]
ENSBTAG00000019009		-0.194285	7.78881	4.31116	0.037863	0.899463		3585.79	-0.190716	0.0950119	-2.00728	0.0447196	0.798307
ENSBTAG00000020121		-0.281096	4.19326	4.37992	0.0363647	0.899463		295.076	-0.27793	0.119818	-2.3196	0.0203627	0.709206		RWDD2B	RWD domain containing 2B [Source:VGNC Symbol;Acc:VGNC:34227]
ENSBTAG00000020527		0.297232	5.65421	4.36451	0.036695	0.899463		817.577	0.297028	0.146303	2.03022	0.0423337	0.785491		IDH1	isocitrate dehydrogenase (NADP(+)) 1 [Source:NCBI gene (formerly Entrezgene);Acc:281235]
ENSBTAG00000030749		-0.601357	5.43683	4.36936	0.0365907	0.899463		696.567	-0.590409	0.27016	-2.1854	0.0288592	0.742411		DNAJC6	DnaJ heat shock protein family (Hsp40) member C6 [Source:VGNC Symbol;Acc:VGNC:55167]
ENSBTAG00000031747		-0.234966	5.7435	4.31688	0.037736	0.899463		866.953	-0.231277	0.104784	-2.20717	0.0273024	0.742411		HMGN4	high mobility group nucleosomal binding domain 4 [Source:VGNC Symbol;Acc:VGNC:106769]
ENSBTAG00000032455		0.301975	7.97129	4.36091	0.0367726	0.899463		4063.65	0.298556	0.145208	2.05605	0.0397775	0.772507		H2BC18	H2B clustered histone 18 [Source:VGNC Symbol;Acc:VGNC:83596]
ENSBTAG00000039732		-0.215887	6.51709	4.31315	0.037819	0.899463		1483.64	-0.212849	0.0989156	-2.15183	0.0314109	0.746188		BLOC1S5	biosis of lysosomal organelles complex 1 subunit 5 [Source:NCBI gene (formerly Entrezgene);Acc:505520]
ENSBTAG00000049422		0.399365	5.74505	4.32368	0.0375856	0.899463		866.3	0.399557	0.186679	2.14034	0.032327	0.753187		TIFA	TRAF interacting protein with forkhead associated domain [Source:VGNC Symbol;Acc:VGNC:35862]
ENSBTAG00000049665		-0.603041	1.04117	4.32384	0.037582	0.899463		30.852	-0.606303	0.320301	-1.89292	0.0583691	0.82552		B3GNT9	UDP-GlcNAc:betaGal beta-1,3-N-acetylglucosaminyltransferase 9 [Source:VGNC Symbol;Acc:VGNC:106646]
ENSBTAG00000054531		-0.295568	4.29651	4.34865	0.0370384	0.899463		316.688	-0.291473	0.128455	-2.26907	0.0232642	0.714559		SANBR	SANT and BTB domain regulator of CSR [Source:VGNC Symbol;Acc:VGNC:106913]
ENSBTAG00000000285		-0.346173	4.23924	4.2806	0.0385497	0.899776		304.383	-0.34569	0.158394	-2.18246	0.0290753	0.742411		GUF1	GTP binding elongation factor GUF1 [Source:VGNC Symbol;Acc:VGNC:29724]
ENSBTAG00000001514		-0.219945	6.94106	4.29007	0.0383357	0.899776		1992.14	-0.22004	0.106779	-2.0607	0.0393321	0.771169		ASB11	ankyrin repeat and SOCS box containing 11 [Source:VGNC Symbol;Acc:VGNC:26188]
ENSBTAG00000002280		-0.199611	7.3445	4.28215	0.0385147	0.899776		2633.92	-0.196005	0.0953515	-2.05561	0.0398206	0.772507		KIF5B	kinesin family member 5B [Source:VGNC Symbol;Acc:VGNC:30606]
ENSBTAG00000005663		-0.497631	5.56357	4.26518	0.038901	0.899776		764.986	-0.504705	0.232741	-2.16853	0.0301185	0.743382		HAUS2	HAUS augmin like complex subunit 2 [Source:VGNC Symbol;Acc:VGNC:29758]
ENSBTAG00000005668		0.85807	1.38578	4.26042	0.0390102	0.899776		39.8215	0.858648	0.436184	1.96854	0.0490055	0.810933		SLC39A8	solute carrier family 39 member 8 [Source:VGNC Symbol;Acc:VGNC:34868]
ENSBTAG00000006027		-0.290813	7.90113	4.28642	0.0384181	0.899776		3872.77	-0.282857	0.142729	-1.98179	0.0475033	0.810933		USP34	ubiquitin specific peptidase 34 [Source:VGNC Symbol;Acc:VGNC:36724]
ENSBTAG00000010995		-0.219213	7.324	4.29918	0.0381306	0.899776		2598.16	-0.22072	0.107306	-2.05692	0.0396941	0.772507		CINP	cyclin dependent kinase 2 interacting protein [Source:VGNC Symbol;Acc:VGNC:27368]
ENSBTAG00000011586		-0.350245	3.27856	4.29321	0.0382649	0.899776		155.063	-0.349923	0.145243	-2.40922	0.0159865	0.670668		HABP4	hyaluronan binding protein 4 [Source:VGNC Symbol;Acc:VGNC:29736]
ENSBTAG00000012485		0.320067	6.73137	4.27475	0.0386826	0.899776		1722.55	0.323581	0.156498	2.06763	0.0386745	0.771169		SPOUT1	SPOUT domain containing methyltransferase 1 [Source:VGNC Symbol;Acc:VGNC:35231]
ENSBTAG00000014221		-0.439163	3.67608	4.25604	0.0391109	0.899776		204.874	-0.424528	0.202277	-2.09874	0.0358397	0.766326		CPLANE2	ciliosis and planar polarity effector 2 [Source:VGNC Symbol;Acc:VGNC:34179]
ENSBTAG00000015106		0.429718	4.33805	4.27236	0.0387372	0.899776		327.315	0.446966	0.205974	2.17002	0.0300056	0.743382		DSP	desmoplakin [Source:VGNC Symbol;Acc:VGNC:28225]
ENSBTAG00000018588		0.229025	7.03939	4.30269	0.0380521	0.899776		2128.39	0.227938	0.104413	2.18303	0.0290335	0.742411		TMBIM6	transmembrane BAX inhibitor motif containing 6 [Source:VGNC Symbol;Acc:VGNC:35916]
ENSBTAG00000019076		-0.41771	4.27612	4.25631	0.0391048	0.899776		310.56	-0.403969	0.191066	-2.11429	0.0344906	0.762388		PAK6	p21 (RAC1) activated kinase 6 [Source:NCBI gene (formerly Entrezgene);Acc:539224]
ENSBTAG00000019563		0.490524	1.50046	4.2727	0.0387293	0.899776		44.5743	0.486501	0.255509	1.90404	0.0569046	0.820956		C5H22orf23	chromosome 5 C22orf23 homolog [Source:VGNC Symbol;Acc:VGNC:49167]
ENSBTAG00000020159		-0.606111	1.33154	4.28146	0.0385302	0.899776		37.9982	-0.594676	0.310657	-1.91425	0.055588	0.815825		NKAIN1	sodium/potassium transporting ATPase interacting 1 [Source:VGNC Symbol;Acc:VGNC:32091]
ENSBTAG00000020751		0.204891	7.62586	4.25977	0.0390251	0.899776		3199.84	0.212076	0.0966601	2.19403	0.0282329	0.742411		HSF1	heat shock transcription factor 1 [Source:VGNC Symbol;Acc:VGNC:29981]
ENSBTAG00000037913		-0.343807	6.14182	4.25359	0.0391675	0.899776		1142.36	-0.3393	0.164244	-2.06582	0.038845	0.771169		ZNF22	zinc finger protein 22 [Source:NCBI gene (formerly Entrezgene);Acc:768051]
ENSBTAG00000049489		-0.463831	1.0838	4.25719	0.0390844	0.899776		32.5697	-0.47264	0.244782	-1.93086	0.0535004	0.81498
ENSBTAG00000018947		-0.409373	3.15033	4.24399	0.0393895	0.901574		140.999	-0.403416	0.181596	-2.2215	0.0263174	0.740131		SYT16	synaptotagmin 16 [Source:VGNC Symbol;Acc:VGNC:55146]
ENSBTAG00000030977		-0.333754	5.14775	4.24529	0.0393594	0.901574		571.3	-0.323232	0.153187	-2.11005	0.0348544	0.762388		ULK2	unc-51 like autophagy activating kinase 2 [Source:VGNC Symbol;Acc:VGNC:36659]
ENSBTAG00000017626		-0.236754	8.19365	4.23958	0.0394918	0.90227		4749.37	-0.234886	0.119436	-1.96663	0.0492255	0.810933		GFPT1	glutamine--fructose-6-phosphate transaminase 1 [Source:VGNC Symbol;Acc:VGNC:29330]
ENSBTAG00000000699		-0.358043	4.32055	4.22202	0.0399026	0.902343		321.376	-0.353995	0.164226	-2.15554	0.0311198	0.743958		AOPEP	aminopeptidase O (putative) [Source:NCBI gene (formerly Entrezgene);Acc:531757]
ENSBTAG00000007014		-0.224261	5.90413	4.221	0.0399267	0.902343		969.952	-0.223123	0.103012	-2.16598	0.0303125	0.743382		CEP63	centrosomal protein 63 [Source:VGNC Symbol;Acc:VGNC:27209]
ENSBTAG00000009975		-0.458381	1.88443	4.22453	0.0398436	0.902343		57.824	-0.450451	0.223912	-2.01174	0.0442479	0.795184		PBX4	PBX homeobox 4 [Source:VGNC Symbol;Acc:VGNC:32610]
ENSBTAG00000015187		0.244776	5.48054	4.22666	0.0397937	0.902343		721.596	0.248708	0.107403	2.31566	0.0205767	0.709206		DDX41	DEAD-box helicase 41 [Source:VGNC Symbol;Acc:VGNC:27967]
ENSBTAG00000015291		0.288574	7.39065	4.2324	0.0396593	0.902343		2726.44	0.28614	0.149079	1.91938	0.0549358	0.815613		ORC4	origin recognition complex subunit 4 [Source:VGNC Symbol;Acc:VGNC:32449]
ENSBTAG00000051412		1.22917	4.55454	4.22502	0.0398322	0.902343		202.104	-0.422437	0.225598	-1.87252	0.061134	0.832566		HBA	hemoglobin, alpha 2 [Source:NCBI gene (formerly Entrezgene);Acc:512439]
ENSBTAG00000004271		0.183919	8.81078	4.2148	0.0400727	0.904014		7277.98	0.192441	0.0860758	2.23572	0.0253701	0.739594		UBAP2L	ubiquitin associated protein 2 like [Source:VGNC Symbol;Acc:VGNC:36573]
ENSBTAG00000000500		-0.251848	6.56089	4.17307	0.0410712	0.905134		1529.95	-0.257949	0.122271	-2.10965	0.0348888	0.762388		PINX1	PIN2 (TERF1) interacting telomerase inhibitor 1 [Source:VGNC Symbol;Acc:VGNC:32905]
ENSBTAG00000000501		0.610168	1.62513	4.16787	0.0411975	0.905134		47.4373	0.611031	0.308686	1.97946	0.0477643	0.810933		KLHL13	kelch like family member 13 [Source:VGNC Symbol;Acc:VGNC:30643]
ENSBTAG00000003636		0.258883	6.15768	4.20662	0.0402666	0.905134		1156.06	0.262355	0.122525	2.14123	0.0322553	0.753187		LIPA	lipase A, lysosomal acid type [Source:VGNC Symbol;Acc:VGNC:30904]
ENSBTAG00000004602		-0.428822	5.27061	4.18205	0.0408543	0.905134		621.958	-0.428771	0.201321	-2.12978	0.0331894	0.755526		PITX1	paired like homeodomain 1 [Source:VGNC Symbol;Acc:VGNC:32924]
ENSBTAG00000005071		-0.337026	3.97207	4.17086	0.0411249	0.905134		251.438	-0.331837	0.146363	-2.26723	0.0233763	0.715144		SLC49A4	solute carrier family 49 member 4 [Source:VGNC Symbol;Acc:VGNC:57883]
ENSBTAG00000005987		0.289212	5.71112	4.17063	0.0411305	0.905134		849.106	0.295693	0.142727	2.07174	0.0382899	0.771169		WDR33	WD repeat domain 33 [Source:VGNC Symbol;Acc:VGNC:36892]
ENSBTAG00000007117		0.324862	4.79906	4.17465	0.0410331	0.905134		450.28	0.33327	0.155535	2.14273	0.0321349	0.753187		CTC1	CST telomere replication complex component 1 [Source:VGNC Symbol;Acc:VGNC:27787]
ENSBTAG00000009461		0.472774	1.44039	4.17705	0.0409751	0.905134		42.0094	0.481333	0.244734	1.96676	0.0492111	0.810933		STYXL1	serine/threonine/tyrosine interacting like 1 [Source:VGNC Symbol;Acc:VGNC:35453]
ENSBTAG00000010812		0.291277	4.90482	4.17892	0.0409298	0.905134		483.807	0.299693	0.132783	2.25701	0.0240074	0.722122		P2RX4	purinergic receptor P2X 4 [Source:VGNC Symbol;Acc:VGNC:32520]
ENSBTAG00000014375		0.198794	9.15454	4.16123	0.0413594	0.905134		9243.81	0.202123	0.0997941	2.0254	0.0428268	0.788806		TMCC3	transmembrane and coiled-coil domain family 3 [Source:VGNC Symbol;Acc:VGNC:35927]
ENSBTAG00000014453		0.225218	8.88959	4.17062	0.0411307	0.905134		7686.93	0.230539	0.1106	2.08444	0.0371202	0.771169		PLK1	polo like kinase 1 [Source:VGNC Symbol;Acc:VGNC:33033]
ENSBTAG00000014598		-0.366418	6.16729	4.18895	0.0406882	0.905134		1159.62	-0.359929	0.171681	-2.0965	0.0360381	0.766749		BPTF	bromodomain PHD finger transcription factor [Source:VGNC Symbol;Acc:VGNC:26550]
ENSBTAG00000017253		0.350737	3.66503	4.19377	0.0405727	0.905134		204.256	0.355582	0.160944	2.20936	0.0271499	0.742411		MECR	mitochondrial trans-2-enoyl-CoA reductase [Source:VGNC Symbol;Acc:VGNC:31345]
ENSBTAG00000019110		0.566516	3.04082	4.16281	0.0413209	0.905134		130.515	0.567037	0.268272	2.11366	0.0345442	0.762388		PNRC1	proline rich nuclear receptor coactivator 1 [Source:VGNC Symbol;Acc:VGNC:33098]
ENSBTAG00000021725		0.226693	6.40528	4.1587	0.0414213	0.905134		1372.05	0.231288	0.103937	2.22527	0.0260632	0.740131		PCID2	PCI domain containing 2 [Source:VGNC Symbol;Acc:VGNC:32629]
ENSBTAG00000032456		-0.448097	5.5058	4.16355	0.0413027	0.905134		732.994	-0.450564	0.210905	-2.13633	0.0326525	0.753187		H2AC21	H2A clustered histone 21 [Source:VGNC Symbol;Acc:VGNC:83604]
ENSBTAG00000046314		-0.296176	3.96376	4.19158	0.0406252	0.905134		250.495	-0.29004	0.124474	-2.33012	0.0197999	0.709206		TBC1D8B	TBC1 domain family member 8B [Source:VGNC Symbol;Acc:VGNC:106968]
ENSBTAG00000048965		-0.273552	5.81429	4.19168	0.0406228	0.905134		908.724	-0.2723	0.12422	-2.19207	0.0283745	0.742411		TVP23B	trans-golgi network vesicle B [Source:NCBI gene (formerly Entrezgene);Acc:513550]
ENSBTAG00000019703		0.471361	1.89391	4.15323	0.0415551	0.90648		58.4531	0.473322	0.23764	1.99176	0.0463976	0.809409		PRPS1	phosphoribosyl pyrophosphate synthetase 1 [Source:VGNC Symbol;Acc:VGNC:53800]
ENSBTAG00000000266		-0.362505	5.42422	4.14466	0.0417661	0.906499		691.89	-0.358061	0.169405	-2.11364	0.034546	0.762388		NAB1	NGFI-A binding protein 1 [Source:VGNC Symbol;Acc:VGNC:31857]
ENSBTAG00000000473		-0.261091	7.61996	4.14146	0.0418451	0.906499		3184.93	-0.252788	0.128289	-1.97045	0.0487863	0.810933		ATP10D	ATPase phospholipid transporting 10D (putative) [Source:VGNC Symbol;Acc:VGNC:55156]
ENSBTAG00000008395		0.23763	5.56924	4.14187	0.041835	0.906499		767.146	0.240022	0.103806	2.31222	0.0207658	0.709206		APBA3	amyloid beta protein binding family A member 3 [Source:VGNC Symbol;Acc:VGNC:26002]
ENSBTAG00000047147		-0.246759	6.75487	4.14644	0.0417221	0.906499		1750.18	-0.240216	0.121962	-1.96959	0.0488855	0.810933		CRYBG3	crystallin beta-gamma domain containing 3 [Source:VGNC Symbol;Acc:VGNC:106700]
ENSBTAG00000002452		0.339773	5.17922	4.09538	0.0430005	0.90667		584.509	0.346534	0.159462	2.17314	0.0297695	0.743382		ASCC2	activating signal cointegrator 1 complex subunit 2 [Source:VGNC Symbol;Acc:VGNC:26204]
ENSBTAG00000002849		0.197161	8.12009	4.10891	0.0426578	0.90667		4507.43	0.201852	0.0945746	2.13432	0.0328167	0.753187		IRF6	interferon regulatory factor 6 [Source:VGNC Symbol;Acc:VGNC:30277]
ENSBTAG00000003418		0.266649	6.84588	4.12618	0.0422245	0.90667		1860.57	0.279535	0.125976	2.21895	0.0264904	0.741204		MSN	moesin [Source:VGNC Symbol;Acc:VGNC:31703]
ENSBTAG00000004442		0.264522	5.63374	4.09503	0.0430095	0.90667		802.275	0.269344	0.121859	2.21029	0.0270848	0.742411		AGPAT1	1-acylglycerol-3-phosphate O-acyltransferase 1 [Source:VGNC Symbol;Acc:VGNC:25734]
ENSBTAG00000004951		-0.493121	2.29841	4.13521	0.0419998	0.90667		77.9868	-0.490504	0.24372	-2.01257	0.0441599	0.795184		C15H11orf1	chromosome 15 C11orf1 homolog [Source:VGNC Symbol;Acc:VGNC:106654]
ENSBTAG00000005316		0.198258	9.1654	4.10859	0.042666	0.90667		9315.37	0.200814	0.100983	1.98859	0.0467461	0.810933		GDI2	GDP dissociation inhibitor 2 [Source:VGNC Symbol;Acc:VGNC:29308]
ENSBTAG00000006305		0.657743	1.60772	4.09969	0.0428912	0.90667		46.7519	0.661824	0.339735	1.94806	0.0514081	0.810933		AK1	adenylate kinase 1 [Source:VGNC Symbol;Acc:VGNC:25770]
ENSBTAG00000006353		0.214491	6.76685	4.11463	0.0425137	0.90667		1763.09	0.217742	0.0996853	2.1843	0.0289406	0.742411		TXNL4B	thioredoxin like 4B [Source:VGNC Symbol;Acc:VGNC:36544]
ENSBTAG00000017412		-0.321547	5.33753	4.09989	0.042886	0.90667		652.559	-0.318177	0.151455	-2.10081	0.0356581	0.76631		SOCS6	suppressor of cytokine signaling 6 [Source:VGNC Symbol;Acc:VGNC:35124]
ENSBTAG00000018773		0.196148	7.75342	4.10928	0.0426486	0.90667		3497.59	0.19959	0.0966479	2.06512	0.0389112	0.771169		RND1	Rho family GTPase 1 [Source:VGNC Symbol;Acc:VGNC:34004]
ENSBTAG00000025029		-0.28546	6.0711	4.09542	0.0429995	0.90667		1085.42	-0.279088	0.132177	-2.11146	0.0347325	0.762388		MAN2A1	mannosidase alpha class 2A member 1 [Source:VGNC Symbol;Acc:VGNC:31164]
ENSBTAG00000033680		-0.415372	3.58862	4.1344	0.0420201	0.90667		192.599	-0.41241	0.192604	-2.14123	0.0322556	0.753187		CEP112	centrosomal protein 112 [Source:VGNC Symbol;Acc:VGNC:27190]
ENSBTAG00000045904		-0.152113	9.05457	4.09977	0.042889	0.90667		8612.83	-0.149011	0.0623655	-2.38931	0.01688	0.670668		PIM3	Pim-3 proto-onco, serine/threonine kinase [Source:VGNC Symbol;Acc:VGNC:32901]
ENSBTAG00000047169		-0.24885	6.97404	4.11168	0.042588	0.90667		2037.38	-0.254006	0.123117	-2.06313	0.0391002	0.771169		STEEP1	STING1 ER exit protein 1 [Source:VGNC Symbol;Acc:VGNC:52759]
ENSBTAG00000048692		-0.470597	3.80633	4.11817	0.0424249	0.90667		223.919	-0.46194	0.221579	-2.08476	0.0370911	0.771169
ENSBTAG00000054517		-0.448213	2.69487	4.13214	0.042076	0.90667		102.72	-0.433001	0.21075	-2.05457	0.0399201	0.772507
ENSBTAG00000007306		-0.232457	6.3673	4.08965	0.0431465	0.908031		1335.53	-0.226639	0.107054	-2.11705	0.0342554	0.762365		RAB3C	RAB3C, member RAS onco family [Source:VGNC Symbol;Acc:VGNC:33651]
ENSBTAG00000004124		-0.314452	5.34964	4.07586	0.0435002	0.908857		658.247	-0.311017	0.149278	-2.08348	0.0372077	0.771169		CPOX	coproporphyrinogen oxidase [Source:VGNC Symbol;Acc:VGNC:27667]
ENSBTAG00000009560		0.356329	6.23628	4.07148	0.0436131	0.908857		1224.73	0.351929	0.1809	1.94543	0.0517231	0.810933		NUBP1	nucleotide binding protein 1 [Source:VGNC Symbol;Acc:VGNC:32315]
ENSBTAG00000010957		0.764886	2.12119	4.06298	0.043833	0.908857		67.6526	0.765707	0.381506	2.00706	0.0447429	0.798307		LHPP	phospholysine phosphohistidine inorganic pyrophosphate phosphatase [Source:VGNC Symbol;Acc:VGNC:30870]
ENSBTAG00000012141		0.239092	4.8274	4.08034	0.043385	0.908857		458.014	0.243742	0.0985153	2.47416	0.0133551	0.664876		RAD9A	RAD9 checkpoint clamp component A [Source:VGNC Symbol;Acc:VGNC:33689]
ENSBTAG00000017369		0.379257	3.01392	4.06504	0.0437797	0.908857		129.558	0.380898	0.17683	2.15404	0.0312372	0.743958		MAMDC2	MAM domain containing 2 [Source:VGNC Symbol;Acc:VGNC:31157]
ENSBTAG00000018057		-0.306464	6.18329	4.06077	0.0438904	0.908857		1173.03	-0.299364	0.144011	-2.07875	0.0376402	0.771169		ZNF621	zinc finger protein 621 [Source:NCBI gene (formerly Entrezgene);Acc:530346]
ENSBTAG00000018280		0.38236	3.43631	4.0755	0.0435093	0.908857		173.199	0.385462	0.1747	2.20643	0.027354	0.742411		SLC28A3	solute carrier family 28 member 3 [Source:VGNC Symbol;Acc:VGNC:34793]
ENSBTAG00000021721		0.8578	3.4157	4.06001	0.0439103	0.908857		169.374	0.874132	0.401715	2.176	0.0295551	0.743382		CDSN	corneodesmosin [Source:VGNC Symbol;Acc:VGNC:27157]
ENSBTAG00000048041		-0.452005	2.07217	4.06864	0.0436864	0.908857		66.7269	-0.442389	0.228899	-1.93269	0.0532748	0.81498		ACTR1B	actin related protein 1B [Source:VGNC Symbol;Acc:VGNC:54395]
ENSBTAG00000052332		-0.44715	3.69405	4.0704	0.0436408	0.908857		208.638	-0.453817	0.21509	-2.1099	0.0348672	0.762388		H4C3	H4 clustered histone 19 [Source:NCBI gene (formerly Entrezgene);Acc:518961]
ENSBTAG00000004037		0.729528	6.49616	4.05579	0.04402	0.909626		1449.93	0.73632	0.377449	1.95078	0.051083	0.810933		JUN	Jun proto-onco, AP-1 transcription factor subunit [Source:VGNC Symbol;Acc:VGNC:30386]
ENSBTAG00000000363		-0.325717	5.57818	4.05078	0.0441509	0.910103		770.553	-0.318504	0.153885	-2.06975	0.0384755	0.771169		BDP1	B double prime 1, subunit of RNA polymerase III transcription initiation factor IIIB [Source:VGNC Symbol;Acc:VGNC:26462]
ENSBTAG00000055095		-0.362969	5.0914	4.04936	0.0441882	0.910103		551.373	-0.366508	0.176659	-2.07467	0.0380174	0.771169
ENSBTAG00000002382		-0.206306	7.84116	4.03807	0.0444848	0.914709		3716.18	-0.205419	0.102865	-1.99698	0.0458269	0.801683		DDX10	DEAD-box helicase 10 [Source:VGNC Symbol;Acc:VGNC:27956]
ENSBTAG00000000811		0.260575	5.49905	4.02659	0.0447884	0.91506		729.801	0.266362	0.116196	2.29236	0.021885	0.713382		DDX49	DEAD-box helicase 49 [Source:VGNC Symbol;Acc:VGNC:27971]
ENSBTAG00000001945		0.346305	5.47339	4.02968	0.0447063	0.91506		720.8	0.346509	0.174827	1.98202	0.0474772	0.810933		ARG2	arginase 2 [Source:VGNC Symbol;Acc:VGNC:26071]
ENSBTAG00000007348		1.75788	5.02425	4.03026	0.0446911	0.91506		515.986	1.77578	0.867112	2.04792	0.0405678	0.775133		STRA6	signaling receptor and transporter of retinol STRA6 [Source:VGNC Symbol;Acc:VGNC:35417]
ENSBTAG00000013315		0.23242	6.40953	4.02639	0.0447936	0.91506		1375.45	0.234619	0.107916	2.17408	0.0296988	0.743382		ATP5F1B	ATP synthase F1 subunit beta [Source:VGNC Symbol;Acc:VGNC:26300]
ENSBTAG00000011424		1.62457	3.35756	4.02149	0.044924	0.916204		159.936	1.63563	0.826064	1.98003	0.0477004	0.810933		TPM2	tropomyosin 2 [Source:VGNC Symbol;Acc:VGNC:36252]
ENSBTAG00000044048		0.288369	5.11529	4.01606	0.0450688	0.916204		561.025	0.294597	0.140294	2.09985	0.0357423	0.766326		LMBR1L	limb development membrane protein 1 like [Source:VGNC Symbol;Acc:VGNC:30923]
ENSBTAG00000048798		-0.432946	6.67318	4.01813	0.0450136	0.916204		1650.11	-0.421016	0.209646	-2.00822	0.0446196	0.798307
ENSBTAG00000000382		0.189206	7.41684	3.79881	0.051289	0.923242		2768.56	0.191978	0.0944329	2.03296	0.0420568	0.781508		MED27	mediator complex subunit 27 [Source:VGNC Symbol;Acc:VGNC:31363]
ENSBTAG00000000608		0.171738	6.75375	3.89711	0.0483693	0.923242		1745.83	0.176331	0.0684573	2.57578	0.0100014	0.646636		PRCC	proline rich mitotic checkpoint control factor [Source:VGNC Symbol;Acc:VGNC:56085]
ENSBTAG00000001602		0.557034	0.942051	3.98542	0.0458956	0.923242		29.3629	0.561053	0.312051	1.79795	0.0721848	0.846167		IL4R	interleukin 4 receptor [Source:VGNC Symbol;Acc:VGNC:30163]
ENSBTAG00000001627		-0.465374	3.05294	3.96046	0.0465809	0.923242		132.192	-0.465483	0.222523	-2.09184	0.0364528	0.76955
ENSBTAG00000001810		-0.226692	5.48072	3.81115	0.0509125	0.923242		721.823	-0.221069	0.106241	-2.08082	0.0374503	0.771169		SCAF11	SR-related CTD associated factor 11 [Source:VGNC Symbol;Acc:VGNC:34314]
ENSBTAG00000002108		0.235499	8.00454	3.80954	0.0509614	0.923242		4166.22	0.233878	0.1257	1.86061	0.0627995	0.836417		YWHAQ	tyrosine 3-monooxygenase/tryptophan 5-monooxygenase activation protein theta [Source:VGNC Symbol;Acc:VGNC:37047]
ENSBTAG00000002297		0.472743	1.67203	3.8689	0.0491888	0.923242		49.9703	0.477808	0.252156	1.89489	0.0581069	0.82552		CACNB4	calcium voltage-gated channel auxiliary subunit beta 4 [Source:VGNC Symbol;Acc:VGNC:55329]
ENSBTAG00000003058		0.173293	7.76674	3.95317	0.0467833	0.923242		3529.53	0.176102	0.0839279	2.09825	0.0358832	0.766326		ADRM1	ADRM1 26S proteasome ubiquitin receptor [Source:VGNC Symbol;Acc:VGNC:25699]
ENSBTAG00000003264		0.163078	7.82341	3.90471	0.048151	0.923242		3668.56	0.167153	0.073319	2.2798	0.0226196	0.714559		NR1H2	nuclear receptor subfamily 1 group H member 2 [Source:VGNC Symbol;Acc:VGNC:32230]
ENSBTAG00000003422		-0.311263	5.48831	3.84627	0.0498569	0.923242		725.684	-0.311519	0.153806	-2.0254	0.0428262	0.788806		SNX5	sorting nexin 5 [Source:NCBI gene (formerly Entrezgene);Acc:514423]
ENSBTAG00000003498		0.452396	3.34831	3.80993	0.0509495	0.923242		163.923	0.457343	0.226606	2.01823	0.0435675	0.795184		FAT2	FAT atypical cadherin 2 [Source:VGNC Symbol;Acc:VGNC:58375]
ENSBTAG00000003748		0.215542	6.99597	3.88456	0.0487319	0.923242		2069.07	0.216493	0.110082	1.96666	0.0492228	0.810933		CNOT2	CCR4-NOT transcription complex subunit 2 [Source:VGNC Symbol;Acc:VGNC:27517]
ENSBTAG00000003894		-0.303164	5.80387	3.91453	0.0478703	0.923242		900.005	-0.293867	0.141386	-2.07848	0.0376653	0.771169		NDRG4	NDRG family member 4 [Source:VGNC Symbol;Acc:VGNC:31941]
ENSBTAG00000004512		0.208126	8.97686	3.9388	0.0471844	0.923242		8174.95	0.21237	0.108914	1.94989	0.0511897	0.810933		MKRN2	makorin ring finger protein 2 [Source:VGNC Symbol;Acc:VGNC:55064]
ENSBTAG00000004888		-0.362143	6.91482	3.86296	0.0493632	0.923242		1948.16	-0.35455	0.177724	-1.99494	0.046049	0.804446		SLC10A4	solute carrier family 10 member 4 [Source:VGNC Symbol;Acc:VGNC:34661]
ENSBTAG00000004912		-0.185864	10.4488	3.91678	0.0478065	0.923242		22672	-0.179737	0.0961687	-1.86897	0.0616263	0.833869		ANKRD17	ankyrin repeat domain 17 [Source:VGNC Symbol;Acc:VGNC:50089]
ENSBTAG00000005469		0.208207	7.44441	3.97887	0.0460744	0.923242		2819.95	0.217226	0.0995972	2.18104	0.0291803	0.742411		CCAR2	cell cycle and apoptosis regulator 2 [Source:VGNC Symbol;Acc:VGNC:26827]
ENSBTAG00000005868		1.23962	2.80921	3.81789	0.0507079	0.923242		64.2258	-0.0922861	0.436972	-0.211194	0.832736	0.990484		HEBP1	heme binding protein 1 [Source:NCBI gene (formerly Entrezgene);Acc:533227]
ENSBTAG00000005893		-0.301365	4.11893	3.94037	0.0471403	0.923242		279.454	-0.29742	0.134911	-2.20456	0.0274851	0.742411		TMEM68	transmembrane protein 68 [Source:VGNC Symbol;Acc:VGNC:36107]
ENSBTAG00000006556		0.209696	8.25802	3.90486	0.0481467	0.923242		4968.57	0.210055	0.112191	1.8723	0.0611653	0.832566		COPB1	COPI coat complex subunit beta 1 [Source:VGNC Symbol;Acc:VGNC:27593]
ENSBTAG00000006595		0.452656	2.72135	3.92701	0.0475165	0.923242		105.533	0.459631	0.223065	2.06052	0.0393485	0.771169		DAAP1	dynein axonemal assembly factor 8 [Source:NCBI gene (formerly Entrezgene);Acc:618674]
ENSBTAG00000007476		0.169685	8.0229	3.85334	0.0496469	0.923242		4216.81	0.172958	0.084837	2.03871	0.041479	0.775511		BTRC	beta-transducin repeat containing E3 ubiquitin protein ligase [Source:VGNC Symbol;Acc:VGNC:26603]
ENSBTAG00000007570		-0.327869	3.99745	3.96984	0.0463222	0.923242		255.807	-0.322229	0.14444	-2.23088	0.0256889	0.740131		NDUFAF6	NADH:ubiquinone oxidoreductase complex assembly factor 6 [Source:VGNC Symbol;Acc:VGNC:31958]
ENSBTAG00000007963		-0.208768	8.98837	3.99104	0.0457427	0.923242		8228.39	-0.202662	0.103725	-1.95385	0.0507195	0.810933		KIDINS220	kinase D interacting substrate 220 [Source:VGNC Symbol;Acc:VGNC:30579]
ENSBTAG00000008303		-0.245676	5.90233	3.82639	0.0504515	0.923242		965.633	-0.242851	0.113749	-2.13498	0.0327623	0.753187		FKBP1A	FKBP prolyl isomerase 1A [Source:NCBI gene (formerly Entrezgene);Acc:614795]
ENSBTAG00000008363		-0.303994	4.53274	3.8839	0.0487511	0.923242		372.899	-0.303557	0.14286	-2.12486	0.0335987	0.759331		EXD1	exonuclease 3'-5' domain containing 1 [Source:VGNC Symbol;Acc:VGNC:28639]
ENSBTAG00000008809		-0.232245	5.59797	3.83574	0.0501708	0.923242		782.591	-0.229761	0.107274	-2.14181	0.0322088	0.753187		PTBP2	polypyrimidine tract binding protein 2 [Source:VGNC Symbol;Acc:VGNC:55667]
ENSBTAG00000008921		0.298625	5.14047	3.88763	0.048643	0.923242		570.637	0.300143	0.148127	2.02626	0.0427383	0.788806		NEXN	nexilin F-actin binding protein [Source:VGNC Symbol;Acc:VGNC:32025]
ENSBTAG00000009099		0.220458	8.81267	3.80245	0.0511776	0.923242		7290.31	0.224915	0.114938	1.95683	0.0503674	0.810933		PRR14	proline rich 14 [Source:VGNC Symbol;Acc:VGNC:33391]
ENSBTAG00000009103		-0.232846	7.06534	3.84193	0.0499861	0.923242		2172.96	-0.236403	0.122715	-1.92644	0.0540499	0.81498		UBLCP1	ubiquitin like domain containing CTD phosphatase 1 [Source:VGNC Symbol;Acc:VGNC:36609]
ENSBTAG00000009287		0.284055	3.97414	3.84901	0.0497753	0.923242		252.613	0.289698	0.12439	2.32895	0.0198617	0.709206		EBP	EBP cholestenol delta-isomerase [Source:VGNC Symbol;Acc:VGNC:54880]
ENSBTAG00000009889		0.224443	6.47042	3.92276	0.0476366	0.923242		1436.77	0.228988	0.110086	2.08008	0.0375177	0.771169		ZNF181	zinc finger protein 181 [Source:NCBI gene (formerly Entrezgene);Acc:767826]
ENSBTAG00000010379		0.301992	5.05758	3.89207	0.0485147	0.923242		539.388	0.311048	0.15217	2.04408	0.0409458	0.775511		CRTC1	CREB regulated transcription coactivator 1 [Source:VGNC Symbol;Acc:VGNC:27728]
ENSBTAG00000010508		0.982248	1.80364	3.92922	0.0474541	0.923242		53.6337	0.979139	0.495621	1.97558	0.0482023	0.810933		BLVRB	biliverdin reductase B [Source:VGNC Symbol;Acc:VGNC:26511]
ENSBTAG00000010564		-0.393645	6.06239	3.91574	0.0478361	0.923242		1079.26	-0.395562	0.191956	-2.06069	0.0393329	0.771169		ELOVL6	ELOVL fatty acid elongase 6 [Source:VGNC Symbol;Acc:VGNC:28452]
ENSBTAG00000010620		0.629566	3.37071	3.83568	0.0501726	0.923242		166.07	0.633888	0.313351	2.02293	0.0430802	0.790302		ATP6V1B1	ATPase H+ transporting V1 subunit B1 [Source:VGNC Symbol;Acc:VGNC:26317]
ENSBTAG00000010968		0.590161	1.96202	3.90773	0.0480644	0.923242		60.5587	0.595906	0.302296	1.97127	0.0486932	0.810933		TMED1	transmembrane p24 trafficking protein 1 [Source:VGNC Symbol;Acc:VGNC:35934]
ENSBTAG00000011325		0.364236	3.06526	3.84203	0.0499829	0.923242		134.195	0.374998	0.173991	2.15527	0.0311408	0.743958		KHK	ketohexokinase [Source:VGNC Symbol;Acc:VGNC:30543]
ENSBTAG00000011334		-0.190403	9.07999	3.85231	0.0496776	0.923242		8768.06	-0.182215	0.0951563	-1.91491	0.0555045	0.815825		NADK2	NAD kinase 2, mitochondrial [Source:VGNC Symbol;Acc:VGNC:31864]
ENSBTAG00000012759		-0.608106	2.41341	3.95615	0.0467005	0.923242		82.8299	-0.588515	0.299725	-1.96352	0.0495861	0.810933		FBXO41	F-box protein 41 [Source:VGNC Symbol;Acc:VGNC:28912]
ENSBTAG00000013068		0.23262	5.71046	3.79834	0.0513035	0.923242		847.449	0.232834	0.112928	2.06179	0.0392274	0.771169		GGPS1	geranylgeranyl diphosphate synthase 1 [Source:VGNC Symbol;Acc:VGNC:29343]
ENSBTAG00000013533		0.246397	6.665	3.82258	0.0505663	0.923242		1639.93	0.249892	0.117146	2.13317	0.0329108	0.753187		CLIC1	chloride intracellular channel 1 [Source:VGNC Symbol;Acc:VGNC:27439]
ENSBTAG00000014648		0.209896	6.36766	3.80733	0.0510287	0.923242		1335.53	0.212977	0.0960178	2.2181	0.026548	0.741204		RPN2	ribophorin II [Source:VGNC Symbol;Acc:VGNC:34120]
ENSBTAG00000015361		0.524206	2.62839	3.86395	0.0493341	0.923242		98.2366	0.535213	0.261049	2.05024	0.0403406	0.772507		CNTFR	ciliary neurotrophic factor receptor [Source:VGNC Symbol;Acc:VGNC:27535]
ENSBTAG00000015898		0.242959	6.36134	3.92469	0.0475818	0.923242		1332.56	0.243554	0.121686	2.0015	0.0453384	0.801683		RABL3	RAB, member of RAS onco family like 3 [Source:VGNC Symbol;Acc:VGNC:33673]
ENSBTAG00000015924		1.01893	2.80373	3.92826	0.0474809	0.923242		110.262	1.02787	0.490479	2.09564	0.0361143	0.766749		CALB1	calbindin 1 [Source:VGNC Symbol;Acc:VGNC:26700]
ENSBTAG00000016033		-0.495093	4.17777	3.8556	0.0495803	0.923242		289.168	-0.481111	0.239156	-2.01171	0.0442509	0.795184		HOXD9	homeobox D9 [Source:VGNC Symbol;Acc:VGNC:29934]
ENSBTAG00000016731		-0.213888	5.40619	3.9736	0.0462187	0.923242		684.494	-0.210024	0.0863007	-2.43363	0.0149481	0.670668		TMEM42	transmembrane protein 42 [Source:VGNC Symbol;Acc:VGNC:36087]
ENSBTAG00000016968		0.58571	3.88086	3.92265	0.0476397	0.923242		236.353	0.581904	0.285719	2.03663	0.0416872	0.776943		CHST4	carbohydrate sulfotransferase 4 [Source:VGNC Symbol;Acc:VGNC:27346]
ENSBTAG00000017219		-0.290392	3.37992	3.9323	0.0473671	0.923242		166.228	-0.284534	0.117613	-2.41925	0.0155526	0.670668		DDX51	DEAD-box helicase 51 [Source:VGNC Symbol;Acc:VGNC:27974]
ENSBTAG00000017458		-0.294845	4.11036	3.83025	0.0503354	0.923242		277.481	-0.29232	0.131445	-2.2239	0.0261553	0.740131		CALCR	calcitonin receptor [Source:VGNC Symbol;Acc:VGNC:26704]
ENSBTAG00000018065		-0.445933	3.35623	3.85689	0.049542	0.923242		162.851	-0.440484	0.212153	-2.07625	0.0378706	0.771169		YARS1	tyrosyl-tRNA synthetase 1 [Source:VGNC Symbol;Acc:VGNC:37015]
ENSBTAG00000018254		-0.319367	5.79419	3.87851	0.0489079	0.923242		894.698	-0.313547	0.152848	-2.05136	0.0402317	0.772507		CDKN1B	cyclin dependent kinase inhibitor 1B [Source:VGNC Symbol;Acc:VGNC:27143]
ENSBTAG00000018318		0.385904	3.506	3.8015	0.0512068	0.923242		181.884	0.392028	0.183534	2.136	0.0326796	0.753187		DNAJB5	DnaJ heat shock protein family (Hsp40) member B5 [Source:VGNC Symbol;Acc:VGNC:56945]
ENSBTAG00000018838		0.625211	4.07814	3.97828	0.0460906	0.923242		272.877	0.629569	0.305281	2.06226	0.0391833	0.771169		IQCA1L	IQ motif containing with AAA domain 1 like [Source:VGNC Symbol;Acc:VGNC:30249]
ENSBTAG00000018928		-0.482155	4.52958	3.82369	0.0505329	0.923242		371.151	-0.474322	0.236781	-2.00321	0.0451546	0.801094		QARS1	glutaminyl-tRNA synthetase 1 [Source:VGNC Symbol;Acc:VGNC:33595]
ENSBTAG00000019272		-0.226452	4.93623	3.81442	0.0508133	0.923242		493.412	-0.22211	0.0920918	-2.41184	0.0158724	0.670668		LPCAT2	lysophosphatidylcholine acyltransferase 2 [Source:VGNC Symbol;Acc:VGNC:30962]
ENSBTAG00000020060		-0.759728	5.48464	3.83018	0.0503375	0.923242		724.086	-0.764001	0.412708	-1.85119	0.0641425	0.83714		TXNIP	thioredoxin interacting protein [Source:VGNC Symbol;Acc:VGNC:36541]
ENSBTAG00000020192		-0.217557	7.31852	3.85668	0.0495483	0.923242		2583.41	-0.213541	0.106904	-1.99749	0.0457716	0.801683		PPP2R5C	protein phosphatase 2 regulatory subunit B'gamma [Source:VGNC Symbol;Acc:VGNC:33262]
ENSBTAG00000020321		-0.207225	7.09029	3.80615	0.0510647	0.923242		2204.38	-0.198279	0.0997712	-1.98733	0.0468854	0.810933		SNX11	sorting nexin 11 [Source:VGNC Symbol;Acc:VGNC:35092]
ENSBTAG00000021097		0.639135	2.42814	3.90679	0.0480913	0.923242		86.7564	0.645891	0.329962	1.95747	0.050292	0.810933		PELI3	pellino E3 ubiquitin protein ligase family member 3 [Source:VGNC Symbol;Acc:VGNC:32742]
ENSBTAG00000021408		-0.592708	1.67718	3.91261	0.0479252	0.923242		50.0689	-0.590142	0.309279	-1.90812	0.0563754	0.820956		FMO1	flavin containing dimethylaniline monoxygenase 1 [Source:VGNC Symbol;Acc:VGNC:29049]
ENSBTAG00000021970		0.674074	1.51834	3.82325	0.0505461	0.923242		45.5662	0.660286	0.367064	1.79883	0.0720455	0.846167		EYA4	EYA transcriptional coactivator and phosphatase 4 [Source:VGNC Symbol;Acc:VGNC:28673]
ENSBTAG00000024603		-0.363306	5.77992	3.842	0.049984	0.923242		885.322	-0.3503	0.176764	-1.98174	0.0475088	0.810933		NCOR2	nuclear receptor corepressor 2 [Source:VGNC Symbol;Acc:VGNC:58394]
ENSBTAG00000026111		0.591499	4.69926	3.98324	0.045955	0.923242		421.871	0.597306	0.289223	2.06521	0.0389033	0.771169		LBH	LBH regulator of WNT signaling pathway [Source:VGNC Symbol;Acc:VGNC:102824]
ENSBTAG00000027213		-0.634945	1.34746	3.92334	0.0476201	0.923242		38.9386	-0.64117	0.344249	-1.86252	0.0625304	0.835762
ENSBTAG00000030599		0.294514	6.30815	3.89537	0.0484194	0.923242		1278.88	0.298859	0.139848	2.13704	0.032595	0.753187		SMOC1	SPARC related modular calcium binding 1 [Source:VGNC Symbol;Acc:VGNC:35026]
ENSBTAG00000030864		-0.376864	3.32177	3.91485	0.0478612	0.923242		159.526	-0.379512	0.172544	-2.1995	0.0278423	0.742411		FAM228B	family with sequence similarity 228 member B [Source:NCBI gene (formerly Entrezgene);Acc:100125925]
ENSBTAG00000033169		-0.529238	1.59277	3.92027	0.0477073	0.923242		47.7202	-0.529343	0.284563	-1.8602	0.0628575	0.836417
ENSBTAG00000033983		-0.173906	8.22843	3.86297	0.0493629	0.923242		4864.08	-0.172517	0.0892285	-1.93343	0.0531835	0.81498		MAP2K1	mitogen-activated protein kinase kinase 1 [Source:VGNC Symbol;Acc:VGNC:31183]
ENSBTAG00000037571		0.345972	2.86225	3.9556	0.0467157	0.923242		115.866	0.349391	0.153939	2.26967	0.0232275	0.714559		EBAG9	estrogen receptor binding site associated antigen 9 [Source:VGNC Symbol;Acc:VGNC:97262]
ENSBTAG00000038395		-0.505344	1.57028	3.96021	0.046588	0.923242		45.9628	-0.487682	0.267282	-1.8246	0.0680618	0.83714
ENSBTAG00000038976		0.222499	7.78197	3.86517	0.0492982	0.923242		3568.94	0.223743	0.116404	1.92212	0.0545908	0.81498		ZGLP1	zinc finger GATA like protein 1 [Source:VGNC Symbol;Acc:VGNC:37181]
ENSBTAG00000040394		-0.516073	2.1593	3.97768	0.046107	0.923242		69.9814	-0.514887	0.259859	-1.98141	0.0475453	0.810933		PRSS27	serine protease 27 [Source:VGNC Symbol;Acc:VGNC:33417]
ENSBTAG00000045779		0.268646	6.05981	3.80784	0.0510133	0.923242		1079.16	0.271975	0.133451	2.03801	0.0415485	0.775511		UBE2A	ubiquitin conjugating enzyme E2 A [Source:VGNC Symbol;Acc:VGNC:36576]
ENSBTAG00000046218		-0.30606	6.33003	3.8582	0.0495035	0.923242		1298.87	-0.299111	0.148673	-2.01187	0.0442341	0.795184		KLF11	Kruppel like factor 11 [Source:VGNC Symbol;Acc:VGNC:52789]
ENSBTAG00000046837		0.628871	4.15037	3.92744	0.0475041	0.923242		283.662	0.629984	0.300835	2.09412	0.0362497	0.766749		ZNF358	zinc finger protein 358 [Source:VGNC Symbol;Acc:VGNC:37257]
ENSBTAG00000048390		0.505435	1.51515	3.98357	0.0459461	0.923242		44.4555	0.516187	0.2677	1.92823	0.0538267	0.81498		NCBP2AS2	NCBP2 antisense 2 (head to head) [Source:HGNC Symbol;Acc:HGNC:25121]
ENSBTAG00000049309		0.408944	2.42013	3.86813	0.0492114	0.923242		84.4759	0.416276	0.201266	2.06828	0.0386134	0.771169		TAF13	TATA-box binding protein associated factor 13 [Source:NCBI gene (formerly Entrezgene);Acc:513065]
ENSBTAG00000053264		-0.431166	1.74496	3.99844	0.0455423	0.923242		52.4811	-0.433806	0.220577	-1.96669	0.0492189	0.810933
ENSBTAG00000002727		-0.372129	4.09777	3.74132	0.0530824	0.927316		273.85	-0.364162	0.176895	-2.05863	0.0395296	0.772304		PHACTR4	phosphatase and actin regulator 4 [Source:VGNC Symbol;Acc:VGNC:32806]
ENSBTAG00000005614		-0.198126	7.93154	3.74248	0.0530456	0.927316		3949.04	-0.196387	0.0945024	-2.07811	0.0376988	0.771169		UXS1	UDP-glucuronate decarboxylase 1 [Source:VGNC Symbol;Acc:VGNC:36753]
ENSBTAG00000006501		-0.339204	8.9419	3.75862	0.0525359	0.927316		7956.2	-0.324158	0.172153	-1.88297	0.0597048	0.826786		DCAF1	DDB1 and CUL4 associated factor 1 [Source:VGNC Symbol;Acc:VGNC:27899]
ENSBTAG00000006670		0.349892	4.53428	3.75824	0.0525479	0.927316		372.332	0.352744	0.167751	2.10279	0.0354845	0.765356		ERGIC3	ERGIC and golgi 3 [Source:VGNC Symbol;Acc:VGNC:28580]
ENSBTAG00000008734		0.393428	3.17313	3.76827	0.0522336	0.927316		144.459	0.397769	0.192873	2.06234	0.039175	0.771169		PM20D1	peptidase M20 domain containing 1 [Source:VGNC Symbol;Acc:VGNC:33066]
ENSBTAG00000009972		2.53767	6.04875	3.76443	0.0523538	0.927316		930.543	4.43105	1.12662	3.93306	8.38706e-05	0.198773		INHA	inhibin subunit alpha [Source:VGNC Symbol;Acc:VGNC:30199]
ENSBTAG00000010344		0.486926	2.36316	3.75748	0.0525716	0.927316		81.3966	0.491462	0.247823	1.98312	0.047354	0.810933		SLC16A14	solute carrier family 16 member 14 [Source:VGNC Symbol;Acc:VGNC:34688]
ENSBTAG00000012626		-0.203622	8.20703	3.74779	0.0528774	0.927316		4786.54	-0.197855	0.104182	-1.89913	0.057548	0.82552		B4GALT5	beta-1,4-galactosyltransferase 5 [Source:VGNC Symbol;Acc:VGNC:26392]
ENSBTAG00000012928		0.22962	8.10745	3.74902	0.0528384	0.927316		4474.14	0.231036	0.123276	1.87413	0.0609124	0.83227		PPP4C	protein phosphatase 4 catalytic subunit [Source:VGNC Symbol;Acc:VGNC:33268]
ENSBTAG00000013244		0.356738	4.00021	3.74922	0.0528323	0.927316		256.669	0.365967	0.169547	2.1585	0.030889	0.743958		HDAC6	histone deacetylase 6 [Source:VGNC Symbol;Acc:VGNC:50613]
ENSBTAG00000013406		-0.366874	7.22652	3.74938	0.0528271	0.927316		2418.93	-0.361961	0.183051	-1.97738	0.0479988	0.810933		CSRP2	cysteine and glycine rich protein 2 [Source:VGNC Symbol;Acc:VGNC:27774]
ENSBTAG00000013918		-0.473843	2.0043	3.75422	0.0526743	0.927316		62.7492	-0.472639	0.24502	-1.92898	0.0537329	0.81498		ADGRL3	adhesion G protein-coupled receptor L3 [Source:VGNC Symbol;Acc:VGNC:53686]
ENSBTAG00000014326		-0.182141	9.75582	3.76447	0.0523524	0.927316		14012.1	-0.179675	0.0920082	-1.95281	0.050842	0.810933		CDCA8	cell division cycle associated 8 [Source:VGNC Symbol;Acc:VGNC:27088]
ENSBTAG00000016561		0.480428	1.87797	3.74683	0.0529076	0.927316		57.4377	0.491976	0.249488	1.97194	0.0486164	0.810933		NUBP2	nucleotide binding protein 2 [Source:VGNC Symbol;Acc:VGNC:32316]
ENSBTAG00000017751		0.443473	2.75403	3.7479	0.0528738	0.927316		106.947	0.45268	0.218077	2.07578	0.0379142	0.771169		RGS9	regulator of G protein signaling 9 [Source:VGNC Symbol;Acc:VGNC:33926]
ENSBTAG00000018090		-0.272874	4.33332	3.75084	0.052781	0.927316		324.861	-0.271187	0.125115	-2.1675	0.0301971	0.743382		ZNF449	zinc finger protein 449 [Source:VGNC Symbol;Acc:VGNC:37278]
ENSBTAG00000020817		0.718464	3.08124	3.74468	0.0529758	0.927316		135.592	0.74359	0.359292	2.0696	0.0384898	0.771169		B3GAT2	beta-1,3-glucuronyltransferase 2 [Source:VGNC Symbol;Acc:VGNC:26377]
ENSBTAG00000020873		-0.330161	7.3541	3.78291	0.0517786	0.927316		2647.46	-0.331894	0.167063	-1.98664	0.0469624	0.810933		MAT2A	methionine adenosyltransferase 2A [Source:VGNC Symbol;Acc:VGNC:50214]
ENSBTAG00000033747		0.256861	5.54031	3.78122	0.0518309	0.927316		751.568	0.261303	0.122419	2.13449	0.0328025	0.753187		SIL1	SIL1 nucleotide exchange factor [Source:VGNC Symbol;Acc:VGNC:34622]
ENSBTAG00000050943		-0.229801	5.88704	3.74435	0.0529865	0.927316		957.522	-0.22706	0.112784	-2.01323	0.0440903	0.795184
ENSBTAG00000052600		-0.532757	1.69227	3.74179	0.0530676	0.927316		50.1285	-0.527397	0.288112	-1.83053	0.0671705	0.83714
ENSBTAG00000014861		0.355735	4.49843	3.73711	0.0532164	0.928289		364.426	0.367448	0.175467	2.09411	0.0362499	0.766749		SLC20A2	solute carrier family 20 member 2 [Source:VGNC Symbol;Acc:VGNC:34718]
ENSBTAG00000017738		1.09816	5.19494	3.73492	0.0532861	0.928289		378.322	0.000482473	0.391171	0.00123341	0.999016	0.999883		EMID1	EMI domain containing 1 [Source:VGNC Symbol;Acc:VGNC:28472]
ENSBTAG00000002585		-0.407456	3.36906	3.73046	0.0534288	0.929484		164.547	-0.404233	0.19797	-2.04189	0.0411626	0.775511		SLC16A2	solute carrier family 16 member 2 [Source:VGNC Symbol;Acc:VGNC:54485]
ENSBTAG00000004380		0.287093	6.31016	3.72081	0.0537383	0.933573		1284.11	0.294136	0.145459	2.02212	0.0431641	0.790376		STAT2	signal transducer and activator of transcription 2 [Source:VGNC Symbol;Acc:VGNC:35370]
ENSBTAG00000006321		0.239768	5.45909	3.71574	0.0539018	0.933827		711.68	0.24159	0.117793	2.05097	0.0402695	0.772507		RTCA	RNA 3'-terminal phosphate cyclase [Source:VGNC Symbol;Acc:VGNC:34193]
ENSBTAG00000011360		0.199993	8.13424	3.71627	0.0538845	0.933827		4553.29	0.20767	0.103219	2.01193	0.0442273	0.795184		XAB2	XPA binding protein 2 [Source:VGNC Symbol;Acc:VGNC:36981]
ENSBTAG00000013160		-0.435583	2.3807	3.71018	0.0540817	0.93565		82.0415	-0.432089	0.217392	-1.9876	0.0468556	0.810933		GFRA4	GDNF family receptor alpha 4 [Source:VGNC Symbol;Acc:VGNC:56187]
ENSBTAG00000000153		0.393092	2.91677	3.70231	0.0543372	0.936198		120.694	0.402463	0.191417	2.10254	0.035506	0.765356		LRFN3	leucine rich repeat and fibronectin type III domain containing 3 [Source:VGNC Symbol;Acc:VGNC:30977]
ENSBTAG00000013033		-0.230191	7.80429	3.70241	0.054334	0.936198		3620.17	-0.222187	0.119971	-1.852	0.0640254	0.83714		BTBD10	BTB domain containing 10 [Source:VGNC Symbol;Acc:VGNC:26584]
ENSBTAG00000017847		-0.197186	5.58362	3.70401	0.0542818	0.936198		774.598	-0.192778	0.0830001	-2.32262	0.0201997	0.709206		PPP1R12C	protein phosphatase 1 regulatory subunit 12C [Source:VGNC Symbol;Acc:VGNC:52229]
ENSBTAG00000007882		-0.562089	2.35377	3.69874	0.0544535	0.936915		79.9267	-0.54371	0.289056	-1.88099	0.0599739	0.827133		CACNA1B	calcium voltage-gated channel subunit alpha1 B [Source:VGNC Symbol;Acc:VGNC:26673]
ENSBTAG00000000301		0.318279	3.13533	3.65126	0.0560269	0.93758		141.28	0.319765	0.154779	2.06595	0.038833	0.771169
ENSBTAG00000001666		-0.200741	5.8185	3.6928	0.0546479	0.93758		912.337	-0.196891	0.0909541	-2.16472	0.0304088	0.743382		NIP7	nucleolar pre-rRNA processing protein NIP7 [Source:VGNC Symbol;Acc:VGNC:32080]
ENSBTAG00000002327		0.300407	3.85339	3.66922	0.055426	0.93758		232.833	0.298503	0.143207	2.08442	0.0371217	0.771169		TMEM208	transmembrane protein 208 [Source:VGNC Symbol;Acc:VGNC:36030]
ENSBTAG00000004795		0.359092	4.46382	3.63595	0.0565442	0.93758		356.344	0.355844	0.184793	1.92564	0.0541496	0.81498		RIPPLY2	ripply transcriptional repressor 2 [Source:VGNC Symbol;Acc:VGNC:58405]
ENSBTAG00000005191		0.271922	7.6432	3.65817	0.0557949	0.93758		3239.34	0.275974	0.144117	1.91493	0.0555011	0.815825		RPN1	ribophorin I [Source:NCBI gene (formerly Entrezgene);Acc:507939]
ENSBTAG00000005392		0.439365	4.23399	3.67653	0.0551836	0.93758		304.091	0.439228	0.226655	1.93787	0.0526394	0.81498		KBTBD3	kelch repeat and BTB domain containing 3 [Source:VGNC Symbol;Acc:VGNC:30416]
ENSBTAG00000005490		0.581808	2.83993	3.63213	0.0566742	0.93758		113.302	0.581755	0.298593	1.94832	0.0513766	0.810933		P4HTM	prolyl 4-hydroxylase, transmembrane [Source:VGNC Symbol;Acc:VGNC:32539]
ENSBTAG00000005877		0.532547	2.70111	3.62474	0.0569264	0.93758		103.07	0.535611	0.273635	1.95739	0.0503016	0.810933		FAM83A	family with sequence similarity 83 member A [Source:VGNC Symbol;Acc:VGNC:28832]
ENSBTAG00000006193		-0.441497	3.99485	3.6734	0.0552872	0.93758		257.504	-0.441335	0.226898	-1.94508	0.0517657	0.810933		IRAK2	interleukin 1 receptor associated kinase 2 [Source:VGNC Symbol;Acc:VGNC:30266]
ENSBTAG00000007152		0.324461	4.04695	3.66476	0.0555747	0.93758		265.152	0.331345	0.151552	2.18634	0.0287904	0.742411		OS9	OS9 endoplasmic reticulum lectin [Source:VGNC Symbol;Acc:VGNC:32455]
ENSBTAG00000007330		0.270524	7.39472	3.62628	0.0568737	0.93758		2731.45	0.272526	0.148146	1.83957	0.0658309	0.83714		STXBP3	syntaxin binding protein 3 [Source:VGNC Symbol;Acc:VGNC:35447]
ENSBTAG00000007502		0.36581	7.60611	3.6506	0.0560491	0.93758		3163.94	0.365561	0.194204	1.88235	0.0597881	0.826786		CKMT1A	creatine kinase, mitochondrial 1A [Source:NCBI gene (formerly Entrezgene);Acc:281692]
ENSBTAG00000007779		-0.199053	6.82879	3.64168	0.05635	0.93758		1839.68	-0.192241	0.0980454	-1.96074	0.0499098	0.810933		GTF3C3	ral transcription factor IIIC subunit 3 [Source:VGNC Symbol;Acc:VGNC:29704]
ENSBTAG00000007807		0.19453	8.32886	3.65013	0.0560649	0.93758		5209.75	0.202263	0.100184	2.01891	0.0434964	0.795184		HSPA2	heat shock protein family A (Hsp70) member 2 [Source:NCBI gene (formerly Entrezgene);Acc:281827]
ENSBTAG00000009275		-0.262527	6.44078	3.62253	0.0570021	0.93758		1408.04	-0.265099	0.13793	-1.92199	0.0546071	0.81498		MTRF1L	mitochondrial translation release factor 1 like [Source:VGNC Symbol;Acc:VGNC:31751]
ENSBTAG00000012330		0.301432	5.86147	3.64604	0.0562026	0.93758		941.316	0.301825	0.156735	1.92571	0.0541411	0.81498		B2M	beta-2-microglobulin [Source:NCBI gene (formerly Entrezgene);Acc:280729]
ENSBTAG00000012890		1.32823	2.16555	3.67702	0.0551673	0.93758		43.3479	0.193702	0.558888	0.346584	0.728904	0.984282		SLC25A3	solute carrier family 25 member 3 [Source:VGNC Symbol;Acc:VGNC:49965]
ENSBTAG00000013238		-0.271102	6.00417	3.63261	0.0566579	0.93758		1036.89	-0.265106	0.135792	-1.95229	0.0509039	0.810933		CDK12	cyclin dependent kinase 12 [Source:VGNC Symbol;Acc:VGNC:27117]
ENSBTAG00000013515		0.357696	3.20839	3.62223	0.0570124	0.93758		148.651	0.357933	0.176589	2.02693	0.0426697	0.788806		INTS13	integrator complex subunit 13 [Source:VGNC Symbol;Acc:VGNC:30226]
ENSBTAG00000015739		1.06627	4.07998	3.66709	0.0554969	0.93758		268.212	1.07356	0.579357	1.85302	0.0638789	0.83714		MRC2	mannose receptor C type 2 [Source:VGNC Symbol;Acc:VGNC:31599]
ENSBTAG00000015911		0.207128	5.45631	3.65115	0.0560306	0.93758		710.147	0.210407	0.0966224	2.17762	0.0294344	0.743382		RWDD2A	RWD domain containing 2A [Source:VGNC Symbol;Acc:VGNC:34226]
ENSBTAG00000016202		0.33714	4.45827	3.65812	0.0557965	0.93758		355.88	0.337069	0.175008	1.92602	0.0541015	0.81498		TREH	trehalase [Source:VGNC Symbol;Acc:VGNC:36297]
ENSBTAG00000018146		0.619256	1.64829	3.67578	0.0552084	0.93758		49.5388	0.622736	0.341117	1.82558	0.0679135	0.83714		VAT1L	vesicle amine transport 1 like [Source:VGNC Symbol;Acc:VGNC:36771]
ENSBTAG00000018691		-0.415021	4.30196	3.64124	0.0563651	0.93758		315.732	-0.407621	0.204063	-1.99752	0.0457687	0.801683		RHOU	ras homolog family member U [Source:VGNC Symbol;Acc:VGNC:33955]
ENSBTAG00000019341		0.27284	6.53625	3.66514	0.055562	0.93758		1503.31	0.274714	0.142224	1.93156	0.0534144	0.81498		NSRP1	nuclear speckle splicing regulatory protein 1 [Source:VGNC Symbol;Acc:VGNC:32284]
ENSBTAG00000019534		-0.247563	5.92856	3.65757	0.055815	0.93758		987.064	-0.248403	0.128906	-1.92701	0.053979	0.81498		TRNT1	tRNA nucleotidyl transferase 1 [Source:VGNC Symbol;Acc:VGNC:36377]
ENSBTAG00000022227		0.463718	4.16506	3.63433	0.0565994	0.93758		289.964	0.467292	0.238762	1.95715	0.0503304	0.810933		PLSCR2	phospholipid scramblase 1 [Source:NCBI gene (formerly Entrezgene);Acc:513193]
ENSBTAG00000023601		-0.210815	6.23345	3.68181	0.0550091	0.93758		1215.11	-0.20765	0.0933831	-2.22363	0.0261731	0.740131		POLR1G	RNA polymerase I subunit G [Source:VGNC Symbol;Acc:VGNC:27030]
ENSBTAG00000027426		-0.369947	5.34183	3.66764	0.0554788	0.93758		655.32	-0.373756	0.188391	-1.98394	0.047263	0.810933
ENSBTAG00000039682		0.317056	5.63976	3.62969	0.0567573	0.93758		808.011	0.319879	0.166271	1.92384	0.0543748	0.81498		MTUS1	microtubule associated scaffold protein 1 [Source:VGNC Symbol;Acc:VGNC:31756]
ENSBTAG00000047473		0.235827	10.6613	3.62161	0.0570337	0.93758		26304.2	0.23792	0.13131	1.8119	0.0700016	0.84022
ENSBTAG00000049973		-0.331489	4.17956	3.64911	0.0560992	0.93758		291.635	-0.331118	0.161914	-2.04502	0.0408529	0.775511		PTS	6-pyruvoyltetrahydropterin synthase [Source:NCBI gene (formerly Entrezgene);Acc:506860]
ENSBTAG00000050602		-0.603282	4.12771	3.66253	0.055649	0.93758		280.021	-0.586397	0.301265	-1.94645	0.0516005	0.810933		HAS3	hyaluronan synthase 3 [Source:VGNC Symbol;Acc:VGNC:29756]
ENSBTAG00000052640		0.42576	2.72009	3.64118	0.0563671	0.93758		105.336	0.420882	0.219075	1.92118	0.0547089	0.81498
ENSBTAG00000012719		0.187733	5.89713	3.61206	0.0573621	0.940758		963.553	0.191484	0.0808142	2.36943	0.0178153	0.674912		UBTD1	ubiquitin domain containing 1 [Source:VGNC Symbol;Acc:VGNC:36620]
ENSBTAG00000027064		0.526518	1.18986	3.61162	0.057377	0.940758		34.7445	0.538834	0.298373	1.80591	0.0709327	0.846167		BTBD11	BTB domain containing 11 [Source:VGNC Symbol;Acc:VGNC:26585]
ENSBTAG00000005129		-0.269793	6.32752	3.60703	0.0575357	0.942128		1298.81	-0.268029	0.136845	-1.95862	0.0501567	0.810933		CEP55	centrosomal protein 55 [Source:VGNC Symbol;Acc:VGNC:27206]
ENSBTAG00000018252		0.786727	4.81349	3.60304	0.0576739	0.943161		450.296	0.790733	0.438195	1.80452	0.0711495	0.846167		ARRDC4	arrestin domain containing 4 [Source:VGNC Symbol;Acc:VGNC:26174]
ENSBTAG00000000422		-0.559911	3.20099	3.59936	0.0578018	0.943727		146.094	-0.540336	0.285056	-1.89554	0.0580208	0.82552		TSHZ1	teashirt zinc finger homeobox 1 [Source:VGNC Symbol;Acc:VGNC:56375]
ENSBTAG00000002904		0.412787	1.67456	3.59771	0.0578591	0.943727		49.4939	0.423999	0.217421	1.95013	0.0511608	0.810933		ZNF787	zinc finger protein 787 [Source:VGNC Symbol;Acc:VGNC:37345]
ENSBTAG00000019989		0.250604	7.3597	3.59094	0.0580952	0.946348		2662.6	0.25502	0.134884	1.89067	0.0586687	0.82552		PXK	PX domain containing serine/threonine kinase like [Source:VGNC Symbol;Acc:VGNC:33583]
ENSBTAG00000003937		-0.693043	4.17197	3.58438	0.0583252	0.946408		287.319	-0.689967	0.341101	-2.02277	0.0430971	0.790302
ENSBTAG00000004815		-0.495532	1.71233	3.58753	0.0582145	0.946408		50.6482	-0.491674	0.270352	-1.81865	0.0689654	0.83714
ENSBTAG00000034680		-0.693435	2.96614	3.58645	0.0582526	0.946408		123.67	-0.689537	0.355219	-1.94116	0.052239	0.810933		FAM131C	family with sequence similarity 131 member C [Source:VGNC Symbol;Acc:VGNC:28729]
ENSBTAG00000020979		-0.481459	2.14734	3.5819	0.0584124	0.946598		68.9887	-0.475866	0.251919	-1.88896	0.0588968	0.82552		NGFR	nerve growth factor receptor [Source:VGNC Symbol;Acc:VGNC:32062]
ENSBTAG00000000502		-1.07118	6.56972	3.5003	0.0613579	0.94752		1542.93	-1.07038	0.583771	-1.83357	0.0667183	0.83714		DAZL	deleted in azoospermia like [Source:VGNC Symbol;Acc:VGNC:53530]
ENSBTAG00000002683		1.01948	2.65352	3.50179	0.0613026	0.94752		60.8276	-0.23994	0.322848	-0.743197	0.457362	0.962052		PFKP	phosphofructokinase, platelet [Source:VGNC Symbol;Acc:VGNC:32775]
ENSBTAG00000003225		0.238774	6.22574	3.52993	0.0602702	0.94752		1211.64	0.24028	0.123469	1.94608	0.0516448	0.810933		IMP4	IMP U3 small nucleolar ribonucleoprotein 4 [Source:VGNC Symbol;Acc:VGNC:30183]
ENSBTAG00000004556		1.22007	4.88916	3.5235	0.0605046	0.94752		471.798	1.22746	0.660699	1.85781	0.0631954	0.83714		SLC2A3	solute carrier family 2 member 3 [Source:NCBI gene (formerly Entrezgene);Acc:282358]
ENSBTAG00000004895		0.310175	6.47554	3.54881	0.0595883	0.94752		1437.82	0.316059	0.15889	1.98917	0.046682	0.810933		AFAP1L2	actin filament associated protein 1 like 2 [Source:VGNC Symbol;Acc:VGNC:25708]
ENSBTAG00000007189		-0.199796	6.2069	3.55864	0.0592363	0.94752		1195.59	-0.194953	0.0972453	-2.00475	0.0449893	0.799293		RCHY1	ring finger and CHY zinc finger domain containing 1 [Source:VGNC Symbol;Acc:VGNC:33829]
ENSBTAG00000007545		-0.377245	6.58832	3.55704	0.0592932	0.94752		1551.72	-0.368705	0.191228	-1.92809	0.0538441	0.81498		PHLPP2	PH domain and leucine rich repeat protein phosphatase 2 [Source:VGNC Symbol;Acc:VGNC:32841]
ENSBTAG00000007683		-0.293439	3.60987	3.53148	0.0602139	0.94752		195.724	-0.286745	0.136229	-2.10488	0.0353022	0.765356		DCAF17	DDB1 and CUL4 associated factor 17 [Source:VGNC Symbol;Acc:VGNC:27904]
ENSBTAG00000009166		-0.554127	1.9694	3.53072	0.0602415	0.94752		60.6804	-0.54692	0.300781	-1.81833	0.0690132	0.83714		GSX1	GS homeobox 1 [Source:NCBI gene (formerly Entrezgene);Acc:616983]
ENSBTAG00000009265		0.88134	3.35489	3.51421	0.0608447	0.94752		161.366	0.888697	0.4984	1.7831	0.0745697	0.846167		NR5A2	nuclear receptor subfamily 5 group A member 2 [Source:VGNC Symbol;Acc:VGNC:32249]
ENSBTAG00000011209		0.319094	4.73851	3.57548	0.0586383	0.94752		431.047	0.328151	0.162154	2.02371	0.0430004	0.790302		SYT11	synaptotagmin 11 [Source:VGNC Symbol;Acc:VGNC:35537]
ENSBTAG00000012745		0.178406	8.81727	3.54517	0.0597191	0.94752		7310.01	0.182149	0.0925113	1.96894	0.0489596	0.810933		PPAN	peter pan homolog (Drosophila) [Source:NCBI gene (formerly Entrezgene);Acc:522370]
ENSBTAG00000012921		0.191534	8.45101	3.56428	0.0590352	0.94752		5674.71	0.202212	0.102848	1.96612	0.0492849	0.810933		KIF24	kinesin family member 24 [Source:VGNC Symbol;Acc:VGNC:30597]
ENSBTAG00000013212		0.202249	6.35412	3.54469	0.0597362	0.94752		1322.67	0.209377	0.0936303	2.23621	0.025338	0.739594		COPG1	COPI coat complex subunit gamma 1 [Source:VGNC Symbol;Acc:VGNC:27596]
ENSBTAG00000013393		0.326279	5.74104	3.54211	0.0598293	0.94752		864.449	0.328205	0.16953	1.93597	0.0528711	0.81498		GEMIN4	gem nuclear organelle associated protein 4 [Source:VGNC Symbol;Acc:VGNC:29317]
ENSBTAG00000013454		-0.288509	5.56231	3.50995	0.0610013	0.94752		763.386	-0.277174	0.150203	-1.84533	0.06499	0.83714		TAB2	TGF-beta activated kinase 1 (MAP3K7) binding protein 2 [Source:VGNC Symbol;Acc:VGNC:53809]
ENSBTAG00000013669		0.171127	8.47686	3.5087	0.0610472	0.94752		5776.95	0.174805	0.0913299	1.914	0.0556202	0.815825		KIF22	kinesin family member 22 [Source:VGNC Symbol;Acc:VGNC:30596]
ENSBTAG00000013678		-0.208714	6.14919	3.57363	0.0587039	0.94752		1147.33	-0.203795	0.0980856	-2.07773	0.0377342	0.771169		OSGIN2	oxidative stress induced growth inhibitor family member 2 [Source:VGNC Symbol;Acc:VGNC:32473]
ENSBTAG00000013708		0.220783	5.67394	3.4986	0.0614208	0.94752		825.171	0.225162	0.106515	2.11391	0.0345228	0.762388		SNX8	sorting nexin 8 [Source:VGNC Symbol;Acc:VGNC:35114]
ENSBTAG00000014235		-0.403295	4.98337	3.544	0.059761	0.94752		507.901	-0.398521	0.20161	-1.97669	0.0480761	0.810933		SMIM12	small integral membrane protein 12 [Source:VGNC Symbol;Acc:VGNC:35014]
ENSBTAG00000014628		0.637989	1.25216	3.55143	0.0594941	0.94752		36.8382	0.639145	0.363988	1.75595	0.0790971	0.856873		OAS2	2'-5'-oligoadenylate synthetase 2 [Source:VGNC Symbol;Acc:VGNC:32391]
ENSBTAG00000015140		-0.671133	5.55584	3.51863	0.0606825	0.94752		756.379	-0.658069	0.377799	-1.74185	0.081535	0.857675		RUNDC1	RUN domain containing 1 [Source:VGNC Symbol;Acc:VGNC:34217]
ENSBTAG00000016037		0.263847	4.66774	3.52842	0.0603251	0.94752		410.238	0.271046	0.128333	2.11204	0.0346826	0.762388		BCKDHA	branched chain keto acid dehydrogenase E1 subunit alpha [Source:NCBI gene (formerly Entrezgene);Acc:282149]
ENSBTAG00000016572		-0.252199	6.36679	3.4963	0.0615062	0.94752		1335.73	-0.246263	0.132469	-1.85902	0.063024	0.836519		USP37	ubiquitin specific peptidase 37 [Source:VGNC Symbol;Acc:VGNC:36726]
ENSBTAG00000016874		0.149934	8.45579	3.53976	0.0599143	0.94752		5687.46	0.152337	0.0697442	2.18423	0.0289452	0.742411		DNAJB1	DnaJ heat shock protein family (Hsp40) member B1 [Source:NCBI gene (formerly Entrezgene);Acc:538426]
ENSBTAG00000016939		0.297026	5.70912	3.56351	0.0590628	0.94752		846.804	0.299915	0.155983	1.92274	0.0545129	0.81498		C11H2orf42	chromosome 11 C2orf42 homolog [Source:VGNC Symbol;Acc:VGNC:52614]
ENSBTAG00000019877		-0.23999	5.80538	3.54484	0.059731	0.94752		905.117	-0.23336	0.1242	-1.87891	0.0602567	0.828728		DOCK7	dedicator of cytokinesis 7 [Source:VGNC Symbol;Acc:VGNC:28161]
ENSBTAG00000020312		-0.272922	8.06052	3.53777	0.0599859	0.94752		4311.53	-0.263401	0.139313	-1.89071	0.0586631	0.82552		NCOA2	nuclear receptor coactivator 2 [Source:VGNC Symbol;Acc:VGNC:50226]
ENSBTAG00000020533		0.158004	7.66278	3.49609	0.0615137	0.94752		3282.46	0.165172	0.0769879	2.14543	0.0319184	0.752866		FBXO34	F-box protein 34 [Source:VGNC Symbol;Acc:VGNC:28907]
ENSBTAG00000020583		-0.205263	6.57964	3.55775	0.0592681	0.94752		1551.55	-0.203576	0.110018	-1.85039	0.0642577	0.83714		AASDH	aminoadipate-semialdehyde dehydrogenase [Source:VGNC Symbol;Acc:VGNC:25450]
ENSBTAG00000021253		-0.663521	2.9381	3.49648	0.0614996	0.94752		121.069	-0.645159	0.341176	-1.89099	0.0586258	0.82552		PRDM15	PR/SET domain 15 [Source:VGNC Symbol;Acc:VGNC:33293]
ENSBTAG00000021420		0.563458	3.76978	3.56239	0.0591025	0.94752		220.44	0.555161	0.294069	1.88786	0.0590453	0.82552		EPHA7	EPH receptor A7 [Source:VGNC Symbol;Acc:VGNC:28537]
ENSBTAG00000021499		0.363264	6.92037	3.50504	0.0611825	0.94752		1958.06	0.370208	0.189189	1.95681	0.0503699	0.810933		PSAP	prosaposin [Source:VGNC Symbol;Acc:VGNC:33431]
ENSBTAG00000021789		0.252784	6.96612	3.53267	0.0601707	0.94752		2022.59	0.263402	0.130777	2.01413	0.0439956	0.795184		ZNF574	zinc finger protein 574 [Source:VGNC Symbol;Acc:VGNC:50117]
ENSBTAG00000027525		-0.319064	5.66082	3.51877	0.0606776	0.94752		817.792	-0.321057	0.165476	-1.94021	0.0523546	0.811722
ENSBTAG00000032360		-0.379844	6.36512	3.56884	0.0588733	0.94752		1334.34	-0.384783	0.196739	-1.95581	0.0504878	0.810933		NAP1L1	nucleosome assembly protein 1 like 1 [Source:NCBI gene (formerly Entrezgene);Acc:790872]
ENSBTAG00000033153		0.408672	3.14515	3.56823	0.0588949	0.94752		141.058	0.411544	0.205875	1.999	0.045608	0.801683		GRIK2	glutamate ionotropic receptor kainate type subunit 2 [Source:VGNC Symbol;Acc:VGNC:29643]
ENSBTAG00000038962		-0.402802	3.87653	3.49828	0.0614325	0.94752		235.049	-0.394409	0.202901	-1.94385	0.0519131	0.810933		SLC6A11	solute carrier family 6 member 11 [Source:VGNC Symbol;Acc:VGNC:34914]
ENSBTAG00000047482		-0.522797	2.85281	3.49467	0.0615665	0.94752		114.134	-0.506999	0.26935	-1.88231	0.0597944	0.826786		PRRT4	proline rich transmembrane protein 4 [Source:VGNC Symbol;Acc:VGNC:33411]
ENSBTAG00000048722		0.551471	1.97242	3.49558	0.0615328	0.94752		62.3907	0.550656	0.307016	1.79357	0.0728812	0.846167
ENSBTAG00000050824		0.593045	3.00293	3.5104	0.0609849	0.94752		126.97	0.608534	0.306785	1.98358	0.0473025	0.810933		HS6ST1	heparan sulfate 6-O-sulfotransferase 1 [Source:VGNC Symbol;Acc:VGNC:29962]
ENSBTAG00000008804		-0.339508	3.85673	3.48542	0.0619117	0.951568		232.03	-0.335083	0.166308	-2.01483	0.0439225	0.795184		SAAL1	serum amyloid A like 1 [Source:VGNC Symbol;Acc:VGNC:34257]
ENSBTAG00000051452		-0.405081	2.96964	3.48356	0.0619813	0.951568		124.475	-0.397975	0.203896	-1.95185	0.0509559	0.810933
ENSBTAG00000004322		1.85987	4.94354	3.4771	0.0622235	0.95412		133.798	-0.251426	0.660913	-0.380422	0.703632	0.983586		FOS	Fos proto-onco, AP-1 transcription factor subunit [Source:VGNC Symbol;Acc:VGNC:29073]
ENSBTAG00000043564		0.720203	4.98636	3.47152	0.0624339	0.956176		509.103	0.710798	0.410779	1.73037	0.083565	0.861976		ATP8	ATP synthase F0 subunit 8 [Source:NCBI gene (formerly Entrezgene);Acc:3283881]
ENSBTAG00000008902		0.365572	4.32308	3.4689	0.062533	0.956526		323.655	0.371514	0.194797	1.90718	0.0564974	0.820956		ZNF345	zinc finger protein 345 [Source:NCBI gene (formerly Entrezgene);Acc:518207]
ENSBTAG00000011554		-0.301693	4.96498	3.46506	0.0626782	0.957579		502.746	-0.295268	0.149994	-1.96853	0.0490073	0.810933		SURF6	surfeit 6 [Source:VGNC Symbol;Acc:VGNC:35485]
ENSBTAG00000018539		0.3641	4.04126	3.4604	0.0628551	0.959029		264.833	0.369206	0.188306	1.96067	0.0499176	0.810933		KLK1	kallikrein 1 [Source:VGNC Symbol;Acc:VGNC:57049]
ENSBTAG00000051215		0.234404	6.53069	3.45854	0.062926	0.959029		1496.26	0.245194	0.121045	2.02564	0.0428018	0.788806		AGBL2	AGBL carboxypeptidase 2 [Source:VGNC Symbol;Acc:VGNC:106635]
ENSBTAG00000011037		0.211676	7.87453	3.45612	0.063018	0.959266		3799.34	0.219021	0.111193	1.96974	0.0488687	0.810933		RBPMS2	RNA binding protein, mRNA processing factor 2 [Source:VGNC Symbol;Acc:VGNC:55138]
ENSBTAG00000003916		0.234399	5.25919	3.4538	0.0631064	0.959447		619.001	0.237354	0.116434	2.03853	0.0414967	0.775511		DPH3	diphthamide biosynthesis 3 [Source:VGNC Symbol;Acc:VGNC:53537]
ENSBTAG00000017136		0.566812	1.95076	3.44875	0.0632996	0.960056		60.8856	0.574003	0.314003	1.82802	0.067547	0.83714		SSTR2	somatostatin receptor 2 [Source:VGNC Symbol;Acc:VGNC:35326]
ENSBTAG00000049277		0.221682	5.80904	3.45049	0.0632329	0.960056		907.606	0.22525	0.114534	1.96666	0.0492228	0.810933		DISP1	dispatched RND transporter family member 1 [Source:NCBI gene (formerly Entrezgene);Acc:534637]
ENSBTAG00000005897		0.275198	4.09707	3.44065	0.0636108	0.963611		274.678	0.278492	0.125275	2.22305	0.0262124	0.740131		FNTB	farnesyltransferase, CAAX box, beta [Source:NCBI gene (formerly Entrezgene);Acc:327686]
ENSBTAG00000001920		-0.248925	4.7766	3.4372	0.0637437	0.96379		442.526	-0.244745	0.123328	-1.98451	0.0471988	0.810933		POLQ	DNA polymerase theta [Source:VGNC Symbol;Acc:VGNC:33130]
ENSBTAG00000003625		-0.393953	2.6216	3.43087	0.0639886	0.96379		97.1013	-0.38365	0.199675	-1.92137	0.0546845	0.81498		VSTM2A	V-set and transmembrane domain containing 2A [Source:VGNC Symbol;Acc:VGNC:36842]
ENSBTAG00000017368		0.17914	9.00513	3.42643	0.0641605	0.96379		8337.56	0.179444	0.100968	1.77724	0.0755294	0.848965		YBX1	Y-box binding protein 1 [Source:VGNC Symbol;Acc:VGNC:50233]
ENSBTAG00000018924		0.19376	7.17771	3.43149	0.0639642	0.96379		2342.76	0.201701	0.0976409	2.06574	0.0388531	0.771169		QRICH1	glutamine rich 1 [Source:VGNC Symbol;Acc:VGNC:33602]
ENSBTAG00000021767		0.199352	7.78793	3.43002	0.0640214	0.96379		3587.79	0.199274	0.114652	1.73808	0.0821961	0.860463		UBE2N	ubiquitin conjugating enzyme E2 N [Source:VGNC Symbol;Acc:VGNC:36590]
ENSBTAG00000035064		0.512082	4.24489	3.42972	0.064033	0.96379		304.814	0.517398	0.267977	1.93076	0.0535129	0.81498		C4H7orf57	chromosome 4 C7orf57 homolog [Source:NCBI gene (formerly Entrezgene);Acc:614195]
ENSBTAG00000044019		0.168785	7.53387	3.42765	0.0641131	0.96379		2998.87	0.17545	0.0801704	2.18847	0.0286354	0.742411		KAT2A	lysine acetyltransferase 2A [Source:VGNC Symbol;Acc:VGNC:30398]
ENSBTAG00000000387		-0.207375	5.03085	3.41938	0.0644353	0.964529		527.727	-0.203153	0.0931093	-2.18188	0.0291183	0.742411		NICN1	nicolin 1 [Source:VGNC Symbol;Acc:VGNC:106837]
ENSBTAG00000001063		-0.28202	4.11729	3.42115	0.0643662	0.964529		279.405	-0.281326	0.135844	-2.07095	0.0383636	0.771169		HOXA4	homeobox A4 [Source:VGNC Symbol;Acc:VGNC:29912]
ENSBTAG00000010760		-0.27948	6.09991	3.40866	0.0648552	0.964529		1106.44	-0.268448	0.142349	-1.88584	0.059317	0.82552		REV3L	REV3 like, DNA directed polymerase zeta catalytic subunit [Source:VGNC Symbol;Acc:VGNC:33883]
ENSBTAG00000013538		0.172056	6.86458	3.40399	0.0650391	0.964529		1887.7	0.177638	0.086521	2.05312	0.0400606	0.772507		PEX14	peroxisomal biosis factor 14 [Source:VGNC Symbol;Acc:VGNC:32756]
ENSBTAG00000014029		-0.291425	4.88959	3.40357	0.0650556	0.964529		477.53	-0.285133	0.14786	-1.9284	0.0538051	0.81498		HERC4	HECT and RLD domain containing E3 ubiquitin protein ligase 4 [Source:VGNC Symbol;Acc:VGNC:55988]
ENSBTAG00000015178		-0.300814	6.26931	3.40658	0.0649369	0.964529		1247.3	-0.297509	0.158584	-1.87604	0.0606498	0.8314		ECI2	enoyl-CoA delta isomerase 2 [Source:VGNC Symbol;Acc:VGNC:28310]
ENSBTAG00000015713		-0.235887	6.39294	3.41279	0.0646928	0.964529		1357.85	-0.229149	0.118712	-1.9303	0.0535695	0.81498		TLK2	tousled like kinase 2 [Source:VGNC Symbol;Acc:VGNC:35894]
ENSBTAG00000018437		0.211411	6.4529	3.41247	0.0647054	0.964529		1419.92	0.217043	0.113199	1.91736	0.0551927	0.815613		SMC5	structural maintenance of chromosomes 5 [Source:VGNC Symbol;Acc:VGNC:35002]
ENSBTAG00000023039		-0.239793	5.70487	3.40987	0.0648075	0.964529		843.019	-0.237903	0.121231	-1.9624	0.0497157	0.810933		DUSP13	dual specificity phosphatase 13 [Source:VGNC Symbol;Acc:VGNC:107306]
ENSBTAG00000023179		-0.303066	7.31508	3.40999	0.0648029	0.964529		2575.87	-0.295483	0.161744	-1.82686	0.0677214	0.83714		TRIB1	tribbles pseudokinase 1 [Source:VGNC Symbol;Acc:VGNC:36308]
ENSBTAG00000047532		-0.262036	4.17912	3.40448	0.0650195	0.964529		291.06	-0.257518	0.121135	-2.12588	0.0335134	0.758771		TRIQK	triple QxxK/R motif containing [Source:VGNC Symbol;Acc:VGNC:36361]
ENSBTAG00000000023		-0.158156	7.4538	2.70186	0.100232	0.964719		2840.2	-0.15762	0.0933941	-1.68769	0.0914705	0.869546		RNF2	ring finger protein 2 [Source:VGNC Symbol;Acc:VGNC:34046]
ENSBTAG00000000056		0.198426	6.51656	3.07855	0.0793313	0.964719		1480.57	0.203886	0.102955	1.98034	0.0476656	0.810933		STRADA	STE20 related adaptor alpha [Source:VGNC Symbol;Acc:VGNC:35418]
ENSBTAG00000000084		-0.45862	5.41049	3.37385	0.0662389	0.964719		686.64	-0.462636	0.240384	-1.92457	0.0542827	0.81498		MRPS30	mitochondrial ribosomal protein S30 [Source:VGNC Symbol;Acc:VGNC:31669]
ENSBTAG00000000088		-0.46849	2.36288	2.79894	0.0943268	0.964719		80.9057	-0.46593	0.278408	-1.67355	0.0942193	0.869546		ALCAM	activated leukocyte cell adhesion molecule [Source:VGNC Symbol;Acc:VGNC:25805]
ENSBTAG00000000191		-0.216815	4.86389	3.03987	0.0812426	0.964719		469.686	-0.21441	0.108664	-1.97314	0.0484798	0.810933		SLC25A20	solute carrier family 25 member 20 [Source:VGNC Symbol;Acc:VGNC:34748]
ENSBTAG00000000244		0.728887	3.40924	3.21288	0.073061	0.964719		167.981	0.724777	0.386294	1.87623	0.0606237	0.8314		NRXN2	neurexin 2 [Source:VGNC Symbol;Acc:VGNC:32271]
ENSBTAG00000000290		-0.197898	7.6689	3.07823	0.079347	0.964719		3298.22	-0.18999	0.114932	-1.65307	0.0983158	0.869546		ATP11B	ATPase phospholipid transporting 11B (putative) [Source:VGNC Symbol;Acc:VGNC:54671]
ENSBTAG00000000342		0.560027	2.74737	2.76756	0.0961927	0.964719		105.492	0.567236	0.327715	1.73088	0.0834725	0.861976		PLOD3	procollagen-lysine,2-oxoglutarate 5-dioxygenase 3 [Source:VGNC Symbol;Acc:VGNC:33041]
ENSBTAG00000000397		-0.425515	2.34773	3.15596	0.07565	0.964719		80.0434	-0.424831	0.231348	-1.83632	0.0663096	0.83714		CNPY1	canopy FGF signaling regulator 1 [Source:VGNC Symbol;Acc:VGNC:27526]
ENSBTAG00000000406		0.384545	4.42796	2.93622	0.0866132	0.964719		346.312	0.381579	0.216964	1.75872	0.078625	0.856873		GPATCH4	G-patch domain containing 4 [Source:VGNC Symbol;Acc:VGNC:29519]
ENSBTAG00000000451		-0.244412	5.7655	2.71178	0.0996099	0.964719		881.362	-0.245976	0.148221	-1.65952	0.0970107	0.869546		TMEM126A	transmembrane protein 126A [Source:VGNC Symbol;Acc:VGNC:97318]
ENSBTAG00000000505		0.488775	4.86645	3.24881	0.0714755	0.964719		473.218	0.4819	0.267485	1.8016	0.0716091	0.846167		KYAT3	kynurenine aminotransferase 3 [Source:VGNC Symbol;Acc:VGNC:30758]
ENSBTAG00000000613		0.136967	7.58989	2.71003	0.0997193	0.964719		3119.92	0.142437	0.073353	1.94181	0.0521602	0.810933		ELAVL1	ELAV like RNA binding protein 1 [Source:VGNC Symbol;Acc:VGNC:28424]
ENSBTAG00000000650		0.488795	1.87243	2.74926	0.0972992	0.964719		57.0304	0.505034	0.301015	1.67777	0.0933926	0.869546		TUBGCP6	tubulin gamma complex associated protein 6 [Source:VGNC Symbol;Acc:VGNC:36516]
ENSBTAG00000000725		0.261869	6.04827	3.24072	0.0718292	0.964719		1068.69	0.265183	0.137153	1.93349	0.0531765	0.81498		USP42	ubiquitin specific peptidase 42 [Source:VGNC Symbol;Acc:VGNC:50065]
ENSBTAG00000000894		0.878004	5.12403	3.06844	0.0798258	0.964719		556.386	0.876418	0.520129	1.685	0.091988	0.869546		PGK1	phosphoglycerate kinase 1 [Source:VGNC Symbol;Acc:VGNC:32789]
ENSBTAG00000000978		0.144979	7.90219	3.24318	0.0717211	0.964719		3879.51	0.148641	0.078759	1.88729	0.059121	0.82552		ASH2L	ASH2 like, histone lysine methyltransferase complex subunit [Source:VGNC Symbol;Acc:VGNC:49156]
ENSBTAG00000001074		-0.290141	3.97922	3.24402	0.0716847	0.964719		252.995	-0.288187	0.143199	-2.01249	0.0441682	0.795184		SAYSD1	SAYSVFN motif domain containing 1 [Source:VGNC Symbol;Acc:VGNC:34303]
ENSBTAG00000001219		0.300066	8.22604	2.76838	0.0961436	0.964719		4843.48	0.308343	0.176462	1.74737	0.080574	0.856873
ENSBTAG00000001424		-0.188564	6.6871	2.90392	0.0883643	0.964719		1669.58	-0.180727	0.109194	-1.6551	0.0979051	0.869546		MSH6	mutS homolog 6 [Source:VGNC Symbol;Acc:VGNC:31696]
ENSBTAG00000001500		-0.265208	4.75869	2.70909	0.099778	0.964719		436.365	-0.258923	0.153162	-1.69051	0.0909305	0.869546		FIGNL1	fidgetin like 1 [Source:VGNC Symbol;Acc:VGNC:29011]
ENSBTAG00000001553		0.214546	8.01741	2.7539	0.0970174	0.964719		4201.84	0.212534	0.133384	1.5934	0.111071	0.872364		HNRNPA1	heteroous nuclear ribonucleoprotein A1 [Source:NCBI gene (formerly Entrezgene);Acc:505093]
ENSBTAG00000001649		0.552479	2.02954	2.96984	0.0848303	0.964719		63.1274	0.554689	0.324691	1.70836	0.0875702	0.866069		ZFPM2	zinc finger protein, FOG family member 2 [Source:VGNC Symbol;Acc:VGNC:54515]
ENSBTAG00000001662		0.349403	1.92712	3.03559	0.0814567	0.964719		59.4156	0.359919	0.196969	1.82729	0.0676558	0.83714		EHD3	EH domain containing 3 [Source:VGNC Symbol;Acc:VGNC:28373]
ENSBTAG00000001687		1.19287	2.86236	2.94635	0.0860717	0.964719		116.259	1.19415	0.741563	1.61031	0.10733	0.870723		STC1	stanniocalcin 1 [Source:VGNC Symbol;Acc:VGNC:35377]
ENSBTAG00000001697		0.475224	2.87604	3.10128	0.0782309	0.964719		116.231	0.478272	0.261539	1.82868	0.0674471	0.83714		TRA2B	transformer 2 beta homolog [Source:VGNC Symbol;Acc:VGNC:36268]
ENSBTAG00000001700		-0.191825	7.67639	3.23856	0.0719238	0.964719		3315.3	-0.191483	0.107335	-1.78397	0.0744291	0.846167		CDC42	cell division cycle 42 [Source:VGNC Symbol;Acc:VGNC:97251]
ENSBTAG00000001727		0.543805	2.54085	2.91064	0.0879967	0.964719		91.1556	0.541637	0.314339	1.7231	0.0848702	0.866069		PRXL2B	peroxiredoxin like 2B [Source:VGNC Symbol;Acc:VGNC:28792]
ENSBTAG00000001844		0.560676	2.47208	2.77406	0.095803	0.964719		86.9497	0.565973	0.332209	1.70367	0.0884435	0.866069		MOGS	mannosyl-oligosaccharide glucosidase [Source:VGNC Symbol;Acc:VGNC:58390]
ENSBTAG00000001861		-0.148116	7.67423	3.01902	0.0822931	0.964719		3312.54	-0.144271	0.0856929	-1.68358	0.0922628	0.869546		SESTD1	SEC14 and spectrin domain containing 1 [Source:VGNC Symbol;Acc:VGNC:56146]
ENSBTAG00000001874		-0.341159	4.58444	2.74956	0.0972814	0.964719		385.279	-0.322707	0.196615	-1.64132	0.100732	0.869546		DOCK3	dedicator of cytokinesis 3 [Source:VGNC Symbol;Acc:VGNC:50146]
ENSBTAG00000001902		-0.253294	6.44879	2.82725	0.0926769	0.964719		1414.82	-0.241163	0.151068	-1.59639	0.110402	0.871182		CEP295	centrosomal protein 295 [Source:VGNC Symbol;Acc:VGNC:27202]
ENSBTAG00000001961		-0.311366	7.9678	3.14038	0.0763759	0.964719		4050.18	-0.299854	0.173265	-1.73061	0.0835211	0.861976		MAP1B	microtubule associated protein 1B [Source:VGNC Symbol;Acc:VGNC:31178]
ENSBTAG00000002052		1.66506	3.3693	3.22897	0.0723463	0.964719		59.1886	1.23427	0.594906	2.07473	0.0380118	0.771169		PLOD1	procollagen-lysine,2-oxoglutarate 5-dioxygenase 1 [Source:VGNC Symbol;Acc:VGNC:33039]
ENSBTAG00000002097		0.459639	1.69839	2.95298	0.0857192	0.964719		50.8788	0.463678	0.28026	1.65446	0.0980351	0.869546		TMC5	transmembrane channel like 5 [Source:VGNC Symbol;Acc:VGNC:35921]
ENSBTAG00000002110		-0.370243	2.77163	2.84969	0.0913917	0.964719		108.428	-0.370404	0.20538	-1.8035	0.0713089	0.846167		DMGDH	dimethylglycine dehydrogenase [Source:VGNC Symbol;Acc:VGNC:28106]
ENSBTAG00000002187		-0.212288	5.97529	3.01776	0.0823569	0.964719		1017.24	-0.211148	0.114046	-1.85143	0.0641071	0.83714		SERINC3	serine incorporator 3 [Source:VGNC Symbol;Acc:VGNC:34462]
ENSBTAG00000002378		0.32589	5.60568	2.7376	0.0980119	0.964719		785.373	0.332679	0.18971	1.75362	0.0794962	0.856873		NUCB1	nucleobindin 1 [Source:VGNC Symbol;Acc:VGNC:32318]
ENSBTAG00000002391		0.529114	1.38236	3.27143	0.0704961	0.964719		39.6942	0.538265	0.310356	1.73435	0.0828564	0.861976		TGFB1I1	transforming growth factor beta 1 induced transcript 1 [Source:VGNC Symbol;Acc:VGNC:35801]
ENSBTAG00000002458		0.220905	8.80026	3.21396	0.0730124	0.964719		7234.7	0.228825	0.128283	1.78375	0.074464	0.846167		NUP155	nucleoporin 155 [Source:VGNC Symbol;Acc:VGNC:32352]
ENSBTAG00000002471		-0.195243	8.22111	2.92004	0.0874858	0.964719		4835.62	-0.189917	0.115478	-1.64461	0.10005	0.869546		CHL1	cell adhesion molecule L1 like [Source:VGNC Symbol;Acc:VGNC:27296]
ENSBTAG00000002515		1.04147	3.95992	2.76104	0.0965856	0.964719		246.366	1.04632	0.649874	1.61004	0.10739	0.870723		TNNI3	troponin I3, cardiac type [Source:NCBI gene (formerly Entrezgene);Acc:511094]
ENSBTAG00000002539		0.278853	5.68605	2.99018	0.0837706	0.964719		830.17	0.290221	0.151293	1.91827	0.0550774	0.815613		TRIOBP	TRIO and F-actin binding protein [Source:VGNC Symbol;Acc:VGNC:36357]
ENSBTAG00000002575		-0.177537	6.6692	2.77321	0.095854	0.964719		1648.86	-0.179924	0.102997	-1.74688	0.0806574	0.856873		SSU72	SSU72 homolog, RNA polymerase II CTD phosphatase [Source:NCBI gene (formerly Entrezgene);Acc:614837]
ENSBTAG00000002594		-0.195643	6.42173	2.69749	0.100507	0.964719		1385.75	-0.188154	0.10989	-1.7122	0.0868605	0.866069		ZNF436	zinc finger protein 436 [Source:VGNC Symbol;Acc:VGNC:37275]
ENSBTAG00000002608		-0.218177	6.2052	2.6902	0.100967	0.964719		1191.46	-0.209683	0.124013	-1.69082	0.0908715	0.869546		SEPTIN2	septin 2 [Source:VGNC Symbol;Acc:VGNC:34454]
ENSBTAG00000002709		-0.200681	5.01851	3.14105	0.0763445	0.964719		523.359	-0.198996	0.0943747	-2.10857	0.0349815	0.763083		TM9SF1	transmembrane 9 superfamily member 1 [Source:NCBI gene (formerly Entrezgene);Acc:539478]
ENSBTAG00000002816		-0.582797	2.03	2.72665	0.0986859	0.964719		63.3769	-0.566189	0.354479	-1.59724	0.110212	0.871182		SARM1	sterile alpha and TIR motif containing 1 [Source:VGNC Symbol;Acc:VGNC:34290]
ENSBTAG00000002871		0.219566	6.70998	3.2556	0.0711797	0.964719		1697.26	0.221811	0.12254	1.81012	0.0702772	0.842722		COPS6	COP9 signalosome subunit 6 [Source:VGNC Symbol;Acc:VGNC:27603]
ENSBTAG00000002965		-0.54587	1.87398	2.98978	0.0837918	0.964719		56.7293	-0.530786	0.321407	-1.65144	0.0986478	0.869546		NEURL3	neuralized E3 ubiquitin protein ligase 3 [Source:VGNC Symbol;Acc:VGNC:32016]
ENSBTAG00000002970		0.260855	7.13527	3.33721	0.0677294	0.964719		2279.88	0.269565	0.146154	1.84439	0.0651261	0.83714		INTS6	integrator complex subunit 6 [Source:VGNC Symbol;Acc:VGNC:30232]
ENSBTAG00000002977		0.461806	5.20527	3.33666	0.0677521	0.964719		592.639	0.46623	0.239447	1.94711	0.0515218	0.810933		ECE1	endothelin converting enzyme 1 [Source:VGNC Symbol;Acc:VGNC:28302]
ENSBTAG00000003043		-0.337497	4.52968	3.16315	0.0753179	0.964719		373.981	-0.336907	0.189416	-1.77866	0.0752957	0.848548		GNG2	G protein subunit gamma 2 [Source:VGNC Symbol;Acc:VGNC:29465]
ENSBTAG00000003109		0.876953	3.38647	2.91074	0.0879917	0.964719		164.393	0.881021	0.543158	1.62204	0.104796	0.870723		ITM2B	integral membrane protein 2B [Source:VGNC Symbol;Acc:VGNC:30340]
ENSBTAG00000003148		-0.258825	6.48126	2.86231	0.0906771	0.964719		1444.32	-0.24699	0.149011	-1.65753	0.0974115	0.869546		MCM3AP	minichromosome maintenance complex component 3 associated protein [Source:VGNC Symbol;Acc:VGNC:31310]
ENSBTAG00000003186		-0.45048	3.31649	3.13155	0.0767905	0.964719		158.54	-0.441007	0.244409	-1.80438	0.071172	0.846167		OTULIN	OTU deubiquitinase with linear linkage specificity [Source:VGNC Symbol;Acc:VGNC:32501]
ENSBTAG00000003189		0.144161	8.31328	3.21473	0.0729784	0.964719		5159.28	0.150195	0.0792297	1.8957	0.0580003	0.82552		CCDC6	coiled-coil domain containing 6 [Source:VGNC Symbol;Acc:VGNC:26904]
ENSBTAG00000003443		-0.240343	7.80934	3.26903	0.0705992	0.964719		3626.45	-0.230171	0.129466	-1.77784	0.0754297	0.848965		USP46	ubiquitin specific peptidase 46 [Source:VGNC Symbol;Acc:VGNC:52847]
ENSBTAG00000003449		-0.49025	2.13848	3.38586	0.0657577	0.964719		69.0605	-0.481862	0.267027	-1.80455	0.0711456	0.846167		KCP	kielin cysteine rich BMP regulator [Source:VGNC Symbol;Acc:VGNC:53650]
ENSBTAG00000003474		-0.209179	7.28751	3.04385	0.0810434	0.964719		2525.61	-0.199827	0.113857	-1.75507	0.0792467	0.856873		RAB15	RAB15, member RAS onco family [Source:VGNC Symbol;Acc:VGNC:33623]
ENSBTAG00000003501		-0.216376	7.66646	3.30497	0.0690707	0.964719		3289.99	-0.209436	0.119128	-1.75807	0.0787348	0.856873		SACM1L	SAC1 like phosphatidylinositide phosphatase [Source:VGNC Symbol;Acc:VGNC:34259]
ENSBTAG00000003586		-0.348065	4.34561	3.00679	0.0829162	0.964719		326.863	-0.338188	0.192972	-1.75252	0.0796837	0.856873		MAN1A2	mannosidase alpha class 1A member 2 [Source:VGNC Symbol;Acc:VGNC:31162]
ENSBTAG00000003769		-0.395303	2.97492	3.01637	0.0824279	0.964719		125.08	-0.392785	0.216189	-1.81686	0.0692383	0.83714
ENSBTAG00000003777		0.559261	3.68974	3.24303	0.0717279	0.964719		207.29	0.571107	0.299986	1.90378	0.0569393	0.820956		TIE1	tyrosine kinase with immunoglobulin like and EGF like domains 1 [Source:VGNC Symbol;Acc:VGNC:35861]
ENSBTAG00000003813		0.184169	6.11561	2.9284	0.0870335	0.964719		1123.5	0.186735	0.102602	1.81999	0.0687611	0.83714		BCS1L	BCS1 homolog, ubiquinol-cytochrome c reductase complex chaperone [Source:VGNC Symbol;Acc:VGNC:26456]
ENSBTAG00000003830		0.235087	6.33637	2.70822	0.0998321	0.964719		1310.21	0.231326	0.144877	1.5967	0.110332	0.871182		PSMB3	proteasome 20S subunit beta 3 [Source:VGNC Symbol;Acc:VGNC:33447]
ENSBTAG00000003928		-0.256659	6.63754	3.00694	0.0829086	0.964719		1612.56	-0.247872	0.148154	-1.67307	0.0943141	0.869546		ATG16L1	autophagy related 16 like 1 [Source:VGNC Symbol;Acc:VGNC:26253]
ENSBTAG00000003955		-0.5994	3.7744	3.3825	0.0658922	0.964719		217.746	-0.58808	0.310339	-1.89496	0.0580981	0.82552		MYO7A	myosin VIIA [Source:VGNC Symbol;Acc:VGNC:31830]
ENSBTAG00000003990		0.48327	3.45064	3.37719	0.0661046	0.964719		174.43	0.498563	0.25199	1.9785	0.047872	0.810933		ITPRIP	inositol 1,4,5-trisphosphate receptor interacting protein [Source:VGNC Symbol;Acc:VGNC:30349]
ENSBTAG00000004078		0.805029	3.20556	3.13256	0.0767432	0.964719		145.428	0.811633	0.429942	1.88778	0.0590561	0.82552		KCNH2	potassium voltage-gated channel subfamily H member 2 [Source:VGNC Symbol;Acc:VGNC:96697]
ENSBTAG00000004184		-0.18889	8.28945	3.22928	0.0723326	0.964719		5065.99	-0.185911	0.101915	-1.82417	0.0681261	0.83714		WDSUB1	WD repeat, sterile alpha motif and U-box domain containing 1 [Source:VGNC Symbol;Acc:VGNC:36928]
ENSBTAG00000004377		-0.487425	3.13987	3.29544	0.0694726	0.964719		140.905	-0.487211	0.260928	-1.86723	0.06187	0.833869		PHLDB3	pleckstrin homology like domain family B member 3 [Source:VGNC Symbol;Acc:VGNC:32839]
ENSBTAG00000004428		1.09397	2.17873	2.97103	0.0847678	0.964719		69.9749	1.09726	0.674454	1.62688	0.103762	0.870723		H2AZ1	H2A.Z variant histone 1 [Source:VGNC Symbol;Acc:VGNC:83610]
ENSBTAG00000004452		0.190983	7.21431	3.08553	0.0789917	0.964719		2404.57	0.200422	0.105184	1.90544	0.0567224	0.820956		IPO9	importin 9 [Source:VGNC Symbol;Acc:VGNC:30246]
ENSBTAG00000004460		-0.270662	6.42109	3.14596	0.076115	0.964719		1384.82	-0.259713	0.147811	-1.75706	0.0789075	0.856873		RFWD3	ring finger and WD repeat domain 3 [Source:VGNC Symbol;Acc:VGNC:33893]
ENSBTAG00000004502		-0.123177	8.00718	3.05501	0.0804887	0.964719		4170.46	-0.119823	0.0616015	-1.94512	0.0517602	0.810933		CLUAP1	clusterin associated protein 1 [Source:VGNC Symbol;Acc:VGNC:27472]
ENSBTAG00000004551		0.207819	5.93702	2.94591	0.0860951	0.964719		990.949	0.215189	0.112454	1.91356	0.0556762	0.815825		RHOT2	ras homolog family member T2 [Source:VGNC Symbol;Acc:VGNC:33954]
ENSBTAG00000004802		-0.468013	5.15841	2.85462	0.091112	0.964719		572.95	-0.454845	0.260929	-1.74318	0.0813029	0.856873		CEP170B	centrosomal protein 170B [Source:VGNC Symbol;Acc:VGNC:50066]
ENSBTAG00000004870		-0.258926	4.74041	3.08093	0.0792154	0.964719		430.443	-0.252985	0.13229	-1.91236	0.0558305	0.817132		GALNT2	polypeptide N-acetylgalactosaminyltransferase 2 [Source:VGNC Symbol;Acc:VGNC:29231]
ENSBTAG00000004873		-0.483187	4.49801	3.19744	0.0737535	0.964719		306.314	-0.0418612	0.0992122	-0.421936	0.673072	0.979758		CCNL2	cyclin L2 [Source:VGNC Symbol;Acc:VGNC:26976]
ENSBTAG00000004925		0.472406	1.12344	2.87306	0.0900736	0.964719		33.3436	0.478346	0.307378	1.55621	0.119657	0.882414
ENSBTAG00000004936		0.37694	1.52893	2.84423	0.0917027	0.964719		45.032	0.380763	0.233383	1.63149	0.102786	0.870723		TMIGD2	transmembrane and immunoglobulin domain containing 2 [Source:VGNC Symbol;Acc:VGNC:36133]
ENSBTAG00000004956		-0.331867	4.1149	3.13237	0.0767521	0.964719		277.763	-0.322918	0.174679	-1.84864	0.0645096	0.83714		CHEK2	checkpoint kinase 2 [Source:VGNC Symbol;Acc:VGNC:27286]
ENSBTAG00000004965		-0.125642	8.04022	2.88101	0.0896298	0.964719		4266.2	-0.121513	0.0658074	-1.84649	0.0648204	0.83714		NUP133	nucleoporin 133 [Source:VGNC Symbol;Acc:VGNC:32351]
ENSBTAG00000005218		-0.268227	4.67963	2.73854	0.0979542	0.964719		412.178	-0.258691	0.148238	-1.7451	0.0809671	0.856873		PDE3B	phosphodiesterase 3B [Source:VGNC Symbol;Acc:VGNC:32675]
ENSBTAG00000005300		0.184329	6.69604	2.97166	0.0847348	0.964719		1677.34	0.191331	0.0972496	1.96742	0.0491344	0.810933		TMEM51	transmembrane protein 51 [Source:VGNC Symbol;Acc:VGNC:36094]
ENSBTAG00000005304		-0.184507	6.04644	2.83515	0.092222	0.964719		1068	-0.181586	0.09463	-1.91891	0.0549957	0.815613		SRM	spermidine synthase [Source:VGNC Symbol;Acc:VGNC:35282]
ENSBTAG00000005311		0.190294	5.6144	2.97755	0.0844272	0.964719		791.275	0.193627	0.0941732	2.05607	0.0397754	0.772507		POLR3H	RNA polymerase III subunit H [Source:VGNC Symbol;Acc:VGNC:33152]
ENSBTAG00000005354		0.253572	5.06351	3.36556	0.066573	0.964719		541.521	0.259703	0.135384	1.91826	0.0550775	0.815613		LRRFIP1	LRR binding FLII interacting protein 1 [Source:VGNC Symbol;Acc:VGNC:55253]
ENSBTAG00000005356		-0.439971	5.79491	2.93512	0.0866723	0.964719		892.987	-0.420819	0.242282	-1.7369	0.0824054	0.861342		DENND2B	DENN domain containing 2B [Source:VGNC Symbol;Acc:VGNC:35336]
ENSBTAG00000005373		0.718009	6.61747	3.32412	0.0682705	0.964719		1577.23	0.718779	0.408968	1.75754	0.078825	0.856873		TPM1	tropomyosin 1 [Source:VGNC Symbol;Acc:VGNC:106994]
ENSBTAG00000005425		0.89456	2.56884	2.81066	0.0936396	0.964719		92.0842	0.900067	0.50832	1.77067	0.0766155	0.852703		GATA4	GATA binding protein 4 [Source:VGNC Symbol;Acc:VGNC:29268]
ENSBTAG00000005433		-0.321003	5.36519	2.95563	0.0855788	0.964719		664.388	-0.317554	0.179124	-1.77282	0.0762594	0.851757		SSUH2	ssu-2 homolog [Source:VGNC Symbol;Acc:VGNC:59163]
ENSBTAG00000005499		-0.41247	3.32738	2.9665	0.0850057	0.964719		160.157	-0.408968	0.228184	-1.79227	0.07309	0.846167		ZPBP	zona pellucida binding protein [Source:VGNC Symbol;Acc:VGNC:37368]
ENSBTAG00000005564		0.159628	8.71283	2.79543	0.0945336	0.964719		6805.17	0.165256	0.0972111	1.69997	0.0891361	0.866693		PIAS1	protein inhibitor of activated STAT 1 [Source:VGNC Symbol;Acc:VGNC:32856]
ENSBTAG00000005571		-0.249658	6.77226	2.95191	0.085776	0.964719		1768.25	-0.245032	0.142653	-1.71769	0.0858538	0.866069		PHF20	PHD finger protein 20 [Source:VGNC Symbol;Acc:VGNC:32819]
ENSBTAG00000005573		0.206921	6.58289	3.07579	0.0794659	0.964719		1552.87	0.209331	0.115091	1.81883	0.0689372	0.83714		SCAND1	SCAN domain containing 1 [Source:VGNC Symbol;Acc:VGNC:57023]
ENSBTAG00000005592		0.283227	5.01989	3.32819	0.0681017	0.964719		522.509	0.289674	0.141922	2.04108	0.0412433	0.775511		MCOLN1	mucolipin TRP cation channel 1 [Source:VGNC Symbol;Acc:VGNC:31318]
ENSBTAG00000005664		0.154768	9.2931	2.99651	0.0834442	0.964719		10180.5	0.15507	0.0928521	1.67008	0.094904	0.869546		YWHAE	tyrosine 3-monooxygenase/tryptophan 5-monooxygenase activation protein epsilon [Source:VGNC Symbol;Acc:VGNC:37045]
ENSBTAG00000005666		0.388439	2.29745	2.78327	0.0952532	0.964719		77.9193	0.401521	0.231906	1.73139	0.0833817	0.861976		LRRC20	leucine rich repeat containing 20 [Source:VGNC Symbol;Acc:VGNC:31004]
ENSBTAG00000005793		0.302157	3.35548	3.03737	0.0813676	0.964719		163.684	0.308526	0.154346	1.99893	0.045616	0.801683		PEA15	proliferation and apoptosis adaptor protein 15 [Source:VGNC Symbol;Acc:VGNC:32732]
ENSBTAG00000005795		-0.172806	7.48649	3.0237	0.082056	0.964719		2903.16	-0.168423	0.0943108	-1.78582	0.0741278	0.846167		DHX32	DEAH-box helicase 32 (putative) [Source:VGNC Symbol;Acc:VGNC:56178]
ENSBTAG00000005845		0.446851	2.46639	2.8844	0.0894415	0.964719		86.7081	0.446843	0.257928	1.73244	0.083196	0.861976		MPI	mannose phosphate isomerase [Source:VGNC Symbol;Acc:VGNC:50218]
ENSBTAG00000005847		-0.440268	2.37823	2.87953	0.0897121	0.964719		81.91	-0.436198	0.253855	-1.7183	0.0857426	0.866069		ROCK2	Rho associated coiled-coil containing protein kinase 2 [Source:VGNC Symbol;Acc:VGNC:34082]
ENSBTAG00000005862		0.306298	7.48352	3.3489	0.0672501	0.964719		2893.87	0.315401	0.163534	1.92866	0.0537736	0.81498		SMC4	structural maintenance of chromosomes 4 [Source:VGNC Symbol;Acc:VGNC:35001]
ENSBTAG00000005865		-0.180028	7.48292	2.93679	0.0865824	0.964719		2898.84	-0.176762	0.105215	-1.68002	0.0929543	0.869546		MAPK6	mitogen-activated protein kinase 6 [Source:VGNC Symbol;Acc:VGNC:31221]
ENSBTAG00000005903		0.498129	2.82237	3.06515	0.0799878	0.964719		112.012	0.508764	0.277913	1.83066	0.0671512	0.83714		LRP5	LDL receptor related protein 5 [Source:VGNC Symbol;Acc:VGNC:97281]
ENSBTAG00000005915		0.938456	4.10592	3.09952	0.0783152	0.964719		276.963	0.966567	0.562449	1.7185	0.0857061	0.866069		SFMBT2	Scm like with four mbt domains 2 [Source:VGNC Symbol;Acc:VGNC:34516]
ENSBTAG00000006031		-0.293119	4.46117	3.2354	0.0720627	0.964719		354.271	-0.285246	0.150687	-1.89297	0.0583622	0.82552		ADGRV1	adhesion G protein-coupled receptor V1 [Source:VGNC Symbol;Acc:VGNC:25673]
ENSBTAG00000006051		0.307192	4.55758	2.69391	0.100732	0.964719		380.515	0.306726	0.183133	1.67488	0.0939581	0.869546		NMT1	N-myristoyltransferase 1 [Source:VGNC Symbol;Acc:VGNC:32137]
ENSBTAG00000006089		0.321566	3.68213	2.90172	0.088485	0.964719		205.505	0.323889	0.174443	1.85671	0.0633528	0.83714		C19H17orf80	chromosome 19 C17orf80 homolog [Source:VGNC Symbol;Acc:VGNC:52660]
ENSBTAG00000006241		0.344169	3.37408	2.89575	0.0888136	0.964719		166.477	0.348758	0.192213	1.81443	0.0696115	0.83714		MAN2B1	mannosidase alpha class 2B member 1 [Source:NCBI gene (formerly Entrezgene);Acc:282272]
ENSBTAG00000006296		-0.312232	3.88751	2.83549	0.0922025	0.964719		237.821	-0.310103	0.172421	-1.79852	0.0720945	0.846167		VMA21	vacuolar ATPase assembly factor VMA21 [Source:VGNC Symbol;Acc:VGNC:36804]
ENSBTAG00000006326		0.362773	3.31402	3.39893	0.0652387	0.964719		159.819	0.363448	0.187109	1.94244	0.0520839	0.810933		ALDH1L2	aldehyde dehydrogenase 1 family member L2 [Source:VGNC Symbol;Acc:VGNC:25812]
ENSBTAG00000006393		-0.226285	5.4147	2.7079	0.0998522	0.964719		687.639	-0.221693	0.124344	-1.7829	0.0746029	0.846167		FECH	ferrochelatase [Source:VGNC Symbol;Acc:VGNC:28943]
ENSBTAG00000006409		-0.51502	2.69987	3.25498	0.0712067	0.964719		102.899	-0.498751	0.280737	-1.77658	0.0756379	0.849352		LRRC34	leucine rich repeat containing 34 [Source:VGNC Symbol;Acc:VGNC:31010]
ENSBTAG00000006439		-0.232383	5.42133	3.26389	0.070821	0.964719		694.036	-0.229213	0.126245	-1.81562	0.0694288	0.83714		DOCK11	dedicator of cytokinesis 11 [Source:VGNC Symbol;Acc:VGNC:28156]
ENSBTAG00000006543		0.181415	8.0784	2.99541	0.0835008	0.964719		4380.37	0.184221	0.104901	1.75614	0.0790653	0.856873		EIF3CL	eukaryotic translation initiation factor 3, subunit C-like [Source:NCBI gene (formerly Entrezgene);Acc:534882]
ENSBTAG00000006548		0.224227	4.80779	3.04323	0.0810746	0.964719		452.062	0.227697	0.113821	2.00048	0.0454483	0.801683		MCCC1	methylcrotonyl-CoA carboxylase subunit 1 [Source:VGNC Symbol;Acc:VGNC:31298]
ENSBTAG00000006574		-0.251927	4.52514	2.94628	0.0860753	0.964719		370.705	-0.246484	0.131613	-1.87279	0.0610975	0.832566		ARL8A	ADP ribosylation factor like GTPase 8A [Source:VGNC Symbol;Acc:VGNC:26153]
ENSBTAG00000006665		0.24817	5.05597	2.90036	0.08856	0.964719		537.29	0.248563	0.13704	1.8138	0.0697084	0.837502		ERP29	endoplasmic reticulum protein 29 [Source:VGNC Symbol;Acc:VGNC:28596]
ENSBTAG00000006679		-0.379619	2.57171	3.38684	0.0657187	0.964719		94.3579	-0.377309	0.196304	-1.92206	0.0545978	0.81498		MITF	melanocyte inducing transcription factor [Source:VGNC Symbol;Acc:VGNC:31487]
ENSBTAG00000006812		-0.39776	4.76925	2.78565	0.0951121	0.964719		437.308	-0.387204	0.224643	-1.72364	0.084772	0.866069		FAM181B	family with sequence similarity 181 member B [Source:VGNC Symbol;Acc:VGNC:28764]
ENSBTAG00000006925		-0.189152	6.49157	3.05478	0.0804999	0.964719		1457.44	-0.18814	0.10397	-1.80957	0.070363	0.842945		CENPL	centromere protein L [Source:VGNC Symbol;Acc:VGNC:27180]
ENSBTAG00000007007		0.117626	8.46954	2.72461	0.0988122	0.964719		5742.59	0.122451	0.0565531	2.16523	0.0303698	0.743382		WDR20	WD repeat domain 20 [Source:VGNC Symbol;Acc:VGNC:50061]
ENSBTAG00000007039		-0.139587	7.03708	3.16896	0.0750501	0.964719		2125.69	-0.136077	0.0600904	-2.26454	0.0235407	0.715884		FBXO25	F-box protein 25 [Source:VGNC Symbol;Acc:VGNC:28900]
ENSBTAG00000007058		-0.327931	6.36515	3.26862	0.0706168	0.964719		1333.58	-0.315372	0.178823	-1.7636	0.077799	0.855994		ATG2A	autophagy related 2A [Source:VGNC Symbol;Acc:VGNC:106645]
ENSBTAG00000007202		-0.542406	5.915	2.78812	0.0949657	0.964719		975.248	-0.532956	0.347351	-1.53434	0.124945	0.890954		EI24	EI24 autophagy associated transmembrane protein [Source:VGNC Symbol;Acc:VGNC:28376]
ENSBTAG00000007321		-0.200686	7.16496	2.84673	0.0915598	0.964719		2324.19	-0.203379	0.117806	-1.7264	0.084276	0.865394		SREK1	splicing regulatory glutamic acid and lysine rich protein 1 [Source:VGNC Symbol;Acc:VGNC:58417]
ENSBTAG00000007383		0.591314	1.70073	2.9234	0.0873036	0.964719		49.7021	0.610362	0.357532	1.70715	0.0877935	0.866069		ZNF521	zinc finger protein 521 [Source:VGNC Symbol;Acc:VGNC:37296]
ENSBTAG00000007413		0.276477	3.76138	2.98512	0.0840329	0.964719		218.289	0.276171	0.146301	1.88768	0.0590686	0.82552		CEP41	centrosomal protein 41 [Source:VGNC Symbol;Acc:VGNC:27204]
ENSBTAG00000007522		-0.198026	4.94057	3.03513	0.08148	0.964719		494.973	-0.195384	0.0889515	-2.19653	0.0280543	0.742411		RAP1GDS1	Rap1 GTPase-GDP dissociation stimulator 1 [Source:VGNC Symbol;Acc:VGNC:33718]
ENSBTAG00000007638		-0.439	4.58299	3.11134	0.0777487	0.964719		385.005	-0.425542	0.238191	-1.78656	0.0740094	0.846167		PIF1	PIF1 5'-to-3' DNA helicase [Source:VGNC Symbol;Acc:VGNC:32866]
ENSBTAG00000007658		0.174055	6.82306	2.87012	0.0902382	0.964719		1836.92	0.172601	0.105179	1.64102	0.100792	0.869546		CTNNBL1	catenin beta like 1 [Source:VGNC Symbol;Acc:VGNC:27804]
ENSBTAG00000007659		0.390052	3.16683	3.25574	0.0711738	0.964719		143.178	0.394502	0.204732	1.92692	0.0539896	0.81498		CORO2A	coronin 2A [Source:VGNC Symbol;Acc:VGNC:27623]
ENSBTAG00000007662		0.346416	7.33176	2.77219	0.0959147	0.964719		2599.98	0.351067	0.198779	1.76611	0.0773771	0.855856		HSPA5	heat shock protein family A (Hsp70) member 5 [Source:VGNC Symbol;Acc:VGNC:59220]
ENSBTAG00000007678		0.945832	2.93543	3.09639	0.0784661	0.964719		119.896	0.950409	0.571486	1.66305	0.0963027	0.869546		MKX	mohawk homeobox [Source:VGNC Symbol;Acc:VGNC:31493]
ENSBTAG00000007687		-0.485899	2.32975	2.73415	0.0982241	0.964719		78.5673	-0.47048	0.288658	-1.62989	0.103125	0.870723		GDF6	growth differentiation factor 6 [Source:VGNC Symbol;Acc:VGNC:29304]
ENSBTAG00000007696		-0.166991	7.97073	2.72948	0.0985112	0.964719		4068.71	-0.159932	0.104756	-1.52671	0.126834	0.891522		TRAPPC8	trafficking protein particle complex subunit 8 [Source:VGNC Symbol;Acc:VGNC:97321]
ENSBTAG00000007799		-0.227802	6.90492	3.36201	0.0667164	0.964719		1938.62	-0.227857	0.119767	-1.9025	0.0571064	0.822372		MTFR2	mitochondrial fission regulator 2 [Source:VGNC Symbol;Acc:VGNC:31728]
ENSBTAG00000007817		0.247207	4.26115	3.2519	0.0713407	0.964719		309.384	0.25101	0.125123	2.00611	0.0448446	0.798986		BRCC3	BRCA1/BRCA2-containing complex subunit 3 [Source:VGNC Symbol;Acc:VGNC:26555]
ENSBTAG00000007833		0.144413	7.36238	3.17908	0.0745869	0.964719		2663.83	0.149185	0.0663703	2.24777	0.0245912	0.729189		PIAS2	protein inhibitor of activated STAT 2 [Source:VGNC Symbol;Acc:VGNC:97299]
ENSBTAG00000007842		-0.265155	4.99076	3.16536	0.0752157	0.964719		512.049	-0.264144	0.135217	-1.95348	0.0507624	0.810933		GCLM	glutamate-cysteine ligase modifier subunit [Source:VGNC Symbol;Acc:VGNC:29290]
ENSBTAG00000007860		-0.243535	8.62327	2.88935	0.0891667	0.964719		6390.62	-0.246214	0.144735	-1.70113	0.0889178	0.866069		ASPM	assembly factor for spindle microtubules [Source:NCBI gene (formerly Entrezgene);Acc:534849]
ENSBTAG00000007935		0.283184	6.29792	3.27369	0.0703992	0.964719		1276.8	0.278998	0.159808	1.74583	0.0808407	0.856873		CALCOCO2	calcium binding and coiled-coil domain 2 [Source:VGNC Symbol;Acc:VGNC:26703]
ENSBTAG00000008016		-0.175334	7.09894	3.0224	0.0821221	0.964719		2222.2	-0.177824	0.100333	-1.77234	0.0763379	0.851757		STX17	syntaxin 17 [Source:VGNC Symbol;Acc:VGNC:35433]
ENSBTAG00000008036		-0.844269	3.50041	2.74046	0.0978363	0.964719		178.693	-0.819401	0.536861	-1.52628	0.12694	0.891522		CELSR1	cadherin EGF LAG seven-pass G-type receptor 1 [Source:VGNC Symbol;Acc:VGNC:55884]
ENSBTAG00000008105		-0.169502	8.28926	2.98136	0.0842283	0.964719		5060.64	-0.163852	0.0896671	-1.82734	0.0676487	0.83714		RBM38	RNA binding motif protein 38 [Source:VGNC Symbol;Acc:VGNC:33798]
ENSBTAG00000008216		-0.30308	5.81123	2.6992	0.100398	0.964719		906.769	-0.298522	0.178972	-1.66799	0.0953183	0.869546		RRM2	ribonucleotide reductase regulatory subunit M2 [Source:VGNC Symbol;Acc:VGNC:34165]
ENSBTAG00000008341		-0.270138	5.64408	2.78603	0.0950895	0.964719		806.482	-0.261694	0.153672	-1.70294	0.0885784	0.866069		ARSB	arylsulfatase B [Source:VGNC Symbol;Acc:VGNC:26176]
ENSBTAG00000008349		-0.474766	1.66978	3.10683	0.0779647	0.964719		49.8034	-0.475204	0.282678	-1.68108	0.0927477	0.869546		ZNF311	zinc finger protein 311 [Source:VGNC Symbol;Acc:VGNC:37242]
ENSBTAG00000008390		0.296232	5.74852	3.04034	0.081219	0.964719		869.168	0.298204	0.166663	1.78926	0.0735724	0.846167		DNAJC10	DnaJ heat shock protein family (Hsp40) member C10 [Source:VGNC Symbol;Acc:VGNC:49056]
ENSBTAG00000008434		0.201267	4.71426	3.26522	0.0707634	0.964719		423.377	0.205682	0.0843927	2.4372	0.0148016	0.670668		GCAT	glycine C-acetyltransferase [Source:VGNC Symbol;Acc:VGNC:29279]
ENSBTAG00000008487		-0.214166	4.28013	2.72049	0.0990673	0.964719		313.289	-0.209983	0.114534	-1.83337	0.0667483	0.83714		VPS37D	VPS37D subunit of ESCRT-I [Source:VGNC Symbol;Acc:VGNC:54510]
ENSBTAG00000008544		-0.449662	3.61751	3.02193	0.0821459	0.964719		196.169	-0.438634	0.249797	-1.75596	0.0790946	0.856873		SALL1	spalt like transcription factor 1 [Source:VGNC Symbol;Acc:VGNC:34264]
ENSBTAG00000008577		-0.217162	6.78171	2.77723	0.0956131	0.964719		1779.44	-0.215002	0.125544	-1.71257	0.0867926	0.866069		GRSF1	G-rich RNA sequence binding factor 1 [Source:VGNC Symbol;Acc:VGNC:29667]
ENSBTAG00000008596		-0.161792	9.20294	3.05678	0.080401	0.964719		9553.86	-0.156289	0.0920727	-1.69745	0.0896121	0.868628		PRICKLE1	prickle planar cell polarity protein 1 [Source:VGNC Symbol;Acc:VGNC:33315]
ENSBTAG00000008664		0.408454	4.03412	2.74416	0.0976103	0.964719		263.013	0.410703	0.238273	1.72366	0.0847687	0.866069		EIF2B2	eukaryotic translation initiation factor 2B subunit beta [Source:VGNC Symbol;Acc:VGNC:28385]
ENSBTAG00000008717		0.694348	7.09502	3.24503	0.0716405	0.964719		2198.44	0.694191	0.400499	1.73331	0.08304	0.861976		SERPINE2	serpin family E member 2 [Source:VGNC Symbol;Acc:VGNC:56144]
ENSBTAG00000008840		0.242894	4.60337	2.69515	0.100654	0.964719		391.341	0.246378	0.131642	1.87157	0.0612659	0.832566		HM13	histocompatibility minor 13 [Source:VGNC Symbol;Acc:VGNC:29868]
ENSBTAG00000008845		0.198628	8.4139	3.38862	0.0656477	0.964719		5529.51	0.205195	0.109484	1.8742	0.0609033	0.83227		INTS9	integrator complex subunit 9 [Source:VGNC Symbol;Acc:VGNC:30234]
ENSBTAG00000008851		-0.435966	3.8028	2.71803	0.0992203	0.964719		222.349	-0.430933	0.251606	-1.71273	0.0867626	0.866069
ENSBTAG00000009017		0.691915	3.50905	3.25719	0.0711109	0.964719		180.973	0.693558	0.365389	1.89814	0.0576782	0.82552		NR5A1	nuclear receptor subfamily 5 group A member 1 [Source:VGNC Symbol;Acc:VGNC:32248]
ENSBTAG00000009249		-0.468968	1.21486	2.98852	0.0838566	0.964719		35.5167	-0.452522	0.293734	-1.54059	0.123418	0.888393		OTP	orthopedia homeobox [Source:VGNC Symbol;Acc:VGNC:55130]
ENSBTAG00000009304		-0.236732	7.78672	2.81762	0.0932346	0.964719		3585.86	-0.243524	0.147684	-1.64896	0.0991566	0.869546		PDCD5	programmed cell death 5 [Source:VGNC Symbol;Acc:VGNC:32662]
ENSBTAG00000009471		0.175788	6.72633	2.7173	0.099266	0.964719		1715.75	0.179063	0.104483	1.7138	0.086566	0.866069		CEP135	centrosomal protein 135 [Source:VGNC Symbol;Acc:VGNC:27193]
ENSBTAG00000009502		0.256147	3.46848	2.71208	0.0995908	0.964719		177.306	0.264311	0.133317	1.98258	0.0474146	0.810933		LUZP1	leucine zipper protein 1 [Source:VGNC Symbol;Acc:VGNC:31084]
ENSBTAG00000009694		-0.296952	3.96834	2.95007	0.0858737	0.964719		251.444	-0.294795	0.159708	-1.84584	0.0649158	0.83714		PUS10	pseudouridine synthase 10 [Source:VGNC Symbol;Acc:VGNC:33575]
ENSBTAG00000009765		0.155915	6.69838	2.729	0.098541	0.964719		1681.81	0.16194	0.0857544	1.88841	0.0589705	0.82552		MTMR14	myotubularin related protein 14 [Source:VGNC Symbol;Acc:VGNC:31740]
ENSBTAG00000009777		0.215091	8.61167	3.23062	0.0722733	0.964719		6352.94	0.211818	0.127873	1.65648	0.0976251	0.869546		NUP35	nucleoporin 35 [Source:VGNC Symbol;Acc:VGNC:32359]
ENSBTAG00000009846		0.707209	2.50131	3.22924	0.0723343	0.964719		88.4324	0.706947	0.387538	1.8242	0.0681212	0.83714		MTHFD1L	methylenetetrahydrofolate dehydrogenase (NADP+ dependent) 1 like [Source:VGNC Symbol;Acc:VGNC:53798]
ENSBTAG00000009912		-0.282055	7.00642	2.92755	0.0870796	0.964719		2079.61	-0.274776	0.162697	-1.68888	0.0912428	0.869546		PAN3	poly(A) specific ribonuclease subunit PAN3 [Source:VGNC Symbol;Acc:VGNC:53830]
ENSBTAG00000009923		-0.41232	3.78292	2.96487	0.0850915	0.964719		219.596	-0.398184	0.227863	-1.74747	0.0805561	0.856873		CIPC	CLOCK interacting pacemaker [Source:VGNC Symbol;Acc:VGNC:27370]
ENSBTAG00000009985		-0.140767	9.32938	3.23905	0.0719023	0.964719		10423	-0.135342	0.0695548	-1.94583	0.0516754	0.810933		SIN3A	SIN3 transcription regulator family member A [Source:VGNC Symbol;Acc:VGNC:34624]
ENSBTAG00000010002		0.56703	1.8062	2.78669	0.0950505	0.964719		54.2585	0.573951	0.348642	1.64625	0.0997131	0.869546		IRF2	interferon regulatory factor 2 [Source:VGNC Symbol;Acc:VGNC:30271]
ENSBTAG00000010008		-0.50295	4.92522	2.96419	0.0851269	0.964719		488.956	-0.494833	0.277356	-1.7841	0.0744068	0.846167		TTC12	tetratricopeptide repeat domain 12 [Source:VGNC Symbol;Acc:VGNC:36454]
ENSBTAG00000010152		0.210797	6.31856	2.82815	0.0926252	0.964719		1291.56	0.214766	0.119729	1.79376	0.0728508	0.846167		MID1	midline 1 [Source:VGNC Symbol;Acc:VGNC:31464]
ENSBTAG00000010220		0.317224	5.6523	2.76782	0.0961769	0.964719		812.058	0.325614	0.185731	1.75315	0.0795762	0.856873		DCLRE1C	DNA cross-link repair 1C [Source:VGNC Symbol;Acc:VGNC:56182]
ENSBTAG00000010234		0.210858	4.65876	2.75428	0.0969943	0.964719		407.492	0.216322	0.11073	1.9536	0.0507491	0.810933		DHRS1	dehydrogenase/reductase 1 [Source:VGNC Symbol;Acc:VGNC:28039]
ENSBTAG00000010351		-0.161671	8.19692	2.84775	0.0915022	0.964719		4758.72	-0.160178	0.0977481	-1.63868	0.10128	0.869546		SNX25	sorting nexin 25 [Source:VGNC Symbol;Acc:VGNC:35104]
ENSBTAG00000010363		-0.209716	6.423	2.87883	0.0897512	0.964719		1387.18	-0.202826	0.116292	-1.74411	0.0811399	0.856873		LSM11	LSM11, U7 small nuclear RNA associated [Source:VGNC Symbol;Acc:VGNC:54446]
ENSBTAG00000010394		-0.329675	2.49605	2.92488	0.0872236	0.964719		89.5176	-0.323003	0.181749	-1.7772	0.0755358	0.848965		MCF2L2	MCF.2 cell line derived transforming sequence-like 2 [Source:VGNC Symbol;Acc:VGNC:31303]
ENSBTAG00000010514		-0.359919	2.74457	2.83555	0.0921994	0.964719		106.322	-0.356597	0.200225	-1.78098	0.0749154	0.846167		ASB7	ankyrin repeat and SOCS box containing 7 [Source:VGNC Symbol;Acc:VGNC:26200]
ENSBTAG00000010519		0.331825	3.90685	2.78421	0.0951975	0.964719		240.482	0.346123	0.185355	1.86735	0.0618526	0.833869		NEURL4	neuralized E3 ubiquitin protein ligase 4 [Source:VGNC Symbol;Acc:VGNC:54462]
ENSBTAG00000010529		0.422029	3.47907	3.18949	0.0741131	0.964719		179.77	0.428933	0.231811	1.85035	0.0642626	0.83714		FZD6	frizzled class receptor 6 [Source:VGNC Symbol;Acc:VGNC:29170]
ENSBTAG00000010593		-0.170216	6.45684	3.20386	0.0734649	0.964719		1422.18	-0.168792	0.0845186	-1.9971	0.0458145	0.801683		SRP72	signal recognition particle 72 [Source:VGNC Symbol;Acc:VGNC:35287]
ENSBTAG00000010803		-0.652628	2.79302	3.08103	0.0792101	0.964719		108.271	-0.643818	0.359742	-1.78966	0.0735078	0.846167		CHML	CHM like Rab escort protein [Source:VGNC Symbol;Acc:VGNC:27298]
ENSBTAG00000010850		-0.577209	1.54463	3.21077	0.0731549	0.964719		44.5138	-0.575867	0.337396	-1.7068	0.0878598	0.866069		SERTAD4	SERTA domain containing 4 [Source:VGNC Symbol;Acc:VGNC:34486]
ENSBTAG00000010890		0.190351	6.74772	3.30095	0.0692399	0.964719		1741.23	0.192262	0.101781	1.88897	0.0588953	0.82552		PRMT5	protein arginine methyltransferase 5 [Source:VGNC Symbol;Acc:VGNC:33350]
ENSBTAG00000011002		0.432648	2.68885	2.91122	0.0879654	0.964719		102.681	0.443811	0.247561	1.79273	0.0730155	0.846167		CCDC136	coiled-coil domain containing 136 [Source:VGNC Symbol;Acc:VGNC:26848]
ENSBTAG00000011076		0.32459	4.5841	3.05281	0.0805975	0.964719		386.088	0.328112	0.176863	1.85518	0.0635704	0.83714		KCNN2	potassium calcium-activated channel subfamily N member 2 [Source:VGNC Symbol;Acc:VGNC:30484]
ENSBTAG00000011113		-0.374768	2.14625	3.37999	0.0659923	0.964719		69.2536	-0.367864	0.195077	-1.88573	0.059331	0.82552		FOXG1	forkhead box G1 [Source:VGNC Symbol;Acc:VGNC:106746]
ENSBTAG00000011176		0.230906	5.02947	2.7551	0.096945	0.964719		528.537	0.227961	0.134976	1.6889	0.0912383	0.869546		TPRKB	TP53RK binding protein [Source:VGNC Symbol;Acc:VGNC:36263]
ENSBTAG00000011189		-0.322356	4.43335	2.89636	0.08878	0.964719		346.969	-0.311236	0.178324	-1.74534	0.0809262	0.856873		TJAP1	tight junction associated protein 1 [Source:VGNC Symbol;Acc:VGNC:35880]
ENSBTAG00000011242		0.214368	5.24237	3.11614	0.0775201	0.964719		611.399	0.216688	0.107426	2.01709	0.0436865	0.795184		MUTYH	mutY DNA glycosylase [Source:VGNC Symbol;Acc:VGNC:31765]
ENSBTAG00000011247		0.20512	5.94117	3.15829	0.0755424	0.964719		994.157	0.209643	0.107095	1.95753	0.0502848	0.810933		ZC3HC1	zinc finger C3HC-type containing 1 [Source:VGNC Symbol;Acc:VGNC:37113]
ENSBTAG00000011280		-0.414812	3.48737	3.25481	0.0712143	0.964719		178.817	-0.401957	0.217322	-1.8496	0.0643718	0.83714		TBKBP1	TBK1 binding protein 1 [Source:VGNC Symbol;Acc:VGNC:35657]
ENSBTAG00000011319		-0.244664	4.68827	3.02434	0.0820236	0.964719		417.003	-0.242404	0.134168	-1.80672	0.0708067	0.846167		SLTM	SAFB like transcription modulator [Source:VGNC Symbol;Acc:VGNC:34970]
ENSBTAG00000011405		0.203207	6.42923	2.76508	0.0963416	0.964719		1394.49	0.20652	0.116697	1.76972	0.0767745	0.852703		CEP72	centrosomal protein 72 [Source:VGNC Symbol;Acc:VGNC:27212]
ENSBTAG00000011518		0.270572	7.12955	2.95023	0.0858654	0.964719		2267.4	0.271594	0.157142	1.72834	0.0839277	0.863217		RARB	retinoic acid receptor beta [Source:VGNC Symbol;Acc:VGNC:58402]
ENSBTAG00000011608		-0.194621	6.4326	2.86899	0.0903016	0.964719		1396.69	-0.189155	0.105298	-1.79638	0.0724341	0.846167		KIAA1191	KIAA1191 [Source:VGNC Symbol;Acc:VGNC:30565]
ENSBTAG00000011625		0.245516	5.45659	3.29817	0.0693572	0.964719		709.584	0.246817	0.127447	1.93662	0.0527919	0.81498		LYPLA2	lysophospholipase 2 [Source:VGNC Symbol;Acc:VGNC:31106]
ENSBTAG00000011779		0.228363	5.85248	3.08669	0.0789352	0.964719		932.966	0.232857	0.119758	1.94439	0.0518481	0.810933		MAL2	mal, T cell differentiation protein 2 [Source:VGNC Symbol;Acc:VGNC:54901]
ENSBTAG00000011843		0.197644	7.37972	2.974	0.0846122	0.964719		2696.09	0.197413	0.111923	1.76383	0.0777614	0.855994		EEF1G	eukaryotic translation elongation factor 1 gamma [Source:VGNC Symbol;Acc:VGNC:28334]
ENSBTAG00000012041		0.226511	4.60663	2.85047	0.0913471	0.964719		392.58	0.234918	0.116861	2.01023	0.0444071	0.79685		SPG7	SPG7 matrix AAA peptidase subunit, paraplegin [Source:VGNC Symbol;Acc:VGNC:35209]
ENSBTAG00000012058		0.338322	3.5818	3.18658	0.0742451	0.964719		192.066	0.341309	0.177902	1.91852	0.0550451	0.815613		GMDS	GDP-mannose 4,6-dehydratase [Source:VGNC Symbol;Acc:VGNC:55901]
ENSBTAG00000012111		-0.271966	5.49699	2.8375	0.0920874	0.964719		730.056	-0.270595	0.15743	-1.71883	0.0856453	0.866069		PRDM5	PR/SET domain 5 [Source:VGNC Symbol;Acc:VGNC:33297]
ENSBTAG00000012157		0.426819	1.08928	2.80551	0.0939411	0.964719		32.7176	0.439184	0.282232	1.55611	0.119682	0.882414		CCDC158	coiled-coil domain containing 158 [Source:VGNC Symbol;Acc:VGNC:26862]
ENSBTAG00000012291		0.344182	3.31456	3.08784	0.0788796	0.964719		159.05	0.347746	0.18336	1.89652	0.0578908	0.82552		TBC1D22A	TBC1 domain family member 22A [Source:VGNC Symbol;Acc:VGNC:35636]
ENSBTAG00000012433		-0.146427	6.00524	2.90727	0.0881811	0.964719		1038.35	-0.1422	0.0567707	-2.50481	0.0122517	0.653128		DENND1B	DENN domain containing 1B [Source:VGNC Symbol;Acc:VGNC:106709]
ENSBTAG00000012504		0.525068	3.32702	3.38494	0.0657944	0.964719		160.506	0.52394	0.27894	1.87833	0.0603367	0.828919		GAS2L1	growth arrest specific 2 like 1 [Source:VGNC Symbol;Acc:VGNC:29258]
ENSBTAG00000012562		0.292469	3.95241	2.73774	0.0980033	0.964719		248.848	0.302372	0.162205	1.86413	0.0623032	0.835762		RNF26	ring finger protein 26 [Source:VGNC Symbol;Acc:VGNC:34061]
ENSBTAG00000012712		-0.204122	6.0758	2.98439	0.0840708	0.964719		1091.47	-0.19922	0.112379	-1.77276	0.0762685	0.851757		AQR	aquarius intron-binding spliceosomal factor [Source:VGNC Symbol;Acc:VGNC:26052]
ENSBTAG00000012820		-0.265837	6.75352	2.79325	0.0946621	0.964719		1743.34	-0.260345	0.153733	-1.69349	0.0903625	0.869546		STX3	syntaxin 3 [Source:VGNC Symbol;Acc:VGNC:35439]
ENSBTAG00000012833		-0.336271	5.26646	2.85876	0.0908774	0.964719		620.125	-0.32477	0.191913	-1.69228	0.0905933	0.869546		ATG2B	autophagy related 2B [Source:VGNC Symbol;Acc:VGNC:26255]
ENSBTAG00000012926		0.382101	2.12077	2.77033	0.0960261	0.964719		68.3671	0.397215	0.230132	1.72603	0.0843421	0.865394		TM6SF1	transmembrane 6 superfamily member 1 [Source:VGNC Symbol;Acc:VGNC:35908]
ENSBTAG00000013029		-0.162485	7.62654	2.8192	0.0931431	0.964719		3200.17	-0.160556	0.0925905	-1.73405	0.0829093	0.861976		ARNTL	aryl hydrocarbon receptor nuclear translocator like [Source:VGNC Symbol;Acc:VGNC:54628]
ENSBTAG00000013048		0.382175	3.23543	3.20093	0.0735965	0.964719		150.886	0.386945	0.203837	1.89831	0.0576556	0.82552		NIPAL3	NIPA like domain containing 3 [Source:VGNC Symbol;Acc:VGNC:32083]
ENSBTAG00000013107		-0.426008	1.73637	2.75315	0.0970628	0.964719		51.6115	-0.419435	0.264026	-1.58861	0.112148	0.87506		SHANK1	SH3 and multiple ankyrin repeat domains 1 [Source:VGNC Symbol;Acc:VGNC:34585]
ENSBTAG00000013138		0.169674	8.0608	3.39911	0.0652317	0.964719		4328.36	0.173126	0.0907344	1.90805	0.0563847	0.820956		TDP1	tyrosyl-DNA phosphodiesterase 1 [Source:VGNC Symbol;Acc:VGNC:35713]
ENSBTAG00000013150		0.271778	6.97082	3.37455	0.0662105	0.964719		2028.53	0.273086	0.144803	1.88591	0.059307	0.82552		THOC5	THO complex 5 [Source:VGNC Symbol;Acc:VGNC:35841]
ENSBTAG00000013155		-0.449083	5.25786	3.27811	0.0702099	0.964719		614.221	-0.433428	0.235021	-1.84421	0.065153	0.83714		COL2A1	collagen type II alpha 1 chain [Source:VGNC Symbol;Acc:VGNC:27564]
ENSBTAG00000013218		0.161224	7.07659	2.77122	0.0959729	0.964719		2185.82	0.164792	0.0915337	1.80034	0.0718066	0.846167		GORASP2	golgi reassembly stacking protein 2 [Source:VGNC Symbol;Acc:VGNC:29499]
ENSBTAG00000013249		0.329307	4.96992	2.92048	0.087462	0.964719		504.634	0.341413	0.183002	1.86563	0.0620931	0.833869		SALL2	spalt like transcription factor 2 [Source:VGNC Symbol;Acc:VGNC:106911]
ENSBTAG00000013254		0.28288	6.8048	3.08382	0.0790746	0.964719		1811.06	0.295736	0.160892	1.8381	0.0660475	0.83714		XPO1	exportin 1 [Source:VGNC Symbol;Acc:VGNC:36997]
ENSBTAG00000013290		0.396443	3.98558	2.91879	0.0875537	0.964719		253.836	0.397695	0.221304	1.79705	0.0723272	0.846167		DYSF	dysferlin [Source:VGNC Symbol;Acc:VGNC:28282]
ENSBTAG00000013346		-0.415333	3.57537	3.23815	0.0719417	0.964719		190.614	-0.404439	0.220054	-1.83791	0.0660759	0.83714		SIX5	SIX homeobox 5 [Source:VGNC Symbol;Acc:VGNC:34641]
ENSBTAG00000013476		-0.384611	3.76831	2.70789	0.0998527	0.964719		218.155	-0.382721	0.222476	-1.72028	0.0853812	0.866069		CPA5	carboxypeptidase A5 [Source:VGNC Symbol;Acc:VGNC:107221]
ENSBTAG00000013784		-0.245332	5.88617	3.14931	0.0759593	0.964719		954.499	-0.243788	0.127176	-1.91694	0.0552457	0.815613		CSNK2A2	casein kinase 2 alpha 2 [Source:VGNC Symbol;Acc:VGNC:27769]
ENSBTAG00000013863		0.554756	3.83233	3.10335	0.0781315	0.964719		226.949	0.554789	0.300794	1.84441	0.0651227	0.83714		DUSP1	dual specificity phosphatase 1 [Source:VGNC Symbol;Acc:VGNC:28248]
ENSBTAG00000013879		0.351135	4.16496	3.23042	0.072282	0.964719		290.373	0.347987	0.194695	1.78735	0.0738809	0.846167		DGKH	diacylglycerol kinase eta [Source:VGNC Symbol;Acc:VGNC:28029]
ENSBTAG00000014007		-0.174506	6.74491	3.10635	0.0779877	0.964719		1737.83	-0.171485	0.0956828	-1.79222	0.0730976	0.846167		ELMOD2	ELMO domain containing 2 [Source:VGNC Symbol;Acc:VGNC:28442]
ENSBTAG00000014011		-0.180333	6.01298	3.38575	0.0657621	0.964719		1044.76	-0.176116	0.0846501	-2.08052	0.0374782	0.771169		TMOD2	tropomodulin 2 [Source:VGNC Symbol;Acc:VGNC:36136]
ENSBTAG00000014088		-0.307749	5.29082	3.08029	0.0792464	0.964719		631.093	-0.305999	0.167976	-1.82169	0.0685027	0.83714		MBNL3	muscleblind like splicing regulator 3 [Source:VGNC Symbol;Acc:VGNC:31285]
ENSBTAG00000014302		-0.199888	8.83444	2.8152	0.0933752	0.964719		7403.66	-0.203819	0.12221	-1.66777	0.0953612	0.869546		TOMM70	translocase of outer mitochondrial membrane 70 [Source:VGNC Symbol;Acc:VGNC:49582]
ENSBTAG00000014316		-0.178756	8.06818	2.85278	0.0912159	0.964719		4348.16	-0.180059	0.104898	-1.71651	0.0860684	0.866069		HNRNPH3	heteroous nuclear ribonucleoprotein H3 [Source:VGNC Symbol;Acc:VGNC:29896]
ENSBTAG00000014322		0.420925	2.59433	2.74742	0.0974117	0.964719		95.1921	0.42678	0.246957	1.72815	0.0839612	0.863217		FAM234B	family with sequence similarity 234 member B [Source:VGNC Symbol;Acc:VGNC:28805]
ENSBTAG00000014474		0.117187	7.63246	2.69412	0.100719	0.964719		3215.12	0.121444	0.0585895	2.0728	0.0381911	0.771169		API5	apoptosis inhibitor 5 [Source:VGNC Symbol;Acc:VGNC:26015]
ENSBTAG00000014561		0.19348	5.91867	2.93354	0.0867568	0.964719		979.243	0.194828	0.106496	1.82944	0.0673338	0.83714		KIFBP	kinesin family binding protein [Source:VGNC Symbol;Acc:VGNC:30592]
ENSBTAG00000014583		0.161791	7.55794	2.76978	0.0960595	0.964719		3053.88	0.161217	0.0964829	1.67094	0.0947329	0.869546		CALM3	calmodulin 3 [Source:NCBI gene (formerly Entrezgene);Acc:520277]
ENSBTAG00000014610		0.247378	4.70118	3.06986	0.0797565	0.964719		418.777	0.251379	0.123152	2.04121	0.0412297	0.775511		GPAA1	glycosylphosphatidylinositol anchor attachment 1 [Source:VGNC Symbol;Acc:VGNC:29508]
ENSBTAG00000014638		0.366668	2.29898	2.93659	0.0865934	0.964719		77.7906	0.376272	0.210458	1.78787	0.0737968	0.846167		TRPC7	transient receptor potential cation channel subfamily C member 7 [Source:VGNC Symbol;Acc:VGNC:36387]
ENSBTAG00000014680		0.221802	6.17635	2.92456	0.0872408	0.964719		1170.81	0.229703	0.125518	1.83003	0.0672451	0.83714		ZBTB49	zinc finger and BTB domain containing 49 [Source:VGNC Symbol;Acc:VGNC:37086]
ENSBTAG00000014751		-0.400421	4.23747	2.95734	0.0854886	0.964719		302.664	-0.388997	0.222884	-1.74529	0.0809349	0.856873		ZIC1	Zic family member 1 [Source:VGNC Symbol;Acc:VGNC:53627]
ENSBTAG00000014784		0.221741	6.5562	2.84385	0.0917244	0.964719		1522.25	0.230246	0.126199	1.82447	0.0680813	0.83714		NT5DC2	5'-nucleotidase domain containing 2 [Source:VGNC Symbol;Acc:VGNC:32295]
ENSBTAG00000014792		-0.221241	5.95668	2.71934	0.0991389	0.964719		1003.65	-0.217599	0.126842	-1.7155	0.0862531	0.866069		MAP4K5	mitogen-activated protein kinase kinase kinase kinase 5 [Source:VGNC Symbol;Acc:VGNC:31208]
ENSBTAG00000014840		0.373657	2.98093	2.77753	0.0955956	0.964719		125.077	0.376195	0.209671	1.79422	0.0727782	0.846167		MTX1	metaxin 1 [Source:VGNC Symbol;Acc:VGNC:55630]
ENSBTAG00000014900		0.199813	8.36328	3.24429	0.0716727	0.964719		5333.02	0.209842	0.108544	1.93324	0.0532062	0.81498		CNOT3	CCR4-NOT transcription complex subunit 3 [Source:VGNC Symbol;Acc:VGNC:27518]
ENSBTAG00000014927		-0.270853	4.75867	2.69267	0.100811	0.964719		436.254	-0.265586	0.156107	-1.70131	0.0888848	0.866069		OXSR1	oxidative stress responsive kinase 1 [Source:VGNC Symbol;Acc:VGNC:32514]
ENSBTAG00000015025		-0.180374	7.07992	2.83395	0.092291	0.964719		2190.27	-0.179996	0.102944	-1.74849	0.0803789	0.856873		YAF2	YY1 associated factor 2 [Source:VGNC Symbol;Acc:VGNC:37014]
ENSBTAG00000015077		-0.218802	5.69096	3.07402	0.0795526	0.964719		834.968	-0.213041	0.117197	-1.8178	0.0690953	0.83714
ENSBTAG00000015087		-0.350916	4.27565	2.99849	0.0833419	0.964719		311.831	-0.350896	0.194735	-1.80192	0.0715585	0.846167		KLHL35	kelch like family member 35 [Source:VGNC Symbol;Acc:VGNC:30661]
ENSBTAG00000015098		0.370677	2.55906	2.85739	0.0909549	0.964719		93.4125	0.372034	0.212516	1.75062	0.0800118	0.856873		RABEPK	Rab9 effector protein with kelch motifs [Source:VGNC Symbol;Acc:VGNC:33669]
ENSBTAG00000015099		-0.252031	6.69952	2.9148	0.0877703	0.964719		1686.6	-0.255648	0.15103	-1.69269	0.0905143	0.869546		RPL26L1	ribosomal protein L26 like 1 [Source:NCBI gene (formerly Entrezgene);Acc:534970]
ENSBTAG00000015114		0.244454	8.0488	2.78196	0.0953317	0.964719		4283.4	0.246371	0.144141	1.70924	0.0874063	0.866069		CALR	calreticulin [Source:VGNC Symbol;Acc:VGNC:26715]
ENSBTAG00000015131		0.209876	6.12142	2.69751	0.100505	0.964719		1125.37	0.21276	0.119618	1.77866	0.0752952	0.848548		SLC29A1	solute carrier family 29 member 1 [Source:VGNC Symbol;Acc:VGNC:54237]
ENSBTAG00000015138		-0.267207	4.56998	2.69466	0.100685	0.964719		382.96	-0.264874	0.153958	-1.72043	0.0853535	0.866069		MGA	MAX dimerization protein MGA [Source:VGNC Symbol;Acc:VGNC:31445]
ENSBTAG00000015146		0.205933	6.97257	3.31118	0.06881	0.964719		2037.24	0.208409	0.116319	1.79171	0.0731793	0.846167		TOX4	TOX high mobility group box family member 4 [Source:VGNC Symbol;Acc:VGNC:36230]
ENSBTAG00000015186		0.671383	1.62993	3.00992	0.0827561	0.964719		48.4114	0.680147	0.403923	1.68385	0.0922102	0.869546		ILVBL	ilvB acetolactate synthase like [Source:VGNC Symbol;Acc:VGNC:30179]
ENSBTAG00000015226		0.465677	2.11711	2.80585	0.093921	0.964719		68.714	0.482333	0.283321	1.70243	0.0886753	0.866069		BRSK1	BR serine/threonine kinase 1 [Source:VGNC Symbol;Acc:VGNC:50055]
ENSBTAG00000015363		-0.215089	5.84349	3.36859	0.0664506	0.964719		926.771	-0.209435	0.101712	-2.05909	0.0394855	0.772304		CDC42SE1	CDC42 small effector 1 [Source:VGNC Symbol;Acc:VGNC:27077]
ENSBTAG00000015402		0.487949	5.14447	2.91594	0.0877082	0.964719		569.339	0.492681	0.271305	1.81597	0.0693755	0.83714		GREB1	growth regulating estrogen receptor binding 1 [Source:VGNC Symbol;Acc:VGNC:53640]
ENSBTAG00000015434		-0.162113	8.85312	3.01209	0.0826457	0.964719		7499.92	-0.163265	0.0946223	-1.72544	0.0844488	0.865394		DSTN	destrin, actin depolymerizing factor [Source:VGNC Symbol;Acc:VGNC:28226]
ENSBTAG00000015551		0.317572	3.62704	3.15121	0.0758707	0.964719		198.663	0.313533	0.166546	1.88256	0.0597602	0.826786
ENSBTAG00000015612		-0.232548	6.98458	3.32195	0.0683608	0.964719		2051.55	-0.228413	0.128254	-1.78094	0.074923	0.846167		UTP6	UTP6 small subunit processome component [Source:VGNC Symbol;Acc:VGNC:36748]
ENSBTAG00000015663		0.15382	8.86407	2.68989	0.100987	0.964719		7559.42	0.156509	0.0965427	1.62114	0.104988	0.870723		STIP1	stress induced phosphoprotein 1 [Source:NCBI gene (formerly Entrezgene);Acc:617109]
ENSBTAG00000015692		-0.15894	8.02565	3.08404	0.079064	0.964719		4227.61	-0.157193	0.0933272	-1.68432	0.0921202	0.869546		HSPA4L	heat shock protein family A (Hsp70) member 4 like [Source:VGNC Symbol;Acc:VGNC:53906]
ENSBTAG00000015758		-0.153139	7.40937	2.94546	0.0861194	0.964719		2752.03	-0.150939	0.0800532	-1.88548	0.0593653	0.82552		USB1	U6 snRNA biosis phosphodiesterase 1 [Source:VGNC Symbol;Acc:VGNC:36703]
ENSBTAG00000015820		-0.213424	5.80576	2.73784	0.0979969	0.964719		905.221	-0.21671	0.123673	-1.75228	0.0797257	0.856873		UXT	ubiquitously expressed prefoldin like chaperone [Source:VGNC Symbol;Acc:VGNC:36754]
ENSBTAG00000015835		-0.32561	4.60014	3.32774	0.0681203	0.964719		390.262	-0.319775	0.169518	-1.88637	0.0592448	0.82552		PIWIL2	piwi like RNA-mediated silencing 2 [Source:VGNC Symbol;Acc:VGNC:32928]
ENSBTAG00000015974		-0.379187	4.11099	2.98185	0.0842027	0.964719		277.457	-0.372412	0.21057	-1.76859	0.0769627	0.852776		FLVCR1	FLVCR heme transporter 1 [Source:VGNC Symbol;Acc:VGNC:82540]
ENSBTAG00000016038		0.198292	8.05854	2.71797	0.0992244	0.964719		4322.2	0.20702	0.122648	1.68791	0.0914276	0.869546		GCC2	GRIP and coiled-coil domain containing 2 [Source:VGNC Symbol;Acc:VGNC:29281]
ENSBTAG00000016213		0.235242	4.79758	2.77485	0.0957556	0.964719		448.787	0.240927	0.130239	1.84988	0.0643304	0.83714		SYCE2	synaptonemal complex central element protein 2 [Source:VGNC Symbol;Acc:VGNC:35505]
ENSBTAG00000016332		0.290379	6.41474	3.23816	0.0719412	0.964719		1383.45	0.297155	0.163075	1.8222	0.0684243	0.83714		ING3	inhibitor of growth family member 3 [Source:VGNC Symbol;Acc:VGNC:30196]
ENSBTAG00000016406		-0.181482	8.42186	2.87038	0.0902234	0.964719		5570.21	-0.182223	0.115361	-1.57959	0.1142	0.879948		MCM10	minichromosome maintenance 10 replication initiation factor [Source:VGNC Symbol;Acc:VGNC:31307]
ENSBTAG00000016467		1.18361	1.99143	3.33429	0.0678495	0.964719		60.6349	1.19802	0.615557	1.94624	0.0516259	0.810933		SLC22A17	solute carrier family 22 member 17 [Source:VGNC Symbol;Acc:VGNC:34725]
ENSBTAG00000016469		0.406412	2.52863	2.82165	0.0930008	0.964719		91.6421	0.413068	0.235788	1.75186	0.0797973	0.856873		TNKS1BP1	tankyrase 1 binding protein 1 [Source:VGNC Symbol;Acc:VGNC:36185]
ENSBTAG00000016498		-0.379934	1.25922	2.70105	0.100282	0.964719		36.7155	-0.364943	0.246937	-1.47788	0.13944	0.900886		PHACTR2	phosphatase and actin regulator 2 [Source:VGNC Symbol;Acc:VGNC:32805]
ENSBTAG00000016527		-0.64879	2.63131	3.26907	0.0705978	0.964719		96.6397	-0.637893	0.348962	-1.82797	0.0675536	0.83714		FAM241B	family with sequence similarity 241 member B [Source:VGNC Symbol;Acc:VGNC:28807]
ENSBTAG00000016564		-0.247742	5.23502	2.74696	0.0974396	0.964719		607.284	-0.238889	0.139563	-1.71169	0.0869541	0.866069		NPRL3	NPR3 like, GATOR1 complex subunit [Source:VGNC Symbol;Acc:VGNC:32215]
ENSBTAG00000016615		0.302881	6.50781	3.21997	0.0727452	0.964719		1476.04	0.299825	0.171144	1.75188	0.0797943	0.856873		ABHD6	abhydrolase domain containing 6, acylglycerol lipase [Source:VGNC Symbol;Acc:VGNC:25503]
ENSBTAG00000016619		-0.134483	7.20289	2.85428	0.0911308	0.964719		2388.58	-0.133815	0.074419	-1.79812	0.0721576	0.846167		MIS18A	MIS18 kinetochore protein A [Source:VGNC Symbol;Acc:VGNC:31485]
ENSBTAG00000016649		1.98344	3.72436	2.69675	0.100553	0.964719		207.313	2.00078	1.20152	1.66521	0.0958707	0.869546		CCND2	cyclin D2 [Source:VGNC Symbol;Acc:VGNC:26963]
ENSBTAG00000016830		0.279354	4.91167	2.84687	0.0915519	0.964719		486.828	0.286975	0.162639	1.76449	0.0776495	0.855994		DAXX	death domain associated protein [Source:VGNC Symbol;Acc:VGNC:27884]
ENSBTAG00000016878		0.19962	5.90561	3.06807	0.0798445	0.964719		970.347	0.209661	0.105964	1.9786	0.0478609	0.810933		WDR59	WD repeat domain 59 [Source:VGNC Symbol;Acc:VGNC:36907]
ENSBTAG00000016887		-0.373335	2.67903	3.0299	0.081743	0.964719		101.761	-0.37562	0.203396	-1.84674	0.064785	0.83714		TAF11	TATA-box binding protein associated factor 11 [Source:VGNC Symbol;Acc:VGNC:54240]
ENSBTAG00000016954		0.191787	5.7764	3.25243	0.0713175	0.964719		887.177	0.195062	0.0974606	2.00145	0.0453441	0.801683		TMEM39B	transmembrane protein 39B [Source:VGNC Symbol;Acc:VGNC:36083]
ENSBTAG00000016980		-0.20107	7.19424	2.89615	0.0887916	0.964719		2373.05	-0.196123	0.119448	-1.64191	0.100608	0.869546		PPIL4	peptidylprolyl isomerase like 4 [Source:VGNC Symbol;Acc:VGNC:33204]
ENSBTAG00000016991		-0.40896	2.65251	3.15428	0.0757283	0.964719		99.7593	-0.404927	0.222557	-1.81943	0.0688457	0.83714		EFNB2	ephrin B2 [Source:VGNC Symbol;Acc:VGNC:28360]
ENSBTAG00000017019		-0.312286	6.55651	2.76737	0.0962042	0.964719		1521.52	-0.297622	0.183882	-1.61855	0.105544	0.870723		PRKDC	protein kinase, DNA-activated, catalytic subunit [Source:VGNC Symbol;Acc:VGNC:33339]
ENSBTAG00000017033		0.244763	5.51606	2.78801	0.0949718	0.964719		738.901	0.252401	0.137958	1.82955	0.067317	0.83714		LSR	lipolysis stimulated lipoprotein receptor [Source:VGNC Symbol;Acc:VGNC:31064]
ENSBTAG00000017037		-0.501794	4.5153	2.91389	0.0878197	0.964719		366.393	-0.482114	0.278538	-1.73087	0.0834741	0.861976		PKN1	protein kinase N1 [Source:VGNC Symbol;Acc:VGNC:32945]
ENSBTAG00000017048		-0.170516	8.14563	3.3048	0.069078	0.964719		4591.9	-0.168352	0.0947992	-1.77588	0.0757524	0.849877		CENPJ	centromere protein J [Source:VGNC Symbol;Acc:VGNC:50039]
ENSBTAG00000017051		0.157378	7.0293	2.84196	0.0918323	0.964719		2114.83	0.159145	0.0852291	1.86726	0.0618658	0.833869		ACP6	acid phosphatase 6, lysophosphatidic [Source:VGNC Symbol;Acc:VGNC:52602]
ENSBTAG00000017067		-0.203327	8.60547	3.31353	0.0687115	0.964719		6312.01	-0.204345	0.112037	-1.82391	0.0681652	0.83714		BUD23	BUD23 rRNA methyltransferase and ribosome maturation factor [Source:VGNC Symbol;Acc:VGNC:26608]
ENSBTAG00000017242		-0.74055	2.77507	3.09595	0.0784874	0.964719		106.902	-0.717604	0.405449	-1.7699	0.0767439	0.852703		FADS6	fatty acid desaturase 6 [Source:VGNC Symbol;Acc:VGNC:28704]
ENSBTAG00000017244		-0.215453	7.705	2.8629	0.0906437	0.964719		3383.9	-0.212837	0.131558	-1.61781	0.105703	0.870723		PRPF18	pre-mRNA processing factor 18 [Source:NCBI gene (formerly Entrezgene);Acc:507639]
ENSBTAG00000017301		-0.495232	2.21847	2.95061	0.0858453	0.964719		73.0466	-0.47747	0.290735	-1.64229	0.10053	0.869546		AVPR1B	arginine vasopressin receptor 1B [Source:VGNC Symbol;Acc:VGNC:26359]
ENSBTAG00000017388		-0.46398	5.16027	3.33652	0.0677576	0.964719		578.632	-0.465675	0.247452	-1.88188	0.0598518	0.826786		SVBP	small vasohibin binding protein [Source:VGNC Symbol;Acc:VGNC:35497]
ENSBTAG00000017460		0.475098	1.77952	3.28236	0.0700282	0.964719		53.4177	0.485236	0.266171	1.82303	0.0682994	0.83714		PRORSD1	prdX-deacylase domain-containing protein 1 [Source:NCBI gene (formerly Entrezgene);Acc:526913]
ENSBTAG00000017599		-0.427051	2.07461	2.91588	0.0877118	0.964719		65.703	-0.425167	0.248498	-1.71094	0.0870916	0.866069		NR2F1	nuclear receptor subfamily 2 group F member 1 [Source:VGNC Symbol;Acc:VGNC:32240]
ENSBTAG00000017628		0.375377	4.0176	3.28054	0.070106	0.964719		260.063	0.378695	0.197667	1.91582	0.0553879	0.815825		MAP7D2	MAP7 domain containing 2 [Source:VGNC Symbol;Acc:VGNC:55063]
ENSBTAG00000017662		-0.293858	5.86694	3.33735	0.0677236	0.964719		940.877	-0.286414	0.151086	-1.8957	0.0579996	0.82552		EEF2K	eukaryotic elongation factor 2 kinase [Source:VGNC Symbol;Acc:VGNC:28336]
ENSBTAG00000017663		0.580219	1.45942	3.0854	0.0789978	0.964719		43.4369	0.577028	0.351025	1.64383	0.10021	0.869546		GAST	gastrin [Source:VGNC Symbol;Acc:VGNC:29264]
ENSBTAG00000017678		0.459485	1.0481	3.16113	0.0754109	0.964719		31.3456	0.477151	0.282387	1.68971	0.0910839	0.869546		SPRED3	sprouty related EVH1 domain containing 3 [Source:VGNC Symbol;Acc:VGNC:52252]
ENSBTAG00000017788		-0.271159	4.74269	2.93175	0.0868531	0.964719		431.701	-0.268595	0.149728	-1.79388	0.0728319	0.846167		AKT3	AKT serine/threonine kinase 3 [Source:VGNC Symbol;Acc:VGNC:25800]
ENSBTAG00000017833		0.278928	5.65952	2.86459	0.090549	0.964719		815.951	0.280956	0.158367	1.77408	0.0760503	0.851757		RNF19A	ring finger protein 19A, RBR E3 ubiquitin protein ligase [Source:VGNC Symbol;Acc:VGNC:34044]
ENSBTAG00000017907		-0.333076	4.13113	3.06947	0.0797754	0.964719		281.587	-0.331746	0.179172	-1.85156	0.0640896	0.83714		COG3	component of oligomeric golgi complex 3 [Source:VGNC Symbol;Acc:VGNC:27548]
ENSBTAG00000017913		0.178773	8.78885	3.15071	0.0758939	0.964719		7182.44	0.177617	0.108429	1.6381	0.101401	0.869951		BUB3	BUB3 mitotic checkpoint protein [Source:VGNC Symbol;Acc:VGNC:26606]
ENSBTAG00000017921		-0.265494	7.24093	3.26815	0.0706373	0.964719		2442.67	-0.258363	0.140641	-1.83704	0.0662042	0.83714		NELFA	negative elongation factor complex member A [Source:VGNC Symbol;Acc:VGNC:32000]
ENSBTAG00000018026		0.251558	5.1109	3.20122	0.0735835	0.964719		559.067	0.252641	0.135847	1.85975	0.0629216	0.836417		LANCL2	LanC like 2 [Source:VGNC Symbol;Acc:VGNC:30784]
ENSBTAG00000018037		0.196959	7.06094	2.72358	0.098876	0.964719		2160.66	0.20541	0.114948	1.78698	0.0739401	0.846167		PSKH1	protein serine kinase H1 [Source:VGNC Symbol;Acc:VGNC:33437]
ENSBTAG00000018045		0.569074	3.37957	2.80056	0.0942314	0.964719		165.457	0.569419	0.325609	1.74878	0.0803291	0.856873		SLC12A4	solute carrier family 12 member 4 [Source:VGNC Symbol;Acc:VGNC:34667]
ENSBTAG00000018050		-0.269205	6.57949	2.74235	0.0977211	0.964719		1546.97	-0.261501	0.159387	-1.64066	0.100867	0.869546		CDR2	cerebellar deration related protein 2 [Source:VGNC Symbol;Acc:VGNC:27153]
ENSBTAG00000018277		-0.296616	5.42595	3.10334	0.0781319	0.964719		694.83	-0.297894	0.16372	-1.81953	0.0688307	0.83714		TBPL2	TATA-box binding protein like 2 [Source:VGNC Symbol;Acc:VGNC:35661]
ENSBTAG00000018349		-0.391132	3.67431	3.36595	0.066557	0.964719		203.852	-0.382265	0.200434	-1.90718	0.0564971	0.820956		IFI30	IFI30 lysosomal thiol reductase [Source:VGNC Symbol;Acc:VGNC:30043]
ENSBTAG00000018421		0.255693	5.24574	2.90466	0.0883238	0.964719		612.072	0.26654	0.13994	1.90467	0.056823	0.820956		WWP2	WW domain containing E3 ubiquitin protein ligase 2 [Source:VGNC Symbol;Acc:VGNC:36979]
ENSBTAG00000018431		-0.23872	7.86057	2.75166	0.0971538	0.964719		3759.25	-0.229433	0.142076	-1.61486	0.106341	0.870723		NAV2	neuron navigator 2 [Source:VGNC Symbol;Acc:VGNC:31891]
ENSBTAG00000018447		-0.422659	5.29189	2.93567	0.086643	0.964719		633.289	-0.429042	0.239272	-1.79312	0.0729545	0.846167		RABGGTB	Rab geranylgeranyltransferase subunit beta [Source:VGNC Symbol;Acc:VGNC:33671]
ENSBTAG00000018448		-0.368569	2.71192	3.24725	0.0715433	0.964719		104.037	-0.36264	0.192108	-1.88769	0.0590678	0.82552		MSH4	mutS homolog 4 [Source:VGNC Symbol;Acc:VGNC:31695]
ENSBTAG00000018578		0.824843	2.39149	3.00174	0.0831752	0.964719		58.9789	-0.0513025	0.337479	-0.152017	0.879174	0.992066		LOXL3	lysyl oxidase like 3 [Source:VGNC Symbol;Acc:VGNC:30954]
ENSBTAG00000018616		0.202874	6.44492	2.95354	0.0856895	0.964719		1412.26	0.209529	0.117504	1.78317	0.0745589	0.846167		IPO11	importin 11 [Source:VGNC Symbol;Acc:VGNC:50068]
ENSBTAG00000018644		0.182376	6.46715	2.82456	0.0928325	0.964719		1430.85	0.190509	0.0969995	1.96402	0.0495279	0.810933		PDZRN3	PDZ domain containing ring finger 3 [Source:VGNC Symbol;Acc:VGNC:32731]
ENSBTAG00000018706		-0.361991	2.21911	2.77822	0.0955541	0.964719		72.8943	-0.352867	0.20866	-1.69111	0.090815	0.869546		PCTP	phosphatidylcholine transfer protein [Source:NCBI gene (formerly Entrezgene);Acc:317656]
ENSBTAG00000018727		-0.288344	6.76881	2.91098	0.0879783	0.964719		1760.91	-0.277919	0.163139	-1.70357	0.088462	0.866069		GOLIM4	golgi integral membrane protein 4 [Source:VGNC Symbol;Acc:VGNC:29490]
ENSBTAG00000018729		-0.358905	5.21009	2.791	0.0947949	0.964719		595.625	-0.343942	0.206379	-1.66655	0.0956039	0.869546		SPEN	spen family transcriptional repressor [Source:VGNC Symbol;Acc:VGNC:35204]
ENSBTAG00000018745		0.462205	5.61178	3.11192	0.0777211	0.964719		789.823	0.457985	0.252102	1.81667	0.0692679	0.83714		CEP290	centrosomal protein 290 [Source:VGNC Symbol;Acc:VGNC:27201]
ENSBTAG00000018795		0.239189	6.94384	2.93605	0.0866223	0.964719		1997.05	0.241855	0.143646	1.68369	0.0922416	0.869546		PMS1	PMS1 homolog 1, mismatch repair system component [Source:VGNC Symbol;Acc:VGNC:33077]
ENSBTAG00000018812		0.22715	6.97142	3.08932	0.0788078	0.964719		2034.5	0.231041	0.131736	1.75382	0.0794622	0.856873		NOP56	NOP56 ribonucleoprotein [Source:VGNC Symbol;Acc:VGNC:32169]
ENSBTAG00000018828		-0.301813	4.87039	3.15863	0.0755267	0.964719		470.272	-0.29348	0.157039	-1.86883	0.0616462	0.833869		ATN1	atrophin 1 [Source:VGNC Symbol;Acc:VGNC:26269]
ENSBTAG00000019072		-0.380069	4.7546	3.01226	0.0826372	0.964719		432.999	-0.364522	0.207612	-1.75579	0.0791249	0.856873		PSD4	pleckstrin and Sec7 domain containing 4 [Source:VGNC Symbol;Acc:VGNC:33433]
ENSBTAG00000019136		0.194423	5.74416	2.80024	0.0942501	0.964719		865.233	0.199605	0.0993573	2.00896	0.0445412	0.798114		STUB1	STIP1 homology and U-box containing protein 1 [Source:VGNC Symbol;Acc:VGNC:58615]
ENSBTAG00000019168		0.395361	4.99385	2.90045	0.0885547	0.964719		514.649	0.399921	0.22567	1.77215	0.0763694	0.851757		PHOX2A	paired like homeobox 2A [Source:VGNC Symbol;Acc:VGNC:32844]
ENSBTAG00000019218		0.172064	7.78248	2.9981	0.0833623	0.964719		3567.91	0.179346	0.0984735	1.82126	0.068567	0.83714		ATP6V0A1	ATPase H+ transporting V0 subunit a1 [Source:VGNC Symbol;Acc:VGNC:26307]
ENSBTAG00000019303		-0.44808	1.5015	2.72912	0.0985337	0.964719		43.0651	-0.438025	0.284726	-1.53841	0.123949	0.888393		MAFK	MAF bZIP transcription factor K [Source:VGNC Symbol;Acc:VGNC:31142]
ENSBTAG00000019376		0.167204	8.50786	2.69041	0.100954	0.964719		5891.74	0.175839	0.0958186	1.83512	0.0664875	0.83714		FNDC3B	fibronectin type III domain containing 3B [Source:VGNC Symbol;Acc:VGNC:29063]
ENSBTAG00000019412		0.241874	3.54567	2.81164	0.0935825	0.964719		187.747	0.249705	0.122251	2.04255	0.0410968	0.775511		VPS35L	VPS35 endosomal protein sorting factor like [Source:VGNC Symbol;Acc:VGNC:51092]
ENSBTAG00000019543		0.267121	4.85601	2.78458	0.0951755	0.964719		466.492	0.266212	0.148715	1.79008	0.0734403	0.846167		ELOB	elongin B [Source:NCBI gene (formerly Entrezgene);Acc:617277]
ENSBTAG00000019784		0.167763	6.44271	2.99826	0.0833541	0.964719		1408.75	0.172221	0.0884683	1.94669	0.0515717	0.810933		PPP2R5E	protein phosphatase 2 regulatory subunit B'epsilon [Source:VGNC Symbol;Acc:VGNC:33264]
ENSBTAG00000019790		-0.278203	6.34883	3.13405	0.0766731	0.964719		1320.67	-0.280367	0.15622	-1.7947	0.0727022	0.846167		MSH5	mutS homolog 5 [Source:NCBI gene (formerly Entrezgene);Acc:100139295]
ENSBTAG00000019947		0.501943	3.35031	2.97467	0.0845773	0.964719		163.181	0.496628	0.28437	1.74641	0.0807395	0.856873		SYT7	synaptotagmin 7 [Source:VGNC Symbol;Acc:VGNC:56283]
ENSBTAG00000019951		0.400429	3.80045	2.93597	0.0866265	0.964719		224.011	0.403911	0.22641	1.78397	0.0744277	0.846167		PCYOX1L	prenylcysteine oxidase 1 like [Source:VGNC Symbol;Acc:VGNC:32651]
ENSBTAG00000020123		0.496057	1.61402	3.26666	0.0707016	0.964719		47.2822	0.496075	0.286776	1.72984	0.0836592	0.861976		AUP1	AUP1 lipid droplet regulating VLDL assembly factor [Source:VGNC Symbol;Acc:VGNC:26348]
ENSBTAG00000020154		0.156238	7.28416	2.71168	0.0996162	0.964719		2526.75	0.160705	0.0939358	1.7108	0.0871188	0.866069		DEDD	death effector domain containing [Source:VGNC Symbol;Acc:VGNC:27984]
ENSBTAG00000020179		0.233017	6.27036	3.10754	0.0779307	0.964719		1249.7	0.235847	0.129032	1.82781	0.0675784	0.83714		AAAS	aladin WD repeat nucleoporin [Source:VGNC Symbol;Acc:VGNC:25437]
ENSBTAG00000020238		-0.496831	3.56758	3.25989	0.070994	0.964719		188.672	-0.491845	0.264194	-1.86168	0.0626487	0.83596		RIMS1	regulating synaptic membrane exocytosis 1 [Source:VGNC Symbol;Acc:VGNC:53801]
ENSBTAG00000020267		-0.419874	1.59196	2.8789	0.0897474	0.964719		46.3017	-0.403469	0.257472	-1.56704	0.117105	0.882414		WNT9A	Wnt family member 9A [Source:VGNC Symbol;Acc:VGNC:36966]
ENSBTAG00000020304		0.199429	5.65491	3.29669	0.0694196	0.964719		814.146	0.201783	0.0945871	2.1333	0.0329001	0.753187		MTG1	mitochondrial ribosome associated GTPase 1 [Source:VGNC Symbol;Acc:VGNC:107300]
ENSBTAG00000020367		-0.138113	7.94185	2.8618	0.0907057	0.964719		3985.13	-0.134724	0.0770336	-1.7489	0.0803085	0.856873		SLC30A9	solute carrier family 30 member 9 [Source:VGNC Symbol;Acc:VGNC:34812]
ENSBTAG00000020471		-0.314261	3.79381	3.0279	0.0818441	0.964719		223.18	-0.316162	0.170898	-1.85	0.0643129	0.83714		SAMD15	sterile alpha motif domain containing 15 [Source:VGNC Symbol;Acc:VGNC:34270]
ENSBTAG00000020595		0.636866	1.82928	3.21442	0.0729921	0.964719		55.1462	0.632882	0.363889	1.73922	0.0819969	0.859221		KCTD20	potassium channel tetramerization domain containing 20 [Source:VGNC Symbol;Acc:VGNC:30510]
ENSBTAG00000020608		0.226174	4.8179	3.2794	0.0701545	0.964719		454.475	0.231776	0.102933	2.25172	0.0243399	0.726087		ATG9A	autophagy related 9A [Source:VGNC Symbol;Acc:VGNC:26262]
ENSBTAG00000020710		-0.190428	7.05862	2.79331	0.0946583	0.964719		2159.49	-0.191988	0.112682	-1.7038	0.0884177	0.866069		CENPQ	centromere protein Q [Source:VGNC Symbol;Acc:VGNC:27184]
ENSBTAG00000020735		-0.290741	7.25696	3.30896	0.0689031	0.964719		2474.51	-0.2778	0.15866	-1.75092	0.0799604	0.856873		SMG1	SMG1 nonsense mediated mRNA decay associated PI3K related kinase [Source:VGNC Symbol;Acc:VGNC:35010]
ENSBTAG00000020736		0.34523	3.25185	2.98662	0.083955	0.964719		151.964	0.347473	0.182388	1.90513	0.0567636	0.820956		CD40	CD40 molecule [Source:VGNC Symbol;Acc:VGNC:27033]
ENSBTAG00000020760		0.193628	6.46986	3.07887	0.0793156	0.964719		1435.06	0.192785	0.104293	1.84849	0.0645318	0.83714		SNAP29	synaptosome associated protein 29 [Source:VGNC Symbol;Acc:VGNC:35052]
ENSBTAG00000020799		0.244161	4.42403	3.03772	0.0813499	0.964719		346.367	0.251141	0.12928	1.94261	0.0520636	0.810933		EXOC6B	exocyst complex component 6B [Source:VGNC Symbol;Acc:VGNC:28651]
ENSBTAG00000020800		-0.325753	3.85912	2.81702	0.0932697	0.964719		232.452	-0.317716	0.179598	-1.76903	0.0768881	0.852703		BEND7	BEN domain containing 7 [Source:VGNC Symbol;Acc:VGNC:26470]
ENSBTAG00000020858		-0.240892	5.49779	3.16434	0.0752628	0.964719		730.023	-0.236159	0.128154	-1.84278	0.0653619	0.83714		UPF3A	UPF3A regulator of nonsense mediated mRNA decay [Source:VGNC Symbol;Acc:VGNC:36682]
ENSBTAG00000020898		0.181504	6.21866	3.23486	0.0720864	0.964719		1206.55	0.18265	0.0940716	1.94161	0.0521847	0.810933		CHST12	carbohydrate sulfotransferase 12 [Source:VGNC Symbol;Acc:VGNC:27340]
ENSBTAG00000020931		0.548931	5.33552	3.14401	0.076206	0.964719		653.17	0.559576	0.334607	1.67234	0.0944571	0.869546		CHN2	chimerin 2 [Source:VGNC Symbol;Acc:VGNC:50060]
ENSBTAG00000021019		-0.203865	4.81195	3.05585	0.0804469	0.964719		453.049	-0.198481	0.0957881	-2.07208	0.0382577	0.771169		SLC30A4	solute carrier family 30 member 4 [Source:VGNC Symbol;Acc:VGNC:49968]
ENSBTAG00000021071		-0.301634	5.5135	3.11294	0.0776729	0.964719		736.218	-0.288608	0.162855	-1.77217	0.0763658	0.851757		TRIM8	tripartite motif containing 8 [Source:VGNC Symbol;Acc:VGNC:36352]
ENSBTAG00000021209		-0.196711	7.06699	3.20345	0.0734829	0.964719		2169.37	-0.190111	0.104599	-1.81752	0.0691381	0.83714		UBR5	ubiquitin protein ligase E3 component n-recognin 5 [Source:VGNC Symbol;Acc:VGNC:36619]
ENSBTAG00000021367		0.231075	7.01176	3.26922	0.0705913	0.964719		2089.19	0.228287	0.126643	1.80261	0.0714501	0.846167		ANP32B	acidic nuclear phosphoprotein 32 family member B [Source:VGNC Symbol;Acc:VGNC:25958]
ENSBTAG00000021456		0.136626	6.99021	2.93191	0.0868449	0.964719		2059.08	0.139659	0.0663986	2.10334	0.0354358	0.765356		MUS81	MUS81 structure-specific endonuclease subunit [Source:VGNC Symbol;Acc:VGNC:31762]
ENSBTAG00000021506		0.361533	3.47326	3.11707	0.0774759	0.964719		178.259	0.357862	0.195316	1.83222	0.0669189	0.83714		ARL6IP5	ADP ribosylation factor like GTPase 6 interacting protein 5 [Source:VGNC Symbol;Acc:VGNC:26151]
ENSBTAG00000021527		-0.315834	6.79856	2.86815	0.0903485	0.964719		1797.93	-0.301714	0.181029	-1.66667	0.0955807	0.869546		IGF1R	insulin like growth factor 1 receptor [Source:VGNC Symbol;Acc:VGNC:30077]
ENSBTAG00000021535		-0.15344	9.05394	3.10251	0.0781715	0.964719		8622.7	-0.154062	0.0885807	-1.73923	0.081995	0.859221		CROT	carnitine O-octanoyltransferase [Source:VGNC Symbol;Acc:VGNC:27723]
ENSBTAG00000021651		-0.280152	5.65306	2.79729	0.0944235	0.964719		814.637	-0.277969	0.167148	-1.66301	0.0963094	0.869546		UQCRC2	ubiquinol-cytochrome c reductase core protein 2 [Source:VGNC Symbol;Acc:VGNC:36696]
ENSBTAG00000021663		0.303728	4.64338	3.07035	0.0797324	0.964719		404.619	0.297695	0.171918	1.73161	0.0833425	0.861976		SMIM8	small integral membrane protein 8 [Source:VGNC Symbol;Acc:VGNC:50075]
ENSBTAG00000021680		-0.36974	4.02792	3.23816	0.0719415	0.964719		262.358	-0.373882	0.196999	-1.89788	0.0577113	0.82552		SKA2	spindle and kinetochore associated complex subunit 2 [Source:VGNC Symbol;Acc:VGNC:34644]
ENSBTAG00000021880		-0.208236	5.96975	2.75261	0.0970958	0.964719		1012.8	-0.202816	0.116368	-1.74288	0.0813545	0.856873		COQ8A	coenzyme Q8A [Source:VGNC Symbol;Acc:VGNC:27616]
ENSBTAG00000021905		-0.34428	4.81654	2.99546	0.0834982	0.964719		455.282	-0.345036	0.195687	-1.7632	0.0778673	0.855994		DGKB	diacylglycerol kinase beta [Source:VGNC Symbol;Acc:VGNC:28025]
ENSBTAG00000022009		0.185951	7.06214	2.72265	0.0989336	0.964719		2163.48	0.188355	0.10916	1.72549	0.0844389	0.865394		MRPL38	mitochondrial ribosomal protein L38 [Source:VGNC Symbol;Acc:VGNC:31633]
ENSBTAG00000022314		-0.171444	6.17662	3.10586	0.0780112	0.964719		1171.03	-0.169209	0.086911	-1.94692	0.0515441	0.810933		EMD	emerin [Source:VGNC Symbol;Acc:VGNC:28469]
ENSBTAG00000023074		0.268533	4.46773	3.29416	0.0695266	0.964719		356.953	0.269851	0.137043	1.9691	0.0489413	0.810933		C28H1orf198	chromosome 28 C1orf198 homolog [Source:NCBI gene (formerly Entrezgene);Acc:616380]
ENSBTAG00000023947		0.314005	4.88808	3.22429	0.0725531	0.964719		477.045	0.317563	0.165091	1.92357	0.0544085	0.81498		AVPI1	arginine vasopressin induced 1 [Source:VGNC Symbol;Acc:VGNC:26357]
ENSBTAG00000024095		-0.251812	5.86493	2.87092	0.0901933	0.964719		940.253	-0.24344	0.139919	-1.73987	0.0818825	0.859221		THRAP3	thyroid hormone receptor associated protein 3 [Source:VGNC Symbol;Acc:VGNC:35846]
ENSBTAG00000024874		-0.229173	7.35756	3.36706	0.0665123	0.964719		2654.91	-0.226557	0.123521	-1.83416	0.0666297	0.83714		MAD2L1	mitotic arrest deficient 2 like 1 [Source:HGNC Symbol;Acc:HGNC:6763]
ENSBTAG00000025136		0.290864	3.19732	3.2797	0.0701419	0.964719		146.94	0.29584	0.142088	2.08209	0.0373344	0.771169		MYOZ3	myozenin 3 [Source:VGNC Symbol;Acc:VGNC:31842]
ENSBTAG00000025535		0.675051	2.10941	2.7063	0.0999523	0.964719		67.882	0.67644	0.415744	1.62706	0.103725	0.870723		GLYATL3	glycine-N-acyltransferase like 3 [Source:VGNC Symbol;Acc:VGNC:29428]
ENSBTAG00000026032		-0.250715	4.39532	2.9082	0.0881301	0.964719		338.901	-0.243177	0.134741	-1.80477	0.0711104	0.846167		ZYG11A	zyg-11 family member A, cell cycle regulator [Source:VGNC Symbol;Acc:VGNC:37393]
ENSBTAG00000026172		-0.454762	2.21671	2.75774	0.0967847	0.964719		72.5324	-0.447893	0.270564	-1.6554	0.0978424	0.869546		LRATD2	LRAT domain containing 2 [Source:VGNC Symbol;Acc:VGNC:28841]
ENSBTAG00000026604		0.761476	2.67731	3.31343	0.0687158	0.964719		103.227	0.755515	0.413891	1.8254	0.0679414	0.83714		LYRM2	LYR motif containing 2 [Source:VGNC Symbol;Acc:VGNC:31109]
ENSBTAG00000027319		-0.512255	3.66461	2.69986	0.100357	0.964719		202.462	-0.50624	0.299428	-1.69069	0.0908959	0.869546
ENSBTAG00000027397		-0.29946	5.42544	2.70834	0.0998246	0.964719		693.003	-0.287752	0.175296	-1.64152	0.100689	0.869546		PPP1R3D	protein phosphatase 1 regulatory subunit 3D [Source:VGNC Symbol;Acc:VGNC:33245]
ENSBTAG00000027711		0.246098	5.72379	3.09016	0.0787673	0.964719		857.095	0.252406	0.141678	1.78155	0.0748228	0.846167		YIF1B	Yip1 interacting factor homolog B, membrane trafficking protein [Source:VGNC Symbol;Acc:VGNC:37024]
ENSBTAG00000027789		0.176373	7.24355	3.06633	0.0799297	0.964719		2452.77	0.181816	0.09403	1.93359	0.0531633	0.81498		PPIG	peptidylprolyl isomerase G [Source:VGNC Symbol;Acc:VGNC:33199]
ENSBTAG00000030434		0.435324	3.73669	2.90558	0.0882735	0.964719		212.342	0.43895	0.243071	1.80585	0.0709418	0.846167		FUCA1	alpha-L-fucosidase 1 [Source:VGNC Symbol;Acc:VGNC:29140]
ENSBTAG00000030474		0.364345	2.37536	3.25995	0.0709911	0.964719		82.0194	0.368836	0.189863	1.94265	0.0520587	0.810933
ENSBTAG00000030591		-0.204415	7.81679	3.18765	0.0741967	0.964719		3656.05	-0.203475	0.117643	-1.72959	0.083703	0.861976		CWC25	CWC25 spliceosome associated protein homolog [Source:VGNC Symbol;Acc:VGNC:27842]
ENSBTAG00000031564		0.576643	1.74311	2.91688	0.0876574	0.964719		51.7091	0.578951	0.347595	1.66559	0.0957951	0.869546		GNL3L	G protein nucleolar 3 like [Source:VGNC Symbol;Acc:VGNC:29474]
ENSBTAG00000031688		-0.193943	8.30674	3.272	0.0704718	0.964719		5128.36	-0.193992	0.105077	-1.84619	0.0648645	0.83714		RBM4	RNA binding motif protein 4 [Source:NCBI gene (formerly Entrezgene);Acc:767937]
ENSBTAG00000032137		0.250966	5.68832	2.72519	0.0987762	0.964719		834.321	0.260307	0.149079	1.74611	0.0807927	0.856873		PNPLA6	patatin like phospholipase domain containing 6 [Source:VGNC Symbol;Acc:VGNC:33093]
ENSBTAG00000032166		-0.38459	3.87913	3.07226	0.0796386	0.964719		235.326	-0.383392	0.206419	-1.85735	0.0632614	0.83714		GTPBP10	GTP binding protein 10 [Source:VGNC Symbol;Acc:VGNC:50102]
ENSBTAG00000032517		-0.287067	2.88786	2.91051	0.0880042	0.964719		117.278	-0.281192	0.137958	-2.03825	0.0415252	0.775511		BCL7A	BAF chromatin remodeling complex subunit BCL7A [Source:VGNC Symbol;Acc:VGNC:53891]
ENSBTAG00000032831		-0.313145	3.11301	2.85506	0.091087	0.964719		138.562	-0.316043	0.171194	-1.84611	0.0648767	0.83714
ENSBTAG00000032996		0.597955	3.71524	3.2599	0.0709937	0.964719		209.152	0.592373	0.316988	1.86876	0.0616567	0.833869		P4HA1	prolyl 4-hydroxylase subunit alpha 1 [Source:VGNC Symbol;Acc:VGNC:32535]
ENSBTAG00000033078		0.235748	7.86612	3.38997	0.0655942	0.964719		3789.98	0.237796	0.13669	1.73967	0.0819162	0.859221		CNEP1R1	CTD nuclear envelope phosphatase 1 regulatory subunit 1 [Source:VGNC Symbol;Acc:VGNC:27495]
ENSBTAG00000033080		0.209053	7.94011	3.20527	0.0734014	0.964719		3982.31	0.206435	0.120241	1.71685	0.0860068	0.866069		RPL15	ribosomal protein L15 [Source:NCBI gene (formerly Entrezgene);Acc:507151]
ENSBTAG00000033298		0.305557	3.92741	2.88507	0.0894039	0.964719		244.162	0.311183	0.166733	1.86636	0.0619911	0.833869		LYRM9	LYR motif containing 9 [Source:NCBI gene (formerly Entrezgene);Acc:615250]
ENSBTAG00000035254		0.148686	7.08021	2.94569	0.086107	0.964719		2191.58	0.154387	0.0771689	2.00064	0.0454307	0.801683		CYHR1	cysteine and histidine rich 1 [Source:VGNC Symbol;Acc:VGNC:50269]
ENSBTAG00000035286		0.21339	5.78612	2.87103	0.0901872	0.964719		892.212	0.213898	0.117629	1.81841	0.0690021	0.83714		CMC1	C-X9-C motif containing 1 [Source:VGNC Symbol;Acc:VGNC:27478]
ENSBTAG00000035556		-0.214624	6.78021	3.00176	0.0831741	0.964719		1777.93	-0.208463	0.118876	-1.75362	0.0794959	0.856873		CDV3	CDV3 homolog [Source:NCBI gene (formerly Entrezgene);Acc:504871]
ENSBTAG00000037964		-0.57349	2.71985	2.94283	0.0862594	0.964719		104.129	-0.579746	0.328449	-1.7651	0.0775462	0.855994		H2AW	H2A.W histone [Source:VGNC Symbol;Acc:VGNC:83612]
ENSBTAG00000038043		0.374799	2.24987	2.81461	0.0934098	0.964719		75.2282	0.377597	0.219633	1.71922	0.0855748	0.866069		ABCD2	ATP binding cassette subfamily D member 2 [Source:VGNC Symbol;Acc:VGNC:55840]
ENSBTAG00000038048		0.496593	2.90434	3.19205	0.0739973	0.964719		119.974	0.514154	0.275187	1.86838	0.0617094	0.833869		MRC1	mannose receptor C-type 1 [Source:VGNC Symbol;Acc:VGNC:31598]
ENSBTAG00000038079		-0.31177	3.90581	2.98461	0.0840598	0.964719		240.42	-0.310915	0.16585	-1.87468	0.0608372	0.83227		C16H1orf21	chromosome 16 C1orf21 homolog [Source:NCBI gene (formerly Entrezgene);Acc:781721]
ENSBTAG00000038375		-0.351644	3.66155	3.32417	0.0682685	0.964719		203.431	-0.349084	0.183249	-1.90497	0.0567839	0.820956		STOM	stomatin [Source:VGNC Symbol;Acc:VGNC:35409]
ENSBTAG00000038745		0.233298	3.89691	2.74289	0.0976881	0.964719		239.035	0.235922	0.114158	2.06663	0.0387686	0.771169		CHMP6	charged multivesicular body protein 6 [Source:VGNC Symbol;Acc:VGNC:27305]
ENSBTAG00000039014		0.219224	5.34008	2.96961	0.0848426	0.964719		653.979	0.229436	0.11444	2.00485	0.0449789	0.799293		DEF8	differentially expressed in FDCP 8 homolog [Source:VGNC Symbol;Acc:VGNC:27987]
ENSBTAG00000039129		-0.836295	1.89733	2.70931	0.099764	0.964719		58.1748	-0.826237	0.503032	-1.64251	0.100483	0.869546
ENSBTAG00000039599		-0.456216	3.54985	2.74357	0.0976465	0.964719		187.035	-0.446776	0.264368	-1.68998	0.0910318	0.869546		HOXB4	homeobox B4 [Source:VGNC Symbol;Acc:VGNC:29920]
ENSBTAG00000039727		-0.425015	1.62496	3.08847	0.0788489	0.964719		47.3552	-0.421198	0.247408	-1.70244	0.0886724	0.866069		DCLK3	doublecortin like kinase 3 [Source:VGNC Symbol;Acc:VGNC:59331]
ENSBTAG00000039808		0.543844	4.85631	2.86661	0.0904349	0.964719		467.609	0.537059	0.305416	1.75845	0.0786704	0.856873		SERPINA6	serpin family A member 6 [Source:VGNC Symbol;Acc:VGNC:34468]
ENSBTAG00000039886		-0.302201	3.98101	3.20334	0.0734879	0.964719		253.669	-0.298129	0.153202	-1.94598	0.0516572	0.810933
ENSBTAG00000040555		-0.389743	4.21176	3.13341	0.0767031	0.964719		296.798	-0.379191	0.208725	-1.8167	0.0692626	0.83714		FBXL19	F-box and leucine rich repeat protein 19 [Source:VGNC Symbol;Acc:VGNC:59170]
ENSBTAG00000044083		-0.314137	3.02004	2.90167	0.088488	0.964719		128.824	-0.30807	0.161822	-1.90376	0.0569414	0.820956		LIMK1	LIM domain kinase 1 [Source:VGNC Symbol;Acc:VGNC:30890]
ENSBTAG00000044100		-0.249603	7.92507	2.81841	0.0931885	0.964719		3934.79	-0.242049	0.149002	-1.62447	0.104276	0.870723		HEATR1	HEAT repeat containing 1 [Source:VGNC Symbol;Acc:VGNC:29791]
ENSBTAG00000044121		-0.290972	3.31374	3.02462	0.0820097	0.964719		159.468	-0.284995	0.153832	-1.85264	0.0639346	0.83714		NUBPL	nucleotide binding protein like [Source:VGNC Symbol;Acc:VGNC:32317]
ENSBTAG00000044135		0.431078	1.48673	2.75162	0.0971562	0.964719		43.6895	0.438361	0.273126	1.60498	0.108498	0.870723		PIGO	phosphatidylinositol glycan anchor biosynthesis class O [Source:VGNC Symbol;Acc:VGNC:32874]
ENSBTAG00000044184		-0.231281	7.1363	2.86906	0.0902976	0.964719		2274.12	-0.224684	0.132302	-1.69826	0.0894581	0.868628		TUBGCP3	tubulin gamma complex associated protein 3 [Source:VGNC Symbol;Acc:VGNC:36513]
ENSBTAG00000045699		0.350969	3.52412	3.17161	0.0749284	0.964719		184.745	0.356382	0.186412	1.9118	0.0559016	0.817218		CTNNA3	catenin alpha 3 [Source:VGNC Symbol;Acc:VGNC:27800]
ENSBTAG00000046193		0.519583	3.52999	3.15199	0.0758344	0.964719		183.842	0.529676	0.281175	1.8838	0.0595925	0.826786
ENSBTAG00000046470		0.465606	1.49323	3.13426	0.0766634	0.964719		43.799	0.465966	0.281364	1.6561	0.0977021	0.869546		ONECUT1	one cut homeobox 1 [Source:VGNC Symbol;Acc:VGNC:32430]
ENSBTAG00000046485		0.201317	5.37929	3.26077	0.0709556	0.964719		672.665	0.208361	0.0971033	2.14576	0.0318919	0.752866		RAB1B	RAB1B, member RAS onco family [Source:VGNC Symbol;Acc:VGNC:56276]
ENSBTAG00000046701		-0.272388	4.26059	2.91654	0.0876755	0.964719		307.642	-0.267653	0.143934	-1.85955	0.0629496	0.836417		FRAT2	FRAT regulator of WNT signaling pathway 2 [Source:VGNC Symbol;Acc:VGNC:55952]
ENSBTAG00000046841		-0.467549	4.24569	3.36445	0.0666178	0.964719		303.252	-0.45596	0.242438	-1.88073	0.0600088	0.827133		IRF2BP2	interferon regulatory factor 2 binding protein 2 [Source:VGNC Symbol;Acc:VGNC:30272]
ENSBTAG00000046911		0.29871	4.8494	2.71068	0.0996787	0.964719		464.615	0.310739	0.172504	1.80134	0.0716492	0.846167		SCN10A	sodium voltage-gated channel alpha subunit 10 [Source:VGNC Symbol;Acc:VGNC:34343]
ENSBTAG00000047135		0.270694	4.78569	2.91078	0.0879895	0.964719		445.017	0.276798	0.150788	1.83568	0.0664057	0.83714		GORASP1	golgi reassembly stacking protein 1 [Source:VGNC Symbol;Acc:VGNC:29498]
ENSBTAG00000047139		0.172596	7.82663	2.71567	0.0993672	0.964719		3684.56	0.172778	0.110872	1.55835	0.11915	0.882414		SPRING1	SREBF pathway regulator in golgi 1 [Source:VGNC Symbol;Acc:VGNC:52645]
ENSBTAG00000047330		-0.26208	8.22864	3.00594	0.0829599	0.964719		4868.77	-0.267701	0.155755	-1.71873	0.0856633	0.866069		FABP5	fatty acid binding protein 5 [Source:NCBI gene (formerly Entrezgene);Acc:281760]
ENSBTAG00000047531		-0.67437	2.7364	3.18349	0.0743855	0.964719		105.085	-0.674256	0.366621	-1.83911	0.0658989	0.83714		ARHGAP4	Rho GTPase activating protein 4 [Source:VGNC Symbol;Acc:VGNC:26095]
ENSBTAG00000047717		0.184898	8.54465	3.18506	0.0743144	0.964719		6051.8	0.192723	0.103261	1.86636	0.0619913	0.833869		FAM222B	family with sequence similarity 222 member B [Source:VGNC Symbol;Acc:VGNC:28801]
ENSBTAG00000047793		0.311605	4.3883	3.10205	0.0781939	0.964719		336.202	0.319946	0.162015	1.97479	0.0482919	0.810933		TSSC4	tumor suppressing subtransferable candidate 4 [Source:NCBI gene (formerly Entrezgene);Acc:509559]
ENSBTAG00000047834		-0.298866	5.48692	2.83323	0.0923323	0.964719		722.511	-0.293726	0.168318	-1.74507	0.0809726	0.856873		EFR3A	EFR3 homolog A [Source:VGNC Symbol;Acc:VGNC:97264]
ENSBTAG00000048098		-0.519557	2.48253	2.75671	0.0968475	0.964719		88.1685	-0.512365	0.309398	-1.65601	0.0977202	0.869546		PKP3	plakophilin 3 [Source:VGNC Symbol;Acc:VGNC:32951]
ENSBTAG00000048513		-0.268291	4.86788	2.90205	0.088467	0.964719		470.717	-0.257231	0.148358	-1.73385	0.0829447	0.861976
ENSBTAG00000048631		-0.486562	5.76561	3.38003	0.065991	0.964719		876.693	-0.473806	0.250844	-1.88885	0.0589119	0.82552
ENSBTAG00000048666		-0.548626	3.91367	2.87893	0.0897458	0.964719		240.387	-0.541067	0.306723	-1.76402	0.0777278	0.855994		H3C7	H3 clustered histone 7 [Source:VGNC Symbol;Acc:VGNC:83572]
ENSBTAG00000048837		-0.698198	2.47624	2.84557	0.0916262	0.964719		87.659	-0.692417	0.404777	-1.71061	0.0871526	0.866069
ENSBTAG00000048984		-0.171548	6.18764	3.24116	0.0718097	0.964719		1179.87	-0.171076	0.0826035	-2.07105	0.0383544	0.771169
ENSBTAG00000049590		0.425955	1.47984	3.04683	0.0808947	0.964719		43.3004	0.437659	0.255768	1.71116	0.087052	0.866069
ENSBTAG00000049599		0.209828	6.14037	3.04654	0.0809092	0.964719		1140.4	0.21579	0.109691	1.96725	0.0491549	0.810933		FAM163A	family with sequence similarity 163 member A [Source:VGNC Symbol;Acc:VGNC:28746]
ENSBTAG00000049733		0.353166	3.47014	3.37571	0.066164	0.964719		178.392	0.352793	0.184059	1.91674	0.0552716	0.815613		ATXN7L1	ataxin 7 like 1 [Source:NCBI gene (formerly Entrezgene);Acc:534448]
ENSBTAG00000049928		-0.329702	3.25983	2.81973	0.0931121	0.964719		153.778	-0.330749	0.186805	-1.77056	0.0766342	0.852703
ENSBTAG00000050209		-0.356541	3.88304	2.88382	0.0894736	0.964719		236.998	-0.354702	0.201606	-1.75938	0.0785132	0.856873		H3C2	H3 clustered histone 2 [Source:VGNC Symbol;Acc:VGNC:83552]
ENSBTAG00000050705		-0.250629	5.95453	2.74141	0.0977784	0.964719		1003.82	-0.253477	0.148597	-1.7058	0.0880456	0.866069		FAM133B	family with sequence similarity 133 member B [Source:VGNC Symbol;Acc:VGNC:107223]
ENSBTAG00000050837		-0.370885	3.73091	2.86276	0.0906519	0.964719		212.285	-0.358457	0.207066	-1.73113	0.0834294	0.861976		DEAF1	DEAF1 transcription factor [Source:VGNC Symbol;Acc:VGNC:106706]
ENSBTAG00000051164		0.356564	4.93256	3.215	0.0729662	0.964719		494.974	0.364867	0.199274	1.83098	0.0671028	0.83714		WDR35	WD repeat domain 35 [Source:VGNC Symbol;Acc:VGNC:107024]
ENSBTAG00000051357		0.368273	1.27506	2.69897	0.100413	0.964719		37.1008	0.384149	0.2364	1.62499	0.104164	0.870723		C7H19orf25	chromosome 7 C19orf25 homolog [Source:VGNC Symbol;Acc:VGNC:52727]
ENSBTAG00000051745		-0.219328	6.55371	3.23959	0.0718788	0.964719		1524.13	-0.223513	0.123997	-1.80257	0.0714554	0.846167		LZIC	leucine zipper and CTNNBIP1 domain containing [Source:VGNC Symbol;Acc:VGNC:106811]
ENSBTAG00000052123		-0.319737	2.29448	2.95437	0.0856455	0.964719		77.5519	-0.320347	0.174379	-1.83707	0.066199	0.83714
ENSBTAG00000052575		0.39704	1.30273	2.99226	0.0836631	0.964719		37.9015	0.396412	0.244111	1.6239	0.104397	0.870723
ENSBTAG00000052920		-0.268374	3.96731	2.92849	0.0870287	0.964719		251.79	-0.265471	0.144092	-1.84237	0.0654213	0.83714
ENSBTAG00000053040		0.233093	3.96654	2.70762	0.0998697	0.964719		251.282	0.238816	0.118393	2.01714	0.0436811	0.795184
ENSBTAG00000053119		0.318007	1.80273	3.01653	0.0824198	0.964719		54.367	0.324032	0.17735	1.82707	0.0676886	0.83714
ENSBTAG00000053362		0.433298	2.43592	2.93342	0.0867634	0.964719		85.3989	0.43851	0.250414	1.75114	0.079922	0.856873
ENSBTAG00000053558		-0.449374	3.26798	3.02488	0.0819964	0.964719		153.111	-0.443994	0.246898	-1.79829	0.0721312	0.846167		NOTUM	notum, palmitoleoyl-protein carboxylesterase [Source:VGNC Symbol;Acc:VGNC:106845]
ENSBTAG00000053595		-0.45987	2.41503	3.27778	0.070224	0.964719		84.0106	-0.457977	0.25079	-1.82614	0.0678297	0.83714		HOXA9	homeobox A9 [Source:VGNC Symbol;Acc:VGNC:107226]
ENSBTAG00000053621		-0.449698	3.71162	2.77912	0.0955009	0.964719		209.945	-0.445558	0.260505	-1.71036	0.0871995	0.866069		H2AC17	H2A clustered histone 17 [Source:VGNC Symbol;Acc:VGNC:83586]
ENSBTAG00000054388		-0.448777	1.31291	3.07238	0.0796327	0.964719		37.8897	-0.439023	0.273882	-1.60297	0.108942	0.870723
ENSBTAG00000054665		-0.538856	5.0848	3.28632	0.0698596	0.964719		548.027	-0.536414	0.283168	-1.89433	0.0581812	0.82552		NKX6-2	NK6 homeobox 2 [Source:VGNC Symbol;Acc:VGNC:106841]
ENSBTAG00000054748		0.414879	3.34948	2.7376	0.0980121	0.964719		163.77	0.413114	0.248712	1.66101	0.0967115	0.869546
ENSBTAG00000054933		-0.602955	2.21172	2.69541	0.100637	0.964719		72.2882	-0.595763	0.367359	-1.62175	0.104858	0.870723		H4C2	H4 clustered histone 2 [Source:VGNC Symbol;Acc:VGNC:83551]
ENSBTAG00000055158		-0.4319	8.08258	3.16498	0.0752333	0.964719		4379.06	-0.419456	0.228966	-1.83196	0.0669574	0.83714		TP53INP1	tumor protein p53 inducible nuclear protein 1 [Source:VGNC Symbol;Acc:VGNC:36236]
ENSBTAG00000006213		0.404432	1.31078	2.68798	0.101108	0.965139		38.8502	0.425931	0.264926	1.60773	0.107893	0.870723
ENSBTAG00000002685		0.247256	7.26916	2.67497	0.101937	0.96573		2494.28	0.255789	0.147723	1.73154	0.0833561	0.861976		PITRM1	pitrilysin metallopeptidase 1 [Source:VGNC Symbol;Acc:VGNC:32923]
ENSBTAG00000003943		0.600702	1.3024	2.68173	0.101505	0.96573		37.198	0.605144	0.390715	1.54881	0.121427	0.884322		TTC39B	tetratricopeptide repeat domain 39B [Source:VGNC Symbol;Acc:VGNC:36476]
ENSBTAG00000004200		-0.599085	2.68231	2.68452	0.101328	0.96573		100.465	-0.575919	0.356045	-1.61754	0.105761	0.870723		GTPBP3	GTP binding protein 3, mitochondrial [Source:VGNC Symbol;Acc:VGNC:49552]
ENSBTAG00000005155		-0.201258	7.30956	2.67603	0.10187	0.96573		2572.58	-0.204017	0.126385	-1.61425	0.106473	0.870723		ARL13B	ADP ribosylation factor like GTPase 13B [Source:VGNC Symbol;Acc:VGNC:26138]
ENSBTAG00000010672		0.221768	4.85966	2.67827	0.101726	0.96573		469.953	0.227054	0.129965	1.74704	0.0806311	0.856873		PCCA	propionyl-CoA carboxylase subunit alpha [Source:VGNC Symbol;Acc:VGNC:32613]
ENSBTAG00000017116		0.205054	7.14079	2.68273	0.101442	0.96573		2284.09	0.214503	0.122459	1.75164	0.0798361	0.856873		RASD2	RASD family member 2 [Source:VGNC Symbol;Acc:VGNC:33741]
ENSBTAG00000017889		0.138107	8.53398	2.67494	0.101939	0.96573		6013.41	0.138711	0.0857673	1.61729	0.105815	0.870723		CCT5	chaperonin containing TCP1 subunit 5 [Source:VGNC Symbol;Acc:VGNC:26998]
ENSBTAG00000031044		-0.459181	2.47791	2.679	0.10168	0.96573		88.633	-0.465363	0.280192	-1.66087	0.0967395	0.869546		MIGA1	mitoguardin 1 [Source:VGNC Symbol;Acc:VGNC:31473]
ENSBTAG00000044058		-0.430104	3.2745	2.67694	0.101811	0.96573		156.391	-0.430951	0.260948	-1.65149	0.0986393	0.869546		MFSD8	major facilitator superfamily domain containing 8 [Source:VGNC Symbol;Acc:VGNC:31443]
ENSBTAG00000050495		0.39832	4.03125	2.6777	0.101763	0.96573		262.4	0.411799	0.234752	1.75419	0.0793982	0.856873		GREM1	gremlin 1, DAN family BMP antagonist [Source:VGNC Symbol;Acc:VGNC:29633]
ENSBTAG00000031797		0.514762	3.39633	2.67352	0.10203	0.965858		167.802	0.508904	0.30392	1.67447	0.0940385	0.869546		MANF	mesencephalic astrocyte derived neurotrophic factor [Source:VGNC Symbol;Acc:VGNC:31171]
ENSBTAG00000000305		-0.181375	7.59951	2.61387	0.105933	0.966019		3144.63	-0.184688	0.114476	-1.61333	0.106673	0.870723		LMO4	LIM domain only 4 [Source:VGNC Symbol;Acc:VGNC:30936]
ENSBTAG00000000668		-0.175898	5.62487	2.61324	0.105975	0.966019		796.05	-0.171006	0.0870828	-1.96372	0.0495628	0.810933		SLC22A5	solute carrier family 22 member 5 [Source:VGNC Symbol;Acc:VGNC:34730]
ENSBTAG00000000686		-0.304646	2.34292	2.64119	0.104125	0.966019		80.2367	-0.296701	0.175836	-1.68737	0.0915321	0.869546		NANP	N-acetylneuraminic acid phosphatase [Source:VGNC Symbol;Acc:VGNC:31877]
ENSBTAG00000001470		0.143569	8.72685	2.63905	0.104266	0.966019		6869.83	0.148713	0.0873651	1.70221	0.0887169	0.866069		DTX2	deltex E3 ubiquitin ligase 2 [Source:VGNC Symbol;Acc:VGNC:28237]
ENSBTAG00000002055		-0.224916	6.03098	2.61447	0.105893	0.966019		1055.31	-0.21208	0.128877	-1.6456	0.0998462	0.869546		ZFP28	ZFP28 zinc finger protein [Source:VGNC Symbol;Acc:VGNC:37160]
ENSBTAG00000002147		-0.179185	7.23421	2.62864	0.104952	0.966019		2439.42	-0.177623	0.110358	-1.60951	0.107504	0.870723		PPP4R2	protein phosphatase 4 regulatory subunit 2 [Source:VGNC Symbol;Acc:VGNC:33270]
ENSBTAG00000002462		0.214583	7.09891	2.64752	0.103711	0.966019		2224.69	0.211844	0.1377	1.53844	0.123941	0.888393		MRPL47	mitochondrial ribosomal protein L47 [Source:VGNC Symbol;Acc:VGNC:31642]
ENSBTAG00000003012		-0.401749	2.86297	2.63249	0.104697	0.966019		114.899	-0.396268	0.236152	-1.67802	0.0933425	0.869546		TRAF1	TNF receptor associated factor 1 [Source:VGNC Symbol;Acc:VGNC:36270]
ENSBTAG00000003546		0.348485	1.67783	2.63571	0.104485	0.966019		49.9991	0.348967	0.221413	1.57609	0.115004	0.881653		TFAM	transcription factor A, mitochondrial [Source:VGNC Symbol;Acc:VGNC:35775]
ENSBTAG00000003552		-0.345587	6.14139	2.62877	0.104943	0.966019		1138.1	-0.333558	0.203967	-1.63535	0.101975	0.870723		MED17	mediator complex subunit 17 [Source:VGNC Symbol;Acc:VGNC:56273]
ENSBTAG00000005092		1.04716	2.187	2.6226	0.105351	0.966019		70.6026	1.06321	0.68704	1.54752	0.121737	0.884322		ROR2	receptor tyrosine kinase like orphan receptor 2 [Source:VGNC Symbol;Acc:VGNC:34087]
ENSBTAG00000005263		-0.377191	3.49144	2.64776	0.103696	0.966019		180.162	-0.378985	0.222159	-1.70592	0.0880238	0.866069		KLHL2	kelch like family member 2 [Source:VGNC Symbol;Acc:VGNC:30648]
ENSBTAG00000005738		-0.270367	5.60128	2.66424	0.102627	0.966019		788.38	-0.274832	0.170044	-1.61624	0.106043	0.870723		ATP8B1	ATPase phospholipid transporting 8B1 [Source:VGNC Symbol;Acc:VGNC:26330]
ENSBTAG00000006072		0.180088	6.23127	2.65668	0.103116	0.966019		1215.68	0.187462	0.101283	1.85088	0.0641864	0.83714		LRRC59	leucine rich repeat containing 59 [Source:VGNC Symbol;Acc:VGNC:55843]
ENSBTAG00000006101		0.168216	6.78549	2.62069	0.105479	0.966019		1790.45	0.17058	0.10775	1.5831	0.113398	0.879077		PSMD4	proteasome 26S subunit ubiquitin receptor, non-ATPase 4 [Source:VGNC Symbol;Acc:VGNC:33468]
ENSBTAG00000006525		0.391585	4.10734	2.63016	0.104851	0.966019		275.919	0.39549	0.229701	1.72176	0.085113	0.866069		FDXR	ferredoxin reductase [Source:VGNC Symbol;Acc:VGNC:28942]
ENSBTAG00000006611		0.173395	7.70352	2.62784	0.105004	0.966019		3378.71	0.177733	0.108057	1.64481	0.100009	0.869546		NUP93	nucleoporin 93 [Source:VGNC Symbol;Acc:VGNC:32366]
ENSBTAG00000007100		-0.293947	3.6353	2.62745	0.10503	0.966019		198.385	-0.288929	0.161931	-1.78427	0.0743796	0.846167		TRAPPC10	trafficking protein particle complex subunit 10 [Source:VGNC Symbol;Acc:VGNC:101454]
ENSBTAG00000007616		-0.276826	3.44534	2.61731	0.105704	0.966019		174.266	-0.272446	0.155446	-1.75268	0.0796573	0.856873		TMED6	transmembrane p24 trafficking protein 6 [Source:NCBI gene (formerly Entrezgene);Acc:533277]
ENSBTAG00000008160		0.35306	4.89949	2.64611	0.103803	0.966019		480.781	0.355268	0.210069	1.6912	0.0907991	0.869546		MBOAT2	membrane bound O-acyltransferase domain containing 2 [Source:VGNC Symbol;Acc:VGNC:31287]
ENSBTAG00000008898		-0.366769	5.0325	2.61482	0.10587	0.966019		526.93	-0.365006	0.21684	-1.6833	0.0923176	0.869546		GBX2	gastrulation brain homeobox 2 [Source:VGNC Symbol;Acc:VGNC:29276]
ENSBTAG00000010105		0.280705	5.13596	2.66141	0.102809	0.966019		567.242	0.287317	0.164972	1.74161	0.0815759	0.857675		SLC35G1	solute carrier family 35 member G1 [Source:VGNC Symbol;Acc:VGNC:55969]
ENSBTAG00000010347		0.174195	10.9352	2.61987	0.105533	0.966019		31811.1	0.176454	0.116024	1.52085	0.128298	0.891522		EZR	ezrin [Source:VGNC Symbol;Acc:VGNC:28676]
ENSBTAG00000010419		-0.284714	3.5197	2.65816	0.10302	0.966019		184.04	-0.284755	0.159564	-1.78458	0.0743297	0.846167		CYP2R1	cytochrome P450, family 2, subfamily R, polypeptide 1 [Source:NCBI gene (formerly Entrezgene);Acc:541302]
ENSBTAG00000010731		-0.269948	4.26968	2.6165	0.105757	0.966019		310.799	-0.270781	0.155822	-1.73776	0.0822527	0.860463		CDKN2D	cyclin dependent kinase inhibitor 2D [Source:VGNC Symbol;Acc:VGNC:27147]
ENSBTAG00000011046		0.247275	8.12223	2.65315	0.103345	0.966019		4523.76	0.245163	0.158055	1.55113	0.120871	0.884322		CDK7	cyclin dependent kinase 7 [Source:VGNC Symbol;Acc:VGNC:27134]
ENSBTAG00000012721		-0.224269	4.90895	2.66092	0.102842	0.966019		484.495	-0.222476	0.125826	-1.76813	0.0770396	0.852875		HOGA1	4-hydroxy-2-oxoglutarate aldolase 1 [Source:VGNC Symbol;Acc:VGNC:29900]
ENSBTAG00000013031		0.39405	2.18019	2.64461	0.103902	0.966019		72.4266	0.395941	0.249781	1.58515	0.112932	0.877014		TMEM62	transmembrane protein 62 [Source:VGNC Symbol;Acc:VGNC:36102]
ENSBTAG00000013236		-0.185497	7.81299	2.66188	0.102779	0.966019		3638.67	-0.178977	0.110059	-1.6262	0.103908	0.870723		MED1	mediator complex subunit 1 [Source:VGNC Symbol;Acc:VGNC:31346]
ENSBTAG00000014028		0.315244	3.0417	2.61643	0.105762	0.966019		131.751	0.314035	0.181168	1.73339	0.0830258	0.861976		PSTK	phosphoseryl-tRNA kinase [Source:VGNC Symbol;Acc:VGNC:33485]
ENSBTAG00000014232		-0.848619	1.92299	2.6462	0.103798	0.966019		57.8947	-0.830186	0.512537	-1.61976	0.105285	0.870723		GAL3ST1	galactose-3-O-sulfotransferase 1 [Source:VGNC Symbol;Acc:VGNC:29213]
ENSBTAG00000014312		-0.234455	4.04723	2.62502	0.105191	0.966019		265.234	-0.229118	0.120351	-1.90375	0.0569426	0.820956		ATL1	atlastin GTPase 1 [Source:VGNC Symbol;Acc:VGNC:26265]
ENSBTAG00000014771		-0.192154	7.29925	2.6199	0.105531	0.966019		2552.89	-0.19419	0.120008	-1.61815	0.105631	0.870723		RBMX2	RNA binding motif protein X-linked 2 [Source:NCBI gene (formerly Entrezgene);Acc:613705]
ENSBTAG00000015670		-0.746534	3.72019	2.61496	0.10586	0.966019		210.061	-0.725541	0.487682	-1.48773	0.136821	0.900886		PAK3	p21 (RAC1) activated kinase 3 [Source:VGNC Symbol;Acc:VGNC:53659]
ENSBTAG00000016046		-0.203033	6.88975	2.63593	0.104471	0.966019		1920.23	-0.198806	0.124229	-1.60032	0.109528	0.871182		GOPC	golgi associated PDZ and coiled-coil motif containing [Source:VGNC Symbol;Acc:VGNC:53793]
ENSBTAG00000016932		-0.278553	4.81899	2.63362	0.104623	0.966019		456.779	-0.278526	0.168569	-1.65229	0.0984745	0.869546		SENP7	SUMO specific peptidase 7 [Source:VGNC Symbol;Acc:VGNC:52825]
ENSBTAG00000018562		-0.190143	8.04045	2.64132	0.104117	0.966019		4268.82	-0.191477	0.119845	-1.5977	0.110109	0.871182		LDAF1	lipid droplet assembly factor 1 [Source:VGNC Symbol;Acc:VGNC:35984]
ENSBTAG00000020892		-0.319459	4.86942	2.65886	0.102975	0.966019		471.304	-0.314959	0.188558	-1.67036	0.094849	0.869546		IL2RA	interleukin 2 receptor subunit alpha [Source:VGNC Symbol;Acc:VGNC:56188]
ENSBTAG00000021673		0.195012	7.17692	2.61466	0.10588	0.966019		2347.37	0.194941	0.124932	1.56037	0.118672	0.882414		NDC80	NDC80 kinetochore complex component [Source:VGNC Symbol;Acc:VGNC:31931]
ENSBTAG00000023429		-0.208245	6.84371	2.61478	0.105872	0.966019		1860.49	-0.203776	0.12885	-1.5815	0.113764	0.879738		PLS1	plastin 1 [Source:VGNC Symbol;Acc:VGNC:33051]
ENSBTAG00000025462		0.441952	5.1054	2.63853	0.1043	0.966019		555.579	0.444407	0.262539	1.69273	0.0905074	0.869546		GADD45B	growth arrest and DNA damage inducible beta [Source:VGNC Symbol;Acc:VGNC:29207]
ENSBTAG00000033422		0.325648	3.90519	2.62631	0.105106	0.966019		241.114	0.323752	0.193672	1.67165	0.0945936	0.869546		HHATL	hedgehog acyltransferase like [Source:VGNC Symbol;Acc:VGNC:29838]
ENSBTAG00000037794		-0.431587	1.73629	2.61437	0.1059	0.966019		52.1641	-0.428873	0.281057	-1.52593	0.127028	0.891522		MYH4	myosin heavy chain 4 [Source:VGNC Symbol;Acc:VGNC:55854]
ENSBTAG00000038190		-0.214816	6.33047	2.62371	0.105278	0.966019		1302.15	-0.214588	0.127968	-1.67689	0.0935648	0.869546		SMAP1	small ArfGAP 1 [Source:VGNC Symbol;Acc:VGNC:34983]
ENSBTAG00000038241		0.298204	4.16866	2.6616	0.102797	0.966019		288.998	0.306256	0.171617	1.78453	0.0743372	0.846167		REPIN1	replication initiator 1 [Source:VGNC Symbol;Acc:VGNC:33868]
ENSBTAG00000040088		-0.434122	3.26358	2.61828	0.105639	0.966019		152.97	-0.433755	0.259576	-1.67101	0.0947195	0.869546		SLC9B2	solute carrier family 9 member B2 [Source:VGNC Symbol;Acc:VGNC:34948]
ENSBTAG00000046814		-0.282021	4.32497	2.65736	0.103071	0.966019		322.968	-0.282892	0.162284	-1.74318	0.0813014	0.856873		ACOT2	acyl-CoA thioesterase 2 [Source:NCBI gene (formerly Entrezgene);Acc:511033]
ENSBTAG00000048067		-0.281746	5.30689	2.65328	0.103337	0.966019		637.132	-0.270703	0.162721	-1.6636	0.0961932	0.869546		EPOP	elongin BC and polycomb repressive complex 2 associated protein [Source:VGNC Symbol;Acc:VGNC:28550]
ENSBTAG00000052472		-0.61936	1.85592	2.66908	0.102315	0.966019		55.5378	-0.606254	0.385355	-1.57324	0.115664	0.881944
ENSBTAG00000053219		-0.401167	1.23179	2.62017	0.105513	0.966019		36.0159	-0.390976	0.270542	-1.44516	0.148413	0.901048
ENSBTAG00000054195		1.05143	4.31612	2.62312	0.105317	0.966019		200.377	-0.126705	0.499636	-0.253594	0.799809	0.988347		GPX1	glutathione peroxidase 1 [Source:NCBI gene (formerly Entrezgene);Acc:281209]
ENSBTAG00000019501		-0.17517	6.67855	2.6102	0.106178	0.967173		1657.81	-0.171193	0.101888	-1.68021	0.0929163	0.869546		NUDT15	nudix hydrolase 15 [Source:VGNC Symbol;Acc:VGNC:32329]
ENSBTAG00000007488		0.269619	5.43289	2.608	0.106326	0.967814		701.441	0.270009	0.170942	1.57954	0.114213	0.879948		ZFP90	ZFP90 zinc finger protein [Source:VGNC Symbol;Acc:VGNC:37169]
ENSBTAG00000020482		-0.170605	5.90512	2.6068	0.106406	0.967842		969.902	-0.168947	0.0964033	-1.7525	0.0796875	0.856873		ASCC3	activating signal cointegrator 1 complex subunit 3 [Source:VGNC Symbol;Acc:VGNC:26205]
ENSBTAG00000002185		-0.210136	4.1789	2.60414	0.106585	0.967977		292.13	-0.207385	0.111966	-1.85222	0.0639944	0.83714		RNF7	ring finger protein 7 [Source:VGNC Symbol;Acc:VGNC:34072]
ENSBTAG00000012991		-0.331137	5.9919	2.60313	0.106653	0.967977		1027.15	-0.321832	0.198018	-1.62527	0.104106	0.870723		PRUNE2	prune homolog 2 with BCH domain [Source:VGNC Symbol;Acc:VGNC:33429]
ENSBTAG00000018569		-0.204134	6.76411	2.6032	0.106648	0.967977		1759.05	-0.201551	0.123374	-1.63366	0.10233	0.870723		CUL4B	cullin 4B [Source:VGNC Symbol;Acc:VGNC:27833]
ENSBTAG00000012534		-0.375778	4.64	2.59957	0.106892	0.969452		399.485	-0.360681	0.219739	-1.64141	0.100713	0.869546		BEND3	BEN domain containing 3 [Source:VGNC Symbol;Acc:VGNC:26466]
ENSBTAG00000051409		-0.487909	1.06398	2.59807	0.106994	0.969671		31.5888	-0.471968	0.33527	-1.40773	0.159212	0.909172
ENSBTAG00000018116		0.324064	2.94885	2.59591	0.10714	0.969736		123.468	0.324117	0.189622	1.70928	0.0873987	0.866069		MTFP1	mitochondrial fission process 1 [Source:VGNC Symbol;Acc:VGNC:31725]
ENSBTAG00000034844		-0.337526	1.87464	2.59568	0.107156	0.969736		57.8874	-0.336649	0.213823	-1.57443	0.115388	0.881653
ENSBTAG00000002389		-0.196147	5.66802	2.59208	0.107399	0.970541		820.5	-0.192394	0.107377	-1.79176	0.0731714	0.846167		MED19	mediator complex subunit 19 [Source:VGNC Symbol;Acc:VGNC:31356]
ENSBTAG00000026371		0.289172	5.54184	2.59316	0.107326	0.970541		750.549	0.299741	0.170072	1.76244	0.0779946	0.856643		SNX29	sorting nexin 29 [Source:VGNC Symbol;Acc:VGNC:35106]
ENSBTAG00000009663		0.279009	5.20492	2.58893	0.107613	0.97177		595.41	0.284561	0.16663	1.70774	0.0876851	0.866069		YBX3	Y-box binding protein 3 [Source:VGNC Symbol;Acc:VGNC:37018]
ENSBTAG00000000105		-0.14121	7.88854	2.47541	0.115639	0.972677		3841.98	-0.138925	0.0897297	-1.54826	0.121559	0.884322		RIT1	Ras like without CAAX 1 [Source:VGNC Symbol;Acc:VGNC:33987]
ENSBTAG00000000579		-0.308097	7.36081	2.47535	0.115644	0.972677		2653.84	-0.298571	0.188943	-1.58021	0.114058	0.879948		NIPBL	NIPBL cohesin loading factor [Source:VGNC Symbol;Acc:VGNC:32085]
ENSBTAG00000001265		0.391192	2.4902	2.55703	0.109805	0.972677		89.6071	0.398158	0.242936	1.63895	0.101224	0.869546		HRG	histidine rich glycoprotein [Source:VGNC Symbol;Acc:VGNC:29953]
ENSBTAG00000001471		0.152425	7.92027	2.55419	0.110002	0.972677		3926.99	0.153133	0.0957565	1.59919	0.109779	0.871182		POC1A	POC1 centriolar protein A [Source:VGNC Symbol;Acc:VGNC:50094]
ENSBTAG00000001485		-0.154516	8.17749	2.45936	0.116826	0.972677		4698.11	-0.1506	0.103753	-1.45152	0.146634	0.901048		PPIP5K2	diphosphoinositol pentakisphosphate kinase 2 [Source:VGNC Symbol;Acc:VGNC:33207]
ENSBTAG00000001741		0.161608	7.41887	2.58364	0.107973	0.972677		2770.4	0.166669	0.095525	1.74477	0.081025	0.856873		DLGAP4	DLG associated protein 4 [Source:VGNC Symbol;Acc:VGNC:28090]
ENSBTAG00000001847		0.251973	3.67678	2.56185	0.109471	0.972677		205.187	0.257676	0.138107	1.86577	0.062073	0.833869		CNTLN	centlein [Source:VGNC Symbol;Acc:VGNC:56940]
ENSBTAG00000002039		-0.326406	3.1091	2.5058	0.113428	0.972677		136.998	-0.313342	0.189799	-1.65092	0.0987552	0.869546		FRMD8	FERM domain containing 8 [Source:VGNC Symbol;Acc:VGNC:56264]
ENSBTAG00000002086		-0.260904	5.29086	2.53718	0.111193	0.972677		630.992	-0.258965	0.154271	-1.67864	0.093223	0.869546		PRPF4B	pre-mRNA processing factor 4B [Source:VGNC Symbol;Acc:VGNC:33381]
ENSBTAG00000002309		-0.238362	4.4946	2.50229	0.113681	0.972677		363.695	-0.23425	0.141247	-1.65844	0.0972292	0.869546		CSPG5	chondroitin sulfate proteoglycan 5 [Source:VGNC Symbol;Acc:VGNC:27770]
ENSBTAG00000002663		-0.173629	6.28376	2.57883	0.108302	0.972677		1262.03	-0.171614	0.102932	-1.66725	0.095464	0.869546		BCAS3	BCAS3 microtubule associated cell migration factor [Source:VGNC Symbol;Acc:VGNC:26438]
ENSBTAG00000003652		0.210566	6.28434	2.5179	0.11256	0.972677		1264.78	0.209414	0.136196	1.53759	0.124149	0.888811		TMEM128	transmembrane protein 128 [Source:VGNC Symbol;Acc:VGNC:35961]
ENSBTAG00000003843		0.138252	7.89333	2.5093	0.113176	0.972677		3853.33	0.143629	0.08406	1.70865	0.0875157	0.866069		SMARCAL1	SWI/SNF related, matrix associated, actin dependent regulator of chromatin, subfamily a like 1 [Source:VGNC Symbol;Acc:VGNC:34990]
ENSBTAG00000004000		-0.27889	6.02052	2.54339	0.110757	0.972677		1049.9	-0.280139	0.17052	-1.64285	0.100414	0.869546		SAP30L	SAP30 like [Source:VGNC Symbol;Acc:VGNC:34284]
ENSBTAG00000004039		-0.280767	7.80754	2.49851	0.113954	0.972677		3635.9	-0.276234	0.180679	-1.52887	0.126298	0.891522		DHX35	DEAH-box helicase 35 [Source:VGNC Symbol;Acc:VGNC:28053]
ENSBTAG00000004735		-0.230505	3.75881	2.50616	0.113402	0.972677		216.926	-0.228117	0.121884	-1.87159	0.0612634	0.832566		CCNE1	cyclin E1 [Source:VGNC Symbol;Acc:VGNC:26966]
ENSBTAG00000004913		0.244161	6.55016	2.56761	0.109072	0.972677		1517.17	0.244394	0.15074	1.62129	0.104954	0.870723		RNF167	ring finger protein 167 [Source:VGNC Symbol;Acc:VGNC:57151]
ENSBTAG00000005559		-0.350259	1.11701	2.50485	0.113497	0.972677		32.8252	-0.346334	0.236094	-1.46693	0.142394	0.900886
ENSBTAG00000005660		0.170328	7.61726	2.53528	0.111327	0.972677		3181.44	0.177177	0.106422	1.66485	0.0959419	0.869546		PSMD2	proteasome 26S subunit ubiquitin receptor, non-ATPase 2 [Source:VGNC Symbol;Acc:VGNC:33466]
ENSBTAG00000005766		0.589985	1.60366	2.54646	0.110542	0.972677		48.0354	0.60266	0.38833	1.55193	0.12068	0.884322		IL4I1	interleukin 4 induced 1 [Source:VGNC Symbol;Acc:VGNC:30162]
ENSBTAG00000006048		0.233418	5.16601	2.5486	0.110392	0.972677		579.873	0.238039	0.138261	1.72166	0.0851305	0.866069		DCAKD	dephospho-CoA kinase domain containing [Source:VGNC Symbol;Acc:VGNC:50119]
ENSBTAG00000006111		-0.255559	4.28536	2.48395	0.115013	0.972677		313.688	-0.249851	0.150826	-1.65655	0.0976105	0.869546		EXOC8	exocyst complex component 8 [Source:VGNC Symbol;Acc:VGNC:28653]
ENSBTAG00000006405		-0.168019	7.20525	2.52159	0.112297	0.972677		2388.36	-0.16257	0.100735	-1.61385	0.106561	0.870723		PALB2	partner and localizer of BRCA2 [Source:VGNC Symbol;Acc:VGNC:32556]
ENSBTAG00000006608		-0.214707	5.75991	2.48877	0.114661	0.972677		876.018	-0.214057	0.129997	-1.64663	0.0996344	0.869546		GGT5	gamma-glutamyltransferase 5 [Source:VGNC Symbol;Acc:VGNC:29344]
ENSBTAG00000006919		-0.363793	4.84577	2.46925	0.116093	0.972677		461.489	-0.35701	0.218838	-1.63139	0.102807	0.870723		SMAD4	SMAD family member 4 [Source:VGNC Symbol;Acc:VGNC:34977]
ENSBTAG00000006941		-0.300111	3.37255	2.47927	0.115356	0.972677		165.584	-0.292572	0.176982	-1.65311	0.0983076	0.869546		ATAT1	alpha tubulin acetyltransferase 1 [Source:VGNC Symbol;Acc:VGNC:26236]
ENSBTAG00000006958		0.236749	4.44571	2.46464	0.116434	0.972677		351.264	0.237739	0.138264	1.71946	0.0855299	0.866069		C23H6orf136	chromosome 23 C6orf136 homolog [Source:VGNC Symbol;Acc:VGNC:53961]
ENSBTAG00000007444		0.579021	2.45126	2.49396	0.114284	0.972677		87.5579	0.571941	0.369053	1.54975	0.121201	0.884322		MAP3K7CL	MAP3K7 C-terminal like [Source:VGNC Symbol;Acc:VGNC:31201]
ENSBTAG00000007875		-0.230946	7.01705	2.50627	0.113394	0.972677		2092.24	-0.223507	0.140373	-1.59223	0.111333	0.873629		SAFB	scaffold attachment factor B [Source:NCBI gene (formerly Entrezgene);Acc:539785]
ENSBTAG00000007939		-0.169709	5.94083	2.47062	0.115992	0.972677		994.62	-0.169766	0.100781	-1.68451	0.0920829	0.869546		CHMP2B	charged multivesicular body protein 2B [Source:VGNC Symbol;Acc:VGNC:27301]
ENSBTAG00000008154		-0.348985	5.85774	2.55982	0.109611	0.972677		933.079	-0.338916	0.206086	-1.64453	0.100066	0.869546		LIMD2	LIM domain containing 2 [Source:VGNC Symbol;Acc:VGNC:30889]
ENSBTAG00000008411		0.414983	1.41657	2.53638	0.11125	0.972677		40.9639	0.432616	0.277634	1.55823	0.11918	0.882414		PLEKHO2	pleckstrin homology domain containing O2 [Source:NCBI gene (formerly Entrezgene);Acc:613696]
ENSBTAG00000009293		0.271114	3.97364	2.51602	0.112695	0.972677		252.095	0.276931	0.155512	1.78077	0.0749495	0.846167		EVL	Enah/Vasp-like [Source:VGNC Symbol;Acc:VGNC:28636]
ENSBTAG00000009348		0.311601	2.47354	2.50009	0.11384	0.972677		88.4942	0.318883	0.18893	1.68784	0.0914428	0.869546		OIT3	oncoprotein induced transcript 3 [Source:VGNC Symbol;Acc:VGNC:58354]
ENSBTAG00000009470		0.174053	8.05795	2.53115	0.111619	0.972677		4327.93	0.177645	0.11736	1.51368	0.130106	0.893716		CLIC4	chloride intracellular channel 4 [Source:VGNC Symbol;Acc:VGNC:27442]
ENSBTAG00000009526		0.166492	7.06331	2.5258	0.111998	0.972677		2168.87	0.166772	0.106799	1.56155	0.118395	0.882414		TMEM59	transmembrane protein 59 [Source:VGNC Symbol;Acc:VGNC:36099]
ENSBTAG00000009778		-0.254931	6.01848	2.4962	0.114121	0.972677		1047.72	-0.252451	0.156282	-1.61535	0.106235	0.870723		KRAS	KRAS proto-onco, GTPase [Source:VGNC Symbol;Acc:VGNC:30710]
ENSBTAG00000009983		0.188348	9.48196	2.52462	0.112082	0.972677		11613.4	0.19023	0.125992	1.50986	0.13108	0.89451		KIF23	kinesin family member 23 [Source:VGNC Symbol;Acc:VGNC:55119]
ENSBTAG00000009990		0.147504	7.82571	2.49898	0.11392	0.972677		3672.96	0.153996	0.086234	1.78579	0.0741327	0.846167		EPS15L1	epidermal growth factor receptor pathway substrate 15 like 1 [Source:VGNC Symbol;Acc:VGNC:28554]
ENSBTAG00000010073		0.180445	6.05674	2.5422	0.11084	0.972677		1076.71	0.187763	0.103439	1.8152	0.0694933	0.83714		FLOT2	flotillin 2 [Source:VGNC Symbol;Acc:VGNC:29037]
ENSBTAG00000010511		0.192291	6.1501	2.5316	0.111587	0.972677		1148.35	0.19881	0.111638	1.78084	0.074938	0.846167		KAT8	lysine acetyltransferase 8 [Source:VGNC Symbol;Acc:VGNC:30404]
ENSBTAG00000010772		0.328133	3.24643	2.46521	0.116392	0.972677		151.566	0.331726	0.195356	1.69806	0.0894965	0.868628		TPGS1	tubulin polyglutamylase complex subunit 1 [Source:VGNC Symbol;Acc:VGNC:36247]
ENSBTAG00000010909		-0.275244	5.36268	2.55792	0.109743	0.972677		663.189	-0.264144	0.164359	-1.60712	0.108029	0.870723		SLC30A1	solute carrier family 30 member 1 [Source:VGNC Symbol;Acc:VGNC:34805]
ENSBTAG00000010919		-0.192699	6.56062	2.5134	0.112882	0.972677		1526.81	-0.182022	0.115882	-1.57075	0.116242	0.882414		USP47	ubiquitin specific peptidase 47 [Source:VGNC Symbol;Acc:VGNC:36732]
ENSBTAG00000010944		0.262795	3.18996	2.4894	0.114615	0.972677		146.166	0.266625	0.148995	1.78949	0.0735355	0.846167		LRRC49	leucine rich repeat containing 49 [Source:VGNC Symbol;Acc:VGNC:55120]
ENSBTAG00000011425		0.157946	6.9243	2.48444	0.114977	0.972677		1965.94	0.161937	0.0929159	1.74283	0.0813629	0.856873		PTPRA	protein tyrosine phosphatase receptor type A [Source:VGNC Symbol;Acc:VGNC:33544]
ENSBTAG00000011505		-0.177945	7.51422	2.48463	0.114963	0.972677		2966.81	-0.181212	0.118277	-1.5321	0.125498	0.891522		RABEP1	rabaptin, RAB GTPase binding effector protein 1 [Source:VGNC Symbol;Acc:VGNC:33667]
ENSBTAG00000011837		0.219767	5.25172	2.55554	0.109908	0.972677		616.286	0.218089	0.132884	1.6412	0.100755	0.869546		GET3	guided entry of tail-anchored proteins factor 3, ATPase [Source:VGNC Symbol;Acc:VGNC:96696]
ENSBTAG00000011881		0.21395	5.04411	2.52947	0.111738	0.972677		533.523	0.215296	0.127122	1.69362	0.0903377	0.869546		TDRD10	tudor domain containing 10 [Source:VGNC Symbol;Acc:VGNC:35716]
ENSBTAG00000011889		0.191196	5.86721	2.46101	0.116704	0.972677		943.086	0.197065	0.110191	1.7884	0.0737119	0.846167		NOC4L	nucleolar complex associated 4 homolog [Source:VGNC Symbol;Acc:VGNC:32148]
ENSBTAG00000012026		-0.716236	1.73044	2.49392	0.114287	0.972677		50.5392	-0.711771	0.455933	-1.56113	0.118493	0.882414
ENSBTAG00000012074		-0.696612	2.56809	2.47329	0.115795	0.972677		95.0481	-0.714961	0.43165	-1.65634	0.0976524	0.869546		MYB	MYB proto-onco, transcription factor [Source:VGNC Symbol;Acc:VGNC:31776]
ENSBTAG00000012143		-0.306439	2.13093	2.53776	0.111153	0.972677		69.1531	-0.304478	0.183933	-1.65538	0.0978481	0.869546		TECPR2	tectonin beta-propeller repeat containing 2 [Source:VGNC Symbol;Acc:VGNC:35729]
ENSBTAG00000012265		0.382615	5.69013	2.48731	0.114767	0.972677		832.31	0.396167	0.231053	1.71461	0.086416	0.866069		VWF	von Willebrand factor [Source:VGNC Symbol;Acc:VGNC:36860]
ENSBTAG00000012694		-0.289796	4.12782	2.5206	0.112367	0.972677		280.037	-0.285287	0.167348	-1.70475	0.0882407	0.866069		UHMK1	U2AF homology motif kinase 1 [Source:VGNC Symbol;Acc:VGNC:36653]
ENSBTAG00000012761		0.494212	1.62286	2.48458	0.114967	0.972677		48.0012	0.497406	0.32784	1.51722	0.12921	0.891522		PTK7	protein tyrosine kinase 7 (inactive) [Source:VGNC Symbol;Acc:VGNC:54670]
ENSBTAG00000013046		-0.447212	4.19057	2.45805	0.116924	0.972677		292.183	-0.434069	0.272267	-1.59428	0.110873	0.872364		MPP1	membrane palmitoylated protein 1 [Source:VGNC Symbol;Acc:VGNC:31582]
ENSBTAG00000013838		-0.407192	3.15503	2.56422	0.109306	0.972677		142.819	-0.398306	0.248386	-1.60358	0.108807	0.870723		ALLC	allantoicase [Source:VGNC Symbol;Acc:VGNC:25840]
ENSBTAG00000013943		-0.382507	5.1517	2.47334	0.115792	0.972677		572.224	-0.375512	0.233149	-1.61061	0.107265	0.870723		ZNF703	zinc finger protein 703 [Source:VGNC Symbol;Acc:VGNC:37334]
ENSBTAG00000014002		-0.175588	7.32271	2.50531	0.113463	0.972677		2592.5	-0.1735	0.108772	-1.59508	0.110694	0.872136		CEP95	centrosomal protein 95 [Source:VGNC Symbol;Acc:VGNC:27219]
ENSBTAG00000014081		-0.205027	6.30702	2.56346	0.109359	0.972677		1279.82	-0.195355	0.120778	-1.61747	0.105777	0.870723		NBAS	NBAS subunit of NRZ tethering complex [Source:VGNC Symbol;Acc:VGNC:81691]
ENSBTAG00000014551		-0.577783	2.63558	2.54248	0.11082	0.972677		99.2	-0.587321	0.359679	-1.6329	0.102489	0.870723		TNFAIP8	TNF alpha induced protein 8 [Source:VGNC Symbol;Acc:VGNC:36157]
ENSBTAG00000014858		0.192107	5.62407	2.53642	0.111247	0.972677		797.42	0.195374	0.111995	1.74449	0.0810737	0.856873		PRPSAP2	phosphoribosyl pyrophosphate synthetase associated protein 2 [Source:VGNC Symbol;Acc:VGNC:33387]
ENSBTAG00000015265		0.20794	4.24512	2.46098	0.116706	0.972677		306.45	0.215032	0.121551	1.76906	0.076883	0.852703		TIGD2	tigger transposable element derived 2 [Source:VGNC Symbol;Acc:VGNC:35864]
ENSBTAG00000015272		0.569726	2.31493	2.45855	0.116887	0.972677		77.3007	0.578166	0.361239	1.60051	0.109486	0.871182		TSC22D4	TSC22 domain family member 4 [Source:NCBI gene (formerly Entrezgene);Acc:524543]
ENSBTAG00000015457		-0.378749	3.18278	2.50926	0.113179	0.972677		144.39	-0.366881	0.228782	-1.60363	0.108797	0.870723		FGFR1	fibroblast growth factor receptor 1 [Source:VGNC Symbol;Acc:VGNC:50179]
ENSBTAG00000015789		-0.497508	1.60388	2.45781	0.116941	0.972677		46.9981	-0.490194	0.329611	-1.48719	0.136965	0.900886		BCAN	brevican [Source:VGNC Symbol;Acc:VGNC:26434]
ENSBTAG00000016124		0.268909	4.09322	2.51048	0.113092	0.972677		274.775	0.279564	0.158353	1.76545	0.0774887	0.855994		PACSIN1	protein kinase C and casein kinase substrate in neurons 1 [Source:VGNC Symbol;Acc:VGNC:32542]
ENSBTAG00000016191		-0.192014	4.68091	2.50927	0.113179	0.972677		413.933	-0.190958	0.102541	-1.86225	0.0625672	0.835762		ZNF32	zinc finger protein 32 [Source:VGNC Symbol;Acc:VGNC:37247]
ENSBTAG00000016203		0.190275	5.98037	2.52734	0.111889	0.972677		1020.4	0.199032	0.108512	1.83419	0.0666265	0.83714		ZNF16	zinc finger protein 16 [Source:HGNC Symbol;Acc:HGNC:12947]
ENSBTAG00000016324		0.317648	2.319	2.53295	0.111492	0.972677		79.0806	0.325623	0.192935	1.68774	0.0914619	0.869546		FBXL13	F-box and leucine rich repeat protein 13 [Source:VGNC Symbol;Acc:VGNC:53643]
ENSBTAG00000016465		-0.309781	3.65797	2.47005	0.116034	0.972677		202.161	-0.30438	0.182275	-1.66989	0.0949408	0.869546		DHCR7	7-dehydrocholesterol reductase [Source:VGNC Symbol;Acc:VGNC:28034]
ENSBTAG00000016714		-0.455678	3.13764	2.53475	0.111364	0.972677		140.074	-0.444012	0.279698	-1.58747	0.112406	0.876103
ENSBTAG00000017299		0.252259	3.94093	2.50701	0.113341	0.972677		246.54	0.256322	0.141245	1.81473	0.0695659	0.83714		KLC1	kinesin light chain 1 [Source:NCBI gene (formerly Entrezgene);Acc:508999]
ENSBTAG00000017698		-0.647668	2.3989	2.46264	0.116583	0.972677		83.7994	-0.64738	0.407389	-1.5891	0.112039	0.87506		PSMA8	proteasome 20S subunit alpha 8 [Source:VGNC Symbol;Acc:VGNC:33443]
ENSBTAG00000017863		1.68823	6.86297	2.56472	0.109272	0.972677		1855.89	1.70764	1.04539	1.63349	0.102365	0.870723		SRGN	serglycin [Source:VGNC Symbol;Acc:VGNC:35280]
ENSBTAG00000018801		0.171481	7.41599	2.54793	0.110439	0.972677		2770	0.169114	0.110967	1.524	0.127509	0.891522		SNX3	sorting nexin 3 [Source:VGNC Symbol;Acc:VGNC:35107]
ENSBTAG00000019608		0.399365	5.65372	2.47429	0.115722	0.972677		817.02	0.391084	0.250786	1.55944	0.118893	0.882414		DDX47	DEAD-box helicase 47 [Source:VGNC Symbol;Acc:VGNC:27970]
ENSBTAG00000019725		-0.205749	6.85442	2.53689	0.111214	0.972677		1873.38	-0.200328	0.12794	-1.5658	0.117396	0.882414		UBE4A	ubiquitination factor E4A [Source:VGNC Symbol;Acc:VGNC:36603]
ENSBTAG00000019754		-0.484029	1.65957	2.49416	0.114269	0.972677		48.6211	-0.473476	0.31863	-1.48597	0.137287	0.900886		CAVIN3	caveolae associated protein 3 [Source:VGNC Symbol;Acc:VGNC:26804]
ENSBTAG00000019847		-0.387346	3.89368	2.55086	0.110234	0.972677		237.93	-0.379945	0.231761	-1.63938	0.101134	0.869546		CPEB2	cytoplasmic polyadenylation element binding protein 2 [Source:VGNC Symbol;Acc:VGNC:107237]
ENSBTAG00000019950		-0.194133	5.95077	2.52465	0.11208	0.972677		1001.01	-0.188679	0.117881	-1.60059	0.109468	0.871182		GRPEL2	GrpE like 2, mitochondrial [Source:NCBI gene (formerly Entrezgene);Acc:514599]
ENSBTAG00000020201		-0.401635	2.88142	2.47278	0.115833	0.972677		117.039	-0.39892	0.24755	-1.61147	0.107077	0.870723		S100Z	S100 calcium binding protein Z [Source:VGNC Symbol;Acc:VGNC:34251]
ENSBTAG00000020294		-0.264313	4.80398	2.459	0.116853	0.972677		451.297	-0.267888	0.162465	-1.6489	0.099168	0.869546		PTPN6	protein tyrosine phosphatase non-receptor type 6 [Source:VGNC Symbol;Acc:VGNC:33541]
ENSBTAG00000020749		-0.413408	3.42794	2.58351	0.107982	0.972677		170.976	-0.408683	0.245329	-1.66585	0.0957424	0.869546		PRXL2C	peroxiredoxin like 2C [Source:VGNC Symbol;Acc:VGNC:25441]
ENSBTAG00000020947		-0.390151	4.018	2.5807	0.108174	0.972677		258.627	-0.378018	0.230111	-1.64276	0.100432	0.869546		RNF103	ring finger protein 103 [Source:VGNC Symbol;Acc:VGNC:34008]
ENSBTAG00000020984		0.229667	5.81912	2.547	0.110504	0.972677		914.463	0.235157	0.143059	1.64377	0.100223	0.869546		RAPGEF4	Rap guanine nucleotide exchange factor 4 [Source:VGNC Symbol;Acc:VGNC:33725]
ENSBTAG00000021160		0.170478	6.85492	2.47748	0.115487	0.972677		1873.58	0.174406	0.102269	1.70536	0.0881273	0.866069		AP1M2	adaptor related protein complex 1 subunit mu 2 [Source:VGNC Symbol;Acc:VGNC:25980]
ENSBTAG00000021339		-0.222205	8.04514	2.46856	0.116144	0.972677		4269.93	-0.216395	0.1375	-1.57378	0.115538	0.881944		SCN8A	sodium voltage-gated channel alpha subunit 8 [Source:VGNC Symbol;Acc:VGNC:34354]
ENSBTAG00000021773		0.193472	7.01845	2.5819	0.108092	0.972677		2100.81	0.199421	0.121041	1.64755	0.0994448	0.869546		ERCC4	ERCC excision repair 4, endonuclease catalytic subunit [Source:VGNC Symbol;Acc:VGNC:28571]
ENSBTAG00000022847		-0.389901	4.23542	2.47997	0.115304	0.972677		302.462	-0.383801	0.238136	-1.61169	0.10703	0.870723		HEATR5A	HEAT repeat containing 5A [Source:VGNC Symbol;Acc:VGNC:29794]
ENSBTAG00000025443		-0.307477	4.13985	2.5606	0.109557	0.972677		283.472	-0.30221	0.182508	-1.65587	0.0977481	0.869546		FNIP1	folliculin interacting protein 1 [Source:VGNC Symbol;Acc:VGNC:29068]
ENSBTAG00000025903		0.231892	4.7271	2.47428	0.115723	0.972677		426.659	0.238301	0.133601	1.78367	0.0744775	0.846167		GLDC	glycine decarboxylase [Source:VGNC Symbol;Acc:VGNC:29395]
ENSBTAG00000026246		0.291292	4.24303	2.5278	0.111856	0.972677		304.104	0.291061	0.171128	1.70083	0.0889744	0.866069		MOSPD3	motile sperm domain containing 3 [Source:VGNC Symbol;Acc:VGNC:31565]
ENSBTAG00000026383		-0.233151	3.81645	2.47715	0.115511	0.972677		226.172	-0.22889	0.128502	-1.78122	0.0748765	0.846167
ENSBTAG00000026502		-0.458261	1.59367	2.52698	0.111914	0.972677		46.5842	-0.462655	0.302666	-1.5286	0.126364	0.891522		CYP2D14	cytochrome P450, family 2, subfamily D, polypeptide 6 [Source:NCBI gene (formerly Entrezgene);Acc:282211]
ENSBTAG00000026519		0.286562	3.71034	2.52412	0.112117	0.972677		210.489	0.288269	0.171526	1.68062	0.0928373	0.869546		ADAT2	adenosine deaminase tRNA specific 2 [Source:VGNC Symbol;Acc:VGNC:25638]
ENSBTAG00000033010		0.245835	7.04953	2.50777	0.113286	0.972677		2150.22	0.249657	0.160147	1.55892	0.119015	0.882414		TTC27	tetratricopeptide repeat domain 27 [Source:VGNC Symbol;Acc:VGNC:36466]
ENSBTAG00000035958		-0.35417	2.59735	2.57381	0.108646	0.972677		95.367	-0.344996	0.208514	-1.65455	0.0980161	0.869546		RHOBTB2	Rho-related BTB domain containing 2 [Source:NCBI gene (formerly Entrezgene);Acc:784567]
ENSBTAG00000036111		0.321726	1.12984	2.47782	0.115462	0.972677		33.7398	0.32317	0.218147	1.48143	0.138492	0.900886
ENSBTAG00000038251		-0.470214	2.48332	2.46658	0.116291	0.972677		87.3783	-0.458641	0.293204	-1.56424	0.117762	0.882414		NAA16	N-alpha-acetyltransferase 16, NatA auxiliary subunit [Source:VGNC Symbol;Acc:VGNC:53828]
ENSBTAG00000038815		-0.208597	6.20964	2.47862	0.115403	0.972677		1195.75	-0.200963	0.124068	-1.61978	0.10528	0.870723		DIAPH2	diaphanous related formin 2 [Source:NCBI gene (formerly Entrezgene);Acc:782964]
ENSBTAG00000039855		0.385077	3.30612	2.47218	0.115877	0.972677		156.921	0.389622	0.232086	1.67878	0.0931951	0.869546		SUMF1	sulfatase modifying factor 1 [Source:VGNC Symbol;Acc:VGNC:35471]
ENSBTAG00000043571		0.718095	6.96536	2.4579	0.116935	0.972677		2007.56	0.710396	0.470747	1.50908	0.131277	0.89451		ND2	NADH dehydrogenase subunit 2 [Source:NCBI gene (formerly Entrezgene);Acc:3283878]
ENSBTAG00000043957		-0.175256	6.24361	2.47308	0.115811	0.972677		1224.74	-0.168981	0.0993021	-1.70169	0.0888136	0.866069		TDRP	testis development related protein [Source:VGNC Symbol;Acc:VGNC:35723]
ENSBTAG00000047828		0.269479	2.35505	2.47539	0.115641	0.972677		81.1989	0.274606	0.160142	1.71477	0.0863883	0.866069		SHLD3	shieldin complex subunit 3 [Source:HGNC Symbol;Acc:HGNC:53826]
ENSBTAG00000048011		0.250247	5.9891	2.47527	0.11565	0.972677		1029.83	0.250265	0.16054	1.5589	0.119021	0.882414		GPR160	G protein-coupled receptor 160 [Source:VGNC Symbol;Acc:VGNC:29565]
ENSBTAG00000048397		0.606431	2.63715	2.54042	0.110965	0.972677		99.42	0.596802	0.377096	1.58263	0.113507	0.879125		PRSS56	serine protease 56 [Source:VGNC Symbol;Acc:VGNC:106880]
ENSBTAG00000049138		-0.380572	3.29106	2.52295	0.112201	0.972677		155.652	-0.373064	0.226832	-1.64467	0.100038	0.869546
ENSBTAG00000049300		-0.231398	4.83384	2.51388	0.112848	0.972677		461.345	-0.233672	0.141465	-1.6518	0.098575	0.869546		AARSD1	alanyl-tRNA synthetase domain containing 1 [Source:NCBI gene (formerly Entrezgene);Acc:100125882]
ENSBTAG00000049397		0.298792	3.60932	2.52149	0.112305	0.972677		196.025	0.300423	0.176587	1.70127	0.0888914	0.866069		CAV2	caveolin 2 [Source:VGNC Symbol;Acc:VGNC:26800]
ENSBTAG00000049478		0.217776	4.12563	2.5155	0.112732	0.972677		281.453	0.222429	0.1213	1.83371	0.0666971	0.83714
ENSBTAG00000049868		0.321894	5.17273	2.47682	0.115535	0.972677		580.806	0.318548	0.19464	1.6366	0.101714	0.870723		CT83	cancer/testis antigen 83 [Source:HGNC Symbol;Acc:HGNC:33494]
ENSBTAG00000051419		-0.264203	4.42082	2.56467	0.109275	0.972677		344.038	-0.257435	0.150726	-1.70797	0.0876422	0.866069
ENSBTAG00000051886		-0.271791	5.17884	2.49173	0.114446	0.972677		586.02	-0.264046	0.170534	-1.54834	0.12154	0.884322
ENSBTAG00000051969		-0.438986	3.50026	2.51828	0.112534	0.972677		181.026	-0.437917	0.268102	-1.6334	0.102386	0.870723		H2AC14	H2A clustered histone 14 [Source:VGNC Symbol;Acc:VGNC:83584]
ENSBTAG00000052647		-0.318973	4.4659	2.49685	0.114074	0.972677		354.819	-0.305367	0.191233	-1.59683	0.110303	0.871182
ENSBTAG00000053536		-0.425538	1.46671	2.51385	0.11285	0.972677		42.3127	-0.412205	0.282595	-1.45864	0.144664	0.900886
ENSBTAG00000054582		-0.36356	5.94127	2.48911	0.114637	0.972677		993.082	-0.370082	0.22206	-1.66658	0.0955973	0.869546		H3C1	H3 clustered histone 1 [Source:VGNC Symbol;Acc:VGNC:83547]
ENSBTAG00000045994		-0.558023	1.51434	2.45441	0.117196	0.974144		44.2231	-0.538947	0.374095	-1.44067	0.149679	0.903039		ADRA2C	adrenoceptor alpha 2C [Source:VGNC Symbol;Acc:VGNC:106633]
ENSBTAG00000011504		0.177269	10.9028	2.45273	0.11732	0.974536		31103.4	0.176893	0.121603	1.45468	0.145758	0.900886		ZP2	zona pellucida glycoprotein 2 [Source:VGNC Symbol;Acc:VGNC:37366]
ENSBTAG00000000182		0.216281	6.12437	2.44474	0.11792	0.976042		1127.85	0.215709	0.132376	1.62952	0.103203	0.870723		SPINT2	serine peptidase inhibitor, Kunitz type 2 [Source:VGNC Symbol;Acc:VGNC:49973]
ENSBTAG00000001499		-0.203427	7.34098	2.44567	0.11785	0.976042		2622.38	-0.197663	0.127122	-1.5549	0.11997	0.882568		TRIM33	tripartite motif containing 33 [Source:VGNC Symbol;Acc:VGNC:36329]
ENSBTAG00000006244		0.236797	4.55543	2.44271	0.118072	0.976042		379.544	0.234898	0.142471	1.64875	0.0991991	0.869546		WDR83OS	WD repeat domain 83 opposite strand [Source:VGNC Symbol;Acc:VGNC:52897]
ENSBTAG00000007953		-0.197966	7.88459	2.44496	0.117903	0.976042		3825.79	-0.19282	0.12594	-1.53105	0.125757	0.891522		FBXW7	F-box and WD repeat domain containing 7 [Source:VGNC Symbol;Acc:VGNC:28926]
ENSBTAG00000010743		-0.274884	3.45624	2.44613	0.117815	0.976042		176.319	-0.27585	0.164436	-1.67755	0.0934354	0.869546		FASTKD1	FAST kinase domains 1 [Source:VGNC Symbol;Acc:VGNC:28873]
ENSBTAG00000013098		0.301767	4.52434	2.44202	0.118124	0.976042		369.874	0.309996	0.183165	1.69244	0.0905624	0.869546		PIGS	phosphatidylinositol glycan anchor biosynthesis class S [Source:VGNC Symbol;Acc:VGNC:32877]
ENSBTAG00000014044		0.302502	3.25348	2.44628	0.117804	0.976042		153.143	0.304657	0.184965	1.64711	0.0995359	0.869546		VEZT	vezatin, adherens junctions transmembrane protein [Source:VGNC Symbol;Acc:VGNC:36789]
ENSBTAG00000019179		-0.496843	1.87355	2.44351	0.118012	0.976042		57.6701	-0.500682	0.32728	-1.52983	0.126059	0.891522		TSKS	testis specific serine kinase substrate [Source:VGNC Symbol;Acc:VGNC:36421]
ENSBTAG00000000365		-0.171074	6.06461	2.43959	0.118307	0.976912		1084.74	-0.170574	0.106151	-1.6069	0.108077	0.870723		TDP2	tyrosyl-DNA phosphodiesterase 2 [Source:VGNC Symbol;Acc:VGNC:35714]
ENSBTAG00000001776		0.279891	4.4722	2.41853	0.119907	0.978511		357.829	0.284355	0.17152	1.65785	0.0973467	0.869546		SIRT2	sirtuin 2 [Source:VGNC Symbol;Acc:VGNC:34631]
ENSBTAG00000003919		-0.337817	3.40324	2.42807	0.119179	0.978511		170.06	-0.337563	0.207993	-1.62295	0.1046	0.870723		KIAA0408	KIAA0408 [Source:VGNC Symbol;Acc:VGNC:30552]
ENSBTAG00000005275		0.232594	4.22624	2.43394	0.118734	0.978511		302.408	0.233674	0.141567	1.65062	0.0988157	0.869546		PKIG	cAMP-dependent protein kinase inhibitor gamma [Source:VGNC Symbol;Acc:VGNC:32942]
ENSBTAG00000007447		-0.139269	8.13757	2.42122	0.119701	0.978511		4561.73	-0.134105	0.0849342	-1.57893	0.114352	0.879948		NUDT4	nudix hydrolase 4 [Source:NCBI gene (formerly Entrezgene);Acc:614183]
ENSBTAG00000007878		0.187162	6.81097	2.42369	0.119513	0.978511		1817.73	0.198605	0.116207	1.70907	0.0874388	0.866069		ARHGAP22	Rho GTPase activating protein 22 [Source:VGNC Symbol;Acc:VGNC:26081]
ENSBTAG00000008538		0.370545	1.85472	2.42667	0.119286	0.978511		57.226	0.369688	0.245918	1.5033	0.132763	0.895159		DNAI1	dynein axonemal intermediate chain 1 [Source:VGNC Symbol;Acc:VGNC:28129]
ENSBTAG00000008730		-0.176732	8.1662	2.43493	0.118659	0.978511		4656.59	-0.177188	0.114988	-1.54093	0.123335	0.888393		SFXN4	sideroflexin 4 [Source:VGNC Symbol;Acc:VGNC:34533]
ENSBTAG00000013050		0.311226	5.082	2.41723	0.120007	0.978511		547.963	0.309779	0.198712	1.55894	0.119012	0.882414		ZNF277	zinc finger protein 277 [Source:VGNC Symbol;Acc:VGNC:37237]
ENSBTAG00000015169		-0.171157	7.95831	2.41667	0.12005	0.978511		4035.84	-0.17179	0.115252	-1.49056	0.136077	0.900886		UBXN4	UBX domain protein 4 [Source:VGNC Symbol;Acc:VGNC:36627]
ENSBTAG00000015280		0.15306	8.03919	2.41805	0.119944	0.978511		4264.2	0.158708	0.0987504	1.60717	0.108018	0.870723		KIF2C	kinesin family member 2C [Source:VGNC Symbol;Acc:VGNC:30601]
ENSBTAG00000015479		0.16474	6.30723	2.42985	0.119044	0.978511		1282.06	0.168993	0.0977067	1.72959	0.0837028	0.861976		ZFPL1	zinc finger protein like 1 [Source:VGNC Symbol;Acc:VGNC:37170]
ENSBTAG00000016014		0.24932	6.00148	2.41662	0.120054	0.978511		1038.1	0.249813	0.160353	1.55789	0.119258	0.882414		NUP42	nucleoporin 42 [Source:VGNC Symbol;Acc:VGNC:32368]
ENSBTAG00000019580		-0.168938	6.81461	2.42222	0.119626	0.978511		1821.99	-0.166698	0.10282	-1.62127	0.10496	0.870723		TCL1A	TCL1 family AKT coactivator A [Source:VGNC Symbol;Acc:VGNC:99734]
ENSBTAG00000019979		-0.443323	3.37151	2.41652	0.120061	0.978511		163.772	-0.426581	0.271972	-1.56847	0.116771	0.882414		CMPK2	cytidine/uridine monophosphate kinase 2 [Source:VGNC Symbol;Acc:VGNC:27481]
ENSBTAG00000020311		0.283391	5.33779	2.42658	0.119293	0.978511		653.043	0.293493	0.177288	1.65546	0.0978317	0.869546		USP20	ubiquitin specific peptidase 20 [Source:VGNC Symbol;Acc:VGNC:36715]
ENSBTAG00000020934		0.464307	3.64173	2.4326	0.118836	0.978511		200.239	0.469585	0.289647	1.62123	0.104968	0.870723		SHF	Src homology 2 domain containing F [Source:VGNC Symbol;Acc:VGNC:34596]
ENSBTAG00000021746		-0.221084	5.94079	2.41797	0.11995	0.978511		991.583	-0.215436	0.132683	-1.62369	0.104441	0.870723		ANXA5	annexin A5 [Source:VGNC Symbol;Acc:VGNC:25967]
ENSBTAG00000021855		-0.551331	2.09028	2.41829	0.119926	0.978511		67.0714	-0.551636	0.359075	-1.53627	0.124472	0.889716		ANO3	anoctamin 3 [Source:VGNC Symbol;Acc:VGNC:25952]
ENSBTAG00000025358		0.253509	4.72161	2.42	0.119795	0.978511		426.794	0.252149	0.15997	1.57623	0.114973	0.881653		SNX2	sorting nexin 2 [Source:VGNC Symbol;Acc:VGNC:35100]
ENSBTAG00000046928		-0.284694	1.87595	2.43239	0.118851	0.978511		57.1891	-0.281029	0.172508	-1.62908	0.103295	0.870723
ENSBTAG00000052720		0.232275	6.41918	2.41471	0.1202	0.979007		1383.16	0.234026	0.143763	1.62786	0.103555	0.870723
ENSBTAG00000000460		-0.142776	8.82534	2.39383	0.121815	0.97951		7353.47	-0.137328	0.0917338	-1.49703	0.134385	0.896686		SYTL2	synaptotagmin like 2 [Source:NCBI gene (formerly Entrezgene);Acc:614406]
ENSBTAG00000001189		0.169538	7.40751	2.38174	0.122761	0.97951		2749.84	0.178322	0.107727	1.65531	0.0978616	0.869546		AP1B1	adaptor related protein complex 1 subunit beta 1 [Source:VGNC Symbol;Acc:VGNC:25976]
ENSBTAG00000001657		-0.224874	5.95751	2.40158	0.121213	0.97951		1003.72	-0.218121	0.138121	-1.5792	0.11429	0.879948		PICALM	phosphatidylinositol binding clathrin assembly protein [Source:VGNC Symbol;Acc:VGNC:32860]
ENSBTAG00000001856		0.152078	6.08715	2.39785	0.121502	0.97951		1100.79	0.156129	0.0881092	1.772	0.0763953	0.851757		POLR2C	RNA polymerase II subunit C [Source:VGNC Symbol;Acc:VGNC:33137]
ENSBTAG00000002474		0.188768	7.25677	2.40152	0.121218	0.97951		2476.83	0.198198	0.120375	1.64651	0.0996595	0.869546		MAD1L1	mitotic arrest deficient 1 like 1 [Source:VGNC Symbol;Acc:VGNC:31130]
ENSBTAG00000002971		0.229444	4.26921	2.36789	0.123854	0.97951		311.231	0.228742	0.138828	1.64767	0.0994205	0.869546		CUTC	cutC copper transporter [Source:VGNC Symbol;Acc:VGNC:27838]
ENSBTAG00000003511		-0.16832	6.72071	2.38452	0.122542	0.97951		1703.31	-0.162536	0.0938599	-1.73169	0.083329	0.861976		SLAIN1	SLAIN motif family member 1 [Source:VGNC Symbol;Acc:VGNC:56645]
ENSBTAG00000006795		0.37952	2.96144	2.3951	0.121716	0.97951		123.766	0.381644	0.23791	1.60416	0.10868	0.870723		GCSH	glycine cleavage system protein H [Source:NCBI gene (formerly Entrezgene);Acc:317723]
ENSBTAG00000007705		0.397637	6.45231	2.38984	0.122126	0.97951		1418.29	0.411023	0.247137	1.66313	0.0962854	0.869546		COLEC12	collectin subfamily member 12 [Source:VGNC Symbol;Acc:VGNC:27579]
ENSBTAG00000008076		-0.433311	4.34976	2.37881	0.122991	0.97951		330.976	-0.442837	0.275862	-1.60528	0.108431	0.870723		SLC35B2	solute carrier family 35 member B2 [Source:VGNC Symbol;Acc:VGNC:34824]
ENSBTAG00000008136		0.183345	7.99535	2.38411	0.122575	0.97951		4139.52	0.185618	0.123254	1.50598	0.132072	0.895159		SNW1	SNW domain containing 1 [Source:VGNC Symbol;Acc:VGNC:35089]
ENSBTAG00000008204		-0.20424	4.92383	2.37261	0.12348	0.97951		489.262	-0.198754	0.116596	-1.70463	0.0882628	0.866069		CARNMT1	carnosine N-methyltransferase 1 [Source:VGNC Symbol;Acc:VGNC:26771]
ENSBTAG00000008307		-0.192899	7.04496	2.39014	0.122103	0.97951		2139.53	-0.183364	0.126034	-1.45487	0.145704	0.900886		PLCH1	phospholipase C eta 1 [Source:VGNC Symbol;Acc:VGNC:32990]
ENSBTAG00000010590		-0.292883	3.88554	2.40723	0.120776	0.97951		236.777	-0.287188	0.174191	-1.6487	0.0992099	0.869546		FAM118A	family with sequence similarity 118 member A [Source:VGNC Symbol;Acc:VGNC:28720]
ENSBTAG00000010739		0.253689	3.15492	2.40727	0.120773	0.97951		142.342	0.255756	0.140583	1.81925	0.0688732	0.83714		BLOC1S2	biosis of lysosomal organelles complex 1 subunit 2 [Source:VGNC Symbol;Acc:VGNC:26507]
ENSBTAG00000011729		-0.809176	1.77405	2.4067	0.120817	0.97951		53.5208	-0.788951	0.519858	-1.51763	0.129109	0.891522		STARD3	StAR related lipid transfer domain containing 3 [Source:VGNC Symbol;Acc:VGNC:35363]
ENSBTAG00000011934		0.466722	1.56415	2.37877	0.122995	0.97951		46.0391	0.478145	0.320368	1.49249	0.135571	0.90067		PCK2	phosphoenolpyruvate carboxykinase 2, mitochondrial [Source:VGNC Symbol;Acc:VGNC:32632]
ENSBTAG00000013099		0.356014	5.54395	2.39596	0.121649	0.97951		749.919	0.357243	0.217436	1.64298	0.100387	0.869546		ALDOC	aldolase, fructose-bisphosphate C [Source:VGNC Symbol;Acc:VGNC:25823]
ENSBTAG00000014159		0.359841	2.55667	2.39788	0.1215	0.97951		92.9096	0.37413	0.224418	1.66711	0.0954917	0.869546		TTL	tubulin tyrosine ligase [Source:VGNC Symbol;Acc:VGNC:36488]
ENSBTAG00000014737		-0.348068	4.3886	2.39629	0.121623	0.97951		335.182	-0.341342	0.210367	-1.6226	0.104675	0.870723		VEGFC	vascular endothelial growth factor C [Source:VGNC Symbol;Acc:VGNC:36785]
ENSBTAG00000015130		-0.289018	3.80124	2.37207	0.123523	0.97951		223.227	-0.278918	0.172855	-1.61359	0.106617	0.870723		HDGFL1	HDGF like 1 [Source:VGNC Symbol;Acc:VGNC:29788]
ENSBTAG00000015829		0.57093	2.59609	2.3682	0.12383	0.97951		96.0238	0.587233	0.367724	1.59694	0.110279	0.871182		ENPP5	ectonucleotide pyrophosphatase/phosphodiesterase family member 5 [Source:VGNC Symbol;Acc:VGNC:58979]
ENSBTAG00000015972		0.374626	1.16165	2.36943	0.123732	0.97951		34.555	0.369351	0.267598	1.38025	0.167511	0.909172		GLRX2	glutaredoxin 2 [Source:VGNC Symbol;Acc:VGNC:29416]
ENSBTAG00000016128		-0.21027	6.17144	2.39261	0.12191	0.97951		1163.9	-0.199385	0.126999	-1.56998	0.11642	0.882414		GGA3	golgi associated, gamma adaptin ear containing, ARF binding protein 3 [Source:VGNC Symbol;Acc:VGNC:29337]
ENSBTAG00000017011		-0.333939	3.68235	2.39827	0.12147	0.97951		206.255	-0.33467	0.207678	-1.61149	0.107074	0.870723		CCDC125	coiled-coil domain containing 125 [Source:VGNC Symbol;Acc:VGNC:26841]
ENSBTAG00000017291		0.234318	4.90902	2.38938	0.122162	0.97951		485.407	0.239724	0.145143	1.65164	0.0986079	0.869546		GPR108	G protein-coupled receptor 108 [Source:VGNC Symbol;Acc:VGNC:29545]
ENSBTAG00000018518		-0.273745	4.03355	2.39866	0.12144	0.97951		262.799	-0.262525	0.162595	-1.61459	0.106399	0.870723		RASL10B	RAS like family 10 member B [Source:VGNC Symbol;Acc:VGNC:33753]
ENSBTAG00000020106		0.209299	7.71722	2.38191	0.122747	0.97951		3415.17	0.210547	0.141929	1.48346	0.137951	0.900886		AP2M1	adaptor related protein complex 2 subunit mu 1 [Source:VGNC Symbol;Acc:VGNC:25985]
ENSBTAG00000020150		-0.417391	5.64432	2.38343	0.122628	0.97951		808.035	-0.410123	0.258431	-1.58697	0.112519	0.876103		KLHDC9	kelch domain containing 9 [Source:VGNC Symbol;Acc:VGNC:30641]
ENSBTAG00000021252		0.336715	3.21414	2.38097	0.122822	0.97951		149.181	0.338238	0.212777	1.58964	0.111917	0.87506		TMEM35A	transmembrane protein 35A [Source:VGNC Symbol;Acc:VGNC:36077]
ENSBTAG00000021600		-0.368983	1.9223	2.41167	0.120434	0.97951		59.2426	-0.365125	0.24427	-1.49476	0.134977	0.898631		KANSL1L	KAT8 regulatory NSL complex subunit 1 like [Source:VGNC Symbol;Acc:VGNC:30393]
ENSBTAG00000021942		-0.817792	2.19093	2.3683	0.123821	0.97951		70.2927	-0.811035	0.51517	-1.57431	0.115417	0.881653		HPS6	HPS6 biosis of lysosomal organelles complex 2 subunit 3 [Source:VGNC Symbol;Acc:VGNC:29947]
ENSBTAG00000022238		0.320454	3.01276	2.4066	0.120824	0.97951		128.459	0.324687	0.190916	1.70068	0.0890028	0.866069		B4GAT1	beta-1,4-glucuronyltransferase 1 [Source:VGNC Symbol;Acc:VGNC:26395]
ENSBTAG00000022575		-0.218224	5.51555	2.37646	0.123176	0.97951		738.944	-0.216212	0.134665	-1.60555	0.108373	0.870723		TPRA1	transmembrane protein adipocyte associated 1 [Source:VGNC Symbol;Acc:VGNC:54506]
ENSBTAG00000027059		0.242259	4.74386	2.37096	0.123611	0.97951		431.33	0.250062	0.143028	1.74834	0.0804052	0.856873		ARPIN	actin related protein 2/3 complex inhibitor [Source:NCBI gene (formerly Entrezgene);Acc:613997]
ENSBTAG00000030593		-0.720376	3.00749	2.37972	0.12292	0.97951		126.391	-0.710879	0.441671	-1.60952	0.107503	0.870723
ENSBTAG00000032234		0.121781	8.28928	2.37163	0.123558	0.97951		5068.05	0.126411	0.0696536	1.81485	0.0695465	0.83714		STK24	serine/threonine kinase 24 [Source:VGNC Symbol;Acc:VGNC:35390]
ENSBTAG00000038700		-0.415298	4.30651	2.3821	0.122733	0.97951		318.342	-0.420495	0.259627	-1.61961	0.105316	0.870723		FAM124B	family with sequence similarity 124 member B [Source:VGNC Symbol;Acc:VGNC:56107]
ENSBTAG00000038865		0.352673	3.76664	2.39203	0.121955	0.97951		218.662	0.3536	0.218676	1.617	0.105877	0.870723		TCEA3	transcription elongation factor A3 [Source:VGNC Symbol;Acc:VGNC:35681]
ENSBTAG00000046047		-0.817535	2.95525	2.39781	0.121505	0.97951		123.17	-0.834301	0.563463	-1.48067	0.138695	0.900886
ENSBTAG00000048386		-0.239865	6.04979	2.37119	0.123593	0.97951		1069.67	-0.23629	0.148418	-1.59206	0.111372	0.873629
ENSBTAG00000048952		-0.213078	4.8464	2.38546	0.122469	0.97951		463.922	-0.207282	0.12555	-1.651	0.098739	0.869546
ENSBTAG00000050015		-0.384198	1.19826	2.39866	0.121439	0.97951		34.9599	-0.387061	0.269165	-1.438	0.150433	0.903244
ENSBTAG00000051862		0.263214	5.21667	2.3732	0.123434	0.97951		600.111	0.270083	0.163675	1.65012	0.098918	0.869546
ENSBTAG00000053086		-0.701504	2.17583	2.37709	0.123127	0.97951		69.5872	-0.696204	0.447508	-1.55573	0.119771	0.882414		PHLDA3	pleckstrin homology like domain family A member 3 [Source:VGNC Symbol;Acc:VGNC:106865]
ENSBTAG00000053233		-0.171949	5.61122	2.37877	0.122995	0.97951		790.682	-0.172822	0.10156	-1.70167	0.088818	0.866069		TRMT61B	tRNA methyltransferase 61B [Source:VGNC Symbol;Acc:VGNC:107001]
ENSBTAG00000018792		-0.317825	2.29425	2.36643	0.123971	0.979812		77.4919	-0.310666	0.198175	-1.56763	0.116967	0.882414		SLC22A11	solute carrier family 22 member 11 [Source:VGNC Symbol;Acc:VGNC:34720]
ENSBTAG00000000012		-0.250773	3.08179	1.83514	0.175521	0.980772		134.957	-0.246786	0.169271	-1.45794	0.144858	0.900886		TTC33	tetratricopeptide repeat domain 33 [Source:VGNC Symbol;Acc:VGNC:36471]
ENSBTAG00000000074		0.342863	2.90457	2.30031	0.129348	0.980772		119.756	0.34377	0.220994	1.55556	0.119812	0.882414		NFIA	nuclear factor I A [Source:VGNC Symbol;Acc:VGNC:32038]
ENSBTAG00000000081		-0.223081	6.55625	1.97533	0.159884	0.980772		1520.57	-0.217061	0.153312	-1.41582	0.156829	0.909172		CERT1	ceramide transporter 1 [Source:VGNC Symbol;Acc:VGNC:27566]
ENSBTAG00000000203		0.21577	6.23799	1.92752	0.16503	0.980772		1222.97	0.212729	0.155251	1.37023	0.170617	0.909172		ATP6V1G1	ATPase H+ transporting V1 subunit G1 [Source:VGNC Symbol;Acc:VGNC:26324]
ENSBTAG00000000219		0.355154	2.79171	1.96983	0.160466	0.980772		110.293	0.358095	0.249342	1.43616	0.150957	0.903797		GRIN2B	glutamate ionotropic receptor NMDA type subunit 2B [Source:VGNC Symbol;Acc:VGNC:29647]
ENSBTAG00000000289		-0.173084	5.45016	2.15458	0.142145	0.980772		706.009	-0.168637	0.104683	-1.61093	0.107195	0.870723		ASB8	ankyrin repeat and SOCS box containing 8 [Source:VGNC Symbol;Acc:VGNC:26201]
ENSBTAG00000000295		0.25045	5.44254	2.22431	0.135853	0.980772		704.659	0.246384	0.16863	1.46109	0.14399	0.900886		CLHC1	clathrin heavy chain linker domain containing 1 [Source:VGNC Symbol;Acc:VGNC:27438]
ENSBTAG00000000332		-0.243626	4.9683	1.85103	0.173664	0.980772		503.306	-0.237213	0.167644	-1.41498	0.157074	0.909172		ERF	ETS2 repressor factor [Source:VGNC Symbol;Acc:VGNC:28576]
ENSBTAG00000000340		-0.343852	3.30189	2.00614	0.156664	0.980772		157.103	-0.337722	0.230237	-1.46684	0.142418	0.900886		ADNP	activity dependent neuroprotector homeobox [Source:VGNC Symbol;Acc:VGNC:25683]
ENSBTAG00000000375		0.138815	7.34806	2.27092	0.131822	0.980772		2637.45	0.143181	0.0835375	1.71397	0.0865337	0.866069		SSRP1	structure specific recognition protein 1 [Source:VGNC Symbol;Acc:VGNC:35323]
ENSBTAG00000000392		0.228575	5.86901	2.14707	0.142842	0.980772		947.746	0.233302	0.157709	1.47932	0.139055	0.900886		ASCC1	activating signal cointegrator 1 complex subunit 1 [Source:VGNC Symbol;Acc:VGNC:26203]
ENSBTAG00000000401		0.347874	6.94688	2.36048	0.124444	0.980772		1999.16	0.356388	0.220456	1.6166	0.105966	0.870723		TTC24	tetratricopeptide repeat domain 24 [Source:VGNC Symbol;Acc:VGNC:36463]
ENSBTAG00000000458		-0.18944	6.52507	2.21671	0.136523	0.980772		1487.57	-0.184562	0.117524	-1.57041	0.11632	0.882414		DYNC1LI2	dynein cytoplasmic 1 light intermediate chain 2 [Source:VGNC Symbol;Acc:VGNC:28273]
ENSBTAG00000000529		0.129201	8.12511	2.24171	0.134332	0.980772		4527.13	0.136169	0.0851176	1.59977	0.109649	0.871182		BTBD9	BTB domain containing 9 [Source:VGNC Symbol;Acc:VGNC:54397]
ENSBTAG00000000566		-0.163815	6.29612	1.84523	0.17434	0.980772		1270.87	-0.157516	0.113059	-1.39323	0.163551	0.909172		CCDC14	coiled-coil domain containing 14 [Source:VGNC Symbol;Acc:VGNC:26851]
ENSBTAG00000000676		-0.187127	7.01208	2.19434	0.138518	0.980772		2092.38	-0.179511	0.129104	-1.39044	0.164395	0.909172		DOP1A	DOP1 leucine zipper like protein A [Source:VGNC Symbol;Acc:VGNC:28172]
ENSBTAG00000000698		-0.376324	2.86189	1.8413	0.174799	0.980772		115.462	-0.365875	0.26905	-1.35988	0.173868	0.909172		MYO18B	myosin XVIIIB [Source:VGNC Symbol;Acc:VGNC:31814]
ENSBTAG00000000770		-0.17717	6.88918	1.99591	0.157724	0.980772		1920.92	-0.170175	0.126925	-1.34076	0.179999	0.912165		PGM2L1	phosphoglucomutase 2 like 1 [Source:VGNC Symbol;Acc:VGNC:32795]
ENSBTAG00000000815		-0.237593	6.43304	2.26835	0.13204	0.980772		1392.9	-0.228625	0.146741	-1.55802	0.119228	0.882414		EPHA2	EPH receptor A2 [Source:VGNC Symbol;Acc:VGNC:28534]
ENSBTAG00000000838		-0.25206	5.76709	1.91853	0.166019	0.980772		879.263	-0.237995	0.177239	-1.34279	0.17934	0.912165		CCDC88C	coiled-coil domain containing 88C [Source:VGNC Symbol;Acc:VGNC:55038]
ENSBTAG00000000923		-0.314015	2.33868	1.92602	0.165194	0.980772		79.8212	-0.305064	0.221044	-1.38011	0.167554	0.909172		HOXC13	homeobox C13 [Source:VGNC Symbol;Acc:VGNC:29924]
ENSBTAG00000000943		-0.192153	5.26454	2.26654	0.132195	0.980772		620.319	-0.183087	0.115371	-1.58694	0.112527	0.876103		ZNF286A	zinc finger protein 286A [Source:NCBI gene (formerly Entrezgene);Acc:789857]
ENSBTAG00000000995		-0.394936	2.25774	2.27016	0.131887	0.980772		74.844	-0.389005	0.258792	-1.50316	0.132799	0.895159		TENT5A	terminal nucleotidyltransferase 5A [Source:VGNC Symbol;Acc:VGNC:28815]
ENSBTAG00000001013		-0.224956	5.30359	2.05911	0.151299	0.980772		635.857	-0.219406	0.144474	-1.51865	0.128851	0.891522		SLC30A5	solute carrier family 30 member 5 [Source:VGNC Symbol;Acc:VGNC:34809]
ENSBTAG00000001017		-0.18034	4.9342	1.9062	0.167386	0.980772		492.834	-0.177761	0.114276	-1.55555	0.119816	0.882414		SLK	STE20 like kinase [Source:VGNC Symbol;Acc:VGNC:34968]
ENSBTAG00000001090		0.182015	5.44088	2.11926	0.145457	0.980772		702.197	0.182349	0.116088	1.57078	0.116234	0.882414		CCDC173	coiled-coil domain containing 173 [Source:VGNC Symbol;Acc:VGNC:26870]
ENSBTAG00000001171		0.189762	7.05993	2.14854	0.142706	0.980772		2166.66	0.190558	0.136592	1.3951	0.162987	0.909172		OGFOD1	2-oxoglutarate and iron dependent oxygenase domain containing 1 [Source:VGNC Symbol;Acc:VGNC:32408]
ENSBTAG00000001195		-0.337697	2.12179	2.22152	0.136099	0.980772		68.3018	-0.337194	0.221314	-1.5236	0.127609	0.891522		KCNH4	potassium voltage-gated channel subfamily H member 4 [Source:VGNC Symbol;Acc:VGNC:30446]
ENSBTAG00000001229		-0.167535	8.01629	2.27454	0.131514	0.980772		4191.79	-0.159746	0.108966	-1.46602	0.142644	0.900886		SLC25A22	solute carrier family 25 member 22 [Source:VGNC Symbol;Acc:VGNC:34750]
ENSBTAG00000001233		-0.264527	5.98297	2.12187	0.145209	0.980772		1021.03	-0.258276	0.175772	-1.46938	0.141729	0.900886		MPZL3	myelin protein zero like 3 [Source:VGNC Symbol;Acc:VGNC:31594]
ENSBTAG00000001310		0.589503	2.08829	1.91209	0.166731	0.980772		66.9005	0.605883	0.427419	1.41754	0.156325	0.909172		RHO	rhodopsin [Source:VGNC Symbol;Acc:VGNC:33942]
ENSBTAG00000001323		0.165681	6.90172	1.83701	0.175301	0.980772		1937.68	0.170586	0.122747	1.38974	0.164608	0.909172		CENPC	centromere protein C [Source:VGNC Symbol;Acc:VGNC:27174]
ENSBTAG00000001349		0.367947	4.23208	2.14563	0.142976	0.980772		300.697	0.37473	0.238506	1.57116	0.116146	0.882414		KIF1C	kinesin family member 1C [Source:VGNC Symbol;Acc:VGNC:30593]
ENSBTAG00000001394		0.225811	6.71651	2.12094	0.145297	0.980772		1703.38	0.225707	0.154749	1.45854	0.144692	0.900886		TMED9	transmembrane emp24 protein transport domain containing 9 [Source:NCBI gene (formerly Entrezgene);Acc:618580]
ENSBTAG00000001410		0.199133	6.47262	2.33726	0.126312	0.980772		1435.78	0.206906	0.122932	1.68309	0.0923568	0.869546		GRAMD1B	GRAM domain containing 1B [Source:VGNC Symbol;Acc:VGNC:29623]
ENSBTAG00000001468		0.251436	4.2452	1.96716	0.160749	0.980772		304.14	0.255202	0.163783	1.55817	0.119194	0.882414		SAMD4A	sterile alpha motif domain containing 4A [Source:VGNC Symbol;Acc:VGNC:34272]
ENSBTAG00000001484		-0.18997	5.11919	2.13325	0.144134	0.980772		561.661	-0.190115	0.119469	-1.59134	0.111533	0.873801		LZTFL1	leucine zipper transcription factor like 1 [Source:VGNC Symbol;Acc:VGNC:31119]
ENSBTAG00000001551		-0.30288	5.13254	2.32039	0.127688	0.980772		563.653	-0.286992	0.187759	-1.52851	0.126386	0.891522		PLEKHG3	pleckstrin homology and RhoGEF domain containing G3 [Source:VGNC Symbol;Acc:VGNC:33016]
ENSBTAG00000001637		0.54429	1.41505	1.9758	0.159833	0.980772		40.9931	0.547288	0.406507	1.34632	0.1782	0.911568		FUNDC1	FUN14 domain containing 1 [Source:VGNC Symbol;Acc:VGNC:29143]
ENSBTAG00000001712		-0.168062	5.90234	2.00192	0.1571	0.980772		966.282	-0.165005	0.106299	-1.55227	0.120597	0.884322		CMTM7	CKLF like MARVEL transmembrane domain containing 7 [Source:VGNC Symbol;Acc:VGNC:27487]
ENSBTAG00000001804		-0.264109	5.86786	1.84992	0.173793	0.980772		941.324	-0.246169	0.186332	-1.32114	0.186456	0.91245		GPR179	G protein-coupled receptor 179 [Source:VGNC Symbol;Acc:VGNC:29573]
ENSBTAG00000001828		-0.427992	1.84506	2.26317	0.132483	0.980772		55.9515	-0.42881	0.293333	-1.46185	0.143781	0.900886		SCRN2	secernin 2 [Source:VGNC Symbol;Acc:VGNC:34367]
ENSBTAG00000001834		-0.534765	6.0245	2.30886	0.128638	0.980772		1047.03	-0.525017	0.370232	-1.41808	0.156168	0.909172		PNKP	polynucleotide kinase 3'-phosphatase [Source:VGNC Symbol;Acc:VGNC:33081]
ENSBTAG00000001840		0.335586	2.14701	1.85089	0.17368	0.980772		69.2697	0.34454	0.244425	1.40959	0.15866	0.909172		INO80B	INO80 complex subunit B [Source:NCBI gene (formerly Entrezgene);Acc:509187]
ENSBTAG00000001894		0.230893	7.19247	2.18814	0.139077	0.980772		2377.15	0.232064	0.163854	1.41629	0.15669	0.909172		NEDD1	NEDD1 gamma-tubulin ring complex targeting factor [Source:VGNC Symbol;Acc:VGNC:31982]
ENSBTAG00000001938		-0.169254	8.66251	1.95809	0.161717	0.980772		6574.97	-0.174401	0.125633	-1.38818	0.165083	0.909172		CKS2	CDC28 protein kinase regulatory subunit 2 [Source:VGNC Symbol;Acc:VGNC:27388]
ENSBTAG00000002242		0.176062	8.78317	2.23827	0.134632	0.980772		7154.68	0.17403	0.125614	1.38544	0.165919	0.909172		PSME3IP1	proteasome activator subunit 3 interacting protein 1 [Source:VGNC Symbol;Acc:VGNC:28772]
ENSBTAG00000002313		-0.287614	4.57011	1.92111	0.165735	0.980772		380.99	-0.276659	0.195398	-1.41588	0.156812	0.909172		ITPR2	inositol 1,4,5-trisphosphate receptor type 2 [Source:VGNC Symbol;Acc:VGNC:30347]
ENSBTAG00000002315		-0.152532	9.26871	2.18581	0.139288	0.980772		10023.6	-0.151921	0.11297	-1.34479	0.178694	0.912165		RNF34	ring finger protein 34 [Source:VGNC Symbol;Acc:VGNC:34063]
ENSBTAG00000002329		-0.221546	4.50148	2.20202	0.13783	0.980772		363.802	-0.213887	0.130668	-1.63687	0.101657	0.870723		ASAP2	ArfGAP with SH3 domain, ankyrin repeat and PH domain 2 [Source:VGNC Symbol;Acc:VGNC:26185]
ENSBTAG00000002370		-0.570894	4.15037	2.11515	0.145848	0.980772		282.868	-0.548519	0.416287	-1.31765	0.187622	0.912734		ZNF792	zinc finger protein 792 [Source:VGNC Symbol;Acc:VGNC:37348]
ENSBTAG00000002377		0.21091	6.09808	1.90081	0.167987	0.980772		1110.5	0.209196	0.153749	1.36063	0.17363	0.909172		PSMB2	proteasome 20S subunit beta 2 [Source:VGNC Symbol;Acc:VGNC:33446]
ENSBTAG00000002417		-0.160087	6.36137	1.94532	0.163092	0.980772		1331.7	-0.161603	0.110326	-1.46478	0.142982	0.900886		RAB30	RAB30, member RAS onco family [Source:VGNC Symbol;Acc:VGNC:33639]
ENSBTAG00000002476		-0.155042	7.00371	1.88322	0.169968	0.980772		2076.86	-0.149375	0.109082	-1.36938	0.170879	0.909172		DNAJC16	DnaJ heat shock protein family (Hsp40) member C16 [Source:NCBI gene (formerly Entrezgene);Acc:514510]
ENSBTAG00000002490		0.262475	3.16154	1.94019	0.163648	0.980772		143.514	0.262928	0.175296	1.49991	0.133638	0.895159		CHPT1	choline phosphotransferase 1 [Source:VGNC Symbol;Acc:VGNC:27314]
ENSBTAG00000002531		-0.156226	6.11815	1.93454	0.164262	0.980772		1124.2	-0.154069	0.104976	-1.46767	0.142195	0.900886		ARHGAP10	Rho GTPase activating protein 10 [Source:VGNC Symbol;Acc:VGNC:26074]
ENSBTAG00000002571		-0.168449	6.10601	2.32053	0.127677	0.980772		1115.9	-0.170818	0.106138	-1.60939	0.107531	0.870723		PDCD2L	programmed cell death 2 like [Source:VGNC Symbol;Acc:VGNC:52218]
ENSBTAG00000002578		-0.252151	8.54801	2.05391	0.151816	0.980772		6067.24	-0.24414	0.176629	-1.38222	0.166904	0.909172		ZMYND11	zinc finger MYND-type containing 11 [Source:VGNC Symbol;Acc:VGNC:37202]
ENSBTAG00000002628		0.227649	5.12334	1.93235	0.164502	0.980772		562.449	0.234551	0.155799	1.50547	0.132203	0.895159		SLC44A2	solute carrier family 44 member 2 [Source:VGNC Symbol;Acc:VGNC:34876]
ENSBTAG00000002670		0.626561	1.9374	2.0269	0.154535	0.980772		61.1418	0.628709	0.449486	1.39873	0.161895	0.909172		DEPP1	DEPP1 autophagy regulator [Source:VGNC Symbol;Acc:VGNC:49544]
ENSBTAG00000002676		0.121328	7.88584	1.88129	0.170187	0.980772		3834.01	0.12333	0.0865169	1.4255	0.154011	0.909172		SAE1	SUMO1 activating enzyme subunit 1 [Source:VGNC Symbol;Acc:VGNC:34261]
ENSBTAG00000002688		-0.191637	6.982	2.25489	0.133193	0.980772		2043.55	-0.190698	0.121713	-1.56678	0.117167	0.882414		ATP1B1	ATPase Na+/K+ transporting subunit beta 1 [Source:VGNC Symbol;Acc:VGNC:26285]
ENSBTAG00000002699		-0.1286	8.11605	1.89666	0.168453	0.980772		4497.39	-0.123253	0.0934291	-1.31921	0.187099	0.91245		KIT	KIT proto-onco, receptor tyrosine kinase [Source:VGNC Symbol;Acc:VGNC:30618]
ENSBTAG00000002750		0.187765	6.26717	2.12985	0.144455	0.980772		1248.21	0.190482	0.127859	1.48978	0.136281	0.900886		KRIT1	KRIT1 ankyrin repeat containing [Source:VGNC Symbol;Acc:VGNC:30714]
ENSBTAG00000002791		0.175758	6.48756	2.09333	0.147944	0.980772		1452.26	0.185839	0.115826	1.60447	0.108611	0.870723		SEC24C	SEC24 homolog C, COPII coat complex component [Source:VGNC Symbol;Acc:VGNC:34415]
ENSBTAG00000002796		0.454433	1.92152	1.93457	0.164259	0.980772		60.3327	0.459831	0.338731	1.35751	0.174619	0.909172		KLHL3	kelch like family member 3 [Source:VGNC Symbol;Acc:VGNC:30657]
ENSBTAG00000002830		0.138994	8.7038	2.24469	0.134074	0.980772		6766.57	0.145681	0.0965727	1.50852	0.131423	0.89451		U2AF2	U2 small nuclear RNA auxiliary factor 2 [Source:VGNC Symbol;Acc:VGNC:36556]
ENSBTAG00000002920		-0.199022	8.32879	1.83437	0.175612	0.980772		5211.54	-0.197595	0.149429	-1.32233	0.186058	0.91245		KAT6B	lysine acetyltransferase 6B [Source:VGNC Symbol;Acc:VGNC:30402]
ENSBTAG00000002921		-0.209059	6.75182	2.18694	0.139186	0.980772		1741.98	-0.200735	0.136296	-1.47278	0.14081	0.900886		RMDN3	regulator of microtubule dynamics 3 [Source:VGNC Symbol;Acc:VGNC:33993]
ENSBTAG00000002948		-0.363769	3.59989	1.93139	0.164606	0.980772		194.086	-0.360915	0.253394	-1.42433	0.154352	0.909172		SETD2	SET domain containing 2, histone lysine methyltransferase [Source:VGNC Symbol;Acc:VGNC:34493]
ENSBTAG00000002951		-0.336317	3.19412	1.96849	0.160608	0.980772		145.368	-0.332643	0.227999	-1.45897	0.144574	0.900886		CD244	CD244 molecule [Source:VGNC Symbol;Acc:VGNC:27015]
ENSBTAG00000003045		0.252389	3.42748	2.29433	0.129847	0.980772		172.618	0.256904	0.150658	1.70521	0.0881546	0.866069		BAMBI	BMP and activin membrane bound inhibitor [Source:VGNC Symbol;Acc:VGNC:26417]
ENSBTAG00000003059		-0.133804	7.10389	2.16634	0.141061	0.980772		2227.7	-0.132381	0.0834665	-1.58603	0.112732	0.876624		CFAP298	cilia and flagella associated protein 298 [Source:NCBI gene (formerly Entrezgene);Acc:535482]
ENSBTAG00000003066		0.222642	6.62651	1.98963	0.15838	0.980772		1602.66	0.220145	0.160746	1.36952	0.170836	0.909172		NSA2	NSA2 ribosome biosis homolog (S. cerevisiae) [Source:NCBI gene (formerly Entrezgene);Acc:522309]
ENSBTAG00000003075		0.154123	7.50411	1.83877	0.175095	0.980772		2939.31	0.162612	0.111306	1.46094	0.144032	0.900886		DVL2	dishevelled segment polarity protein 2 [Source:VGNC Symbol;Acc:VGNC:28265]
ENSBTAG00000003112		-0.204884	4.22991	1.88413	0.169866	0.980772		302.69	-0.204146	0.137624	-1.48336	0.137978	0.900886		THUMPD3	THUMP domain containing 3 [Source:VGNC Symbol;Acc:VGNC:35855]
ENSBTAG00000003328		0.169186	5.77447	2.22885	0.135454	0.980772		885.84	0.172379	0.105101	1.64012	0.100979	0.869546		TAMM41	TAM41 mitochondrial translocator assembly and maintenance homolog [Source:NCBI gene (formerly Entrezgene);Acc:514330]
ENSBTAG00000003329		1.91429	6.18005	2.08657	0.148599	0.980772		1152.89	1.93418	1.30855	1.47811	0.139378	0.900886		FST	follistatin [Source:VGNC Symbol;Acc:VGNC:29134]
ENSBTAG00000003335		-0.394989	2.8564	2.06833	0.150386	0.980772		115.053	-0.380151	0.266633	-1.42574	0.153942	0.909172		VSX1	visual system homeobox 1 [Source:VGNC Symbol;Acc:VGNC:36845]
ENSBTAG00000003367		-0.238831	4.05436	2.13478	0.143991	0.980772		266.184	-0.236227	0.143526	-1.64588	0.099788	0.869546
ENSBTAG00000003378		-0.16429	6.74466	2.07117	0.150106	0.980772		1736.89	-0.162712	0.111509	-1.45918	0.144516	0.900886		ACAP2	ArfGAP with coiled-coil, ankyrin repeat and PH domains 2 [Source:VGNC Symbol;Acc:VGNC:25527]
ENSBTAG00000003470		0.53666	1.857	2.29516	0.129778	0.980772		56.4174	0.530589	0.363284	1.46053	0.144143	0.900886		TTYH1	tweety family member 1 [Source:VGNC Symbol;Acc:VGNC:36500]
ENSBTAG00000003531		-0.172191	5.51493	1.9097	0.166997	0.980772		738.747	-0.165972	0.114726	-1.44668	0.147988	0.901048		ABCA13	ATP binding cassette subfamily A member 13 [Source:VGNC Symbol;Acc:VGNC:59317]
ENSBTAG00000003540		0.381322	8.01464	2.30183	0.129221	0.980772		4193.84	0.373336	0.241101	1.54846	0.121512	0.884322		MYT1L	myelin transcription factor 1 like [Source:VGNC Symbol;Acc:VGNC:59198]
ENSBTAG00000003541		-0.244139	5.54797	2.15209	0.142376	0.980772		755.877	-0.23972	0.161688	-1.48261	0.138179	0.900886		ZNF614	zinc finger protein 614 [Source:VGNC Symbol;Acc:VGNC:37313]
ENSBTAG00000003569		-0.165668	6.33079	2.0726	0.149965	0.980772		1302.79	-0.164625	0.108532	-1.51684	0.129307	0.891522		DZIP1	DAZ interacting zinc finger protein 1 [Source:VGNC Symbol;Acc:VGNC:28284]
ENSBTAG00000003576		0.218556	3.73441	2.06361	0.150853	0.980772		214.093	0.224287	0.134963	1.66184	0.0965448	0.869546		POLL	DNA polymerase lambda [Source:VGNC Symbol;Acc:VGNC:33127]
ENSBTAG00000003580		-0.310423	1.76155	1.90398	0.167633	0.980772		52.8798	-0.305111	0.225493	-1.35308	0.176029	0.909172		PSD	pleckstrin and Sec7 domain containing [Source:VGNC Symbol;Acc:VGNC:107303]
ENSBTAG00000003650		-0.474578	3.28081	2.03834	0.153377	0.980772		155.403	-0.476067	0.32242	-1.47654	0.139798	0.900886		NR4A2	nuclear receptor subfamily 4 group A member 2 [Source:VGNC Symbol;Acc:VGNC:32246]
ENSBTAG00000003763		-0.129374	6.80868	1.82765	0.176405	0.980772		1814.29	-0.124268	0.0860809	-1.44362	0.148846	0.901048		MYO5C	myosin VC [Source:VGNC Symbol;Acc:VGNC:31828]
ENSBTAG00000003820		-0.192588	5.55247	2.29287	0.129969	0.980772		757.791	-0.18569	0.116877	-1.58876	0.112115	0.87506		GRAMD1A	GRAM domain containing 1A [Source:VGNC Symbol;Acc:VGNC:29622]
ENSBTAG00000003967		0.133354	7.00585	2.16835	0.140877	0.980772		2080.51	0.136512	0.0805659	1.69442	0.0901862	0.869546		OTUB1	OTU deubiquitinase, ubiquitin aldehyde binding 1 [Source:VGNC Symbol;Acc:VGNC:32491]
ENSBTAG00000004015		-0.248023	6.82035	1.85286	0.173451	0.980772		1823.96	-0.239539	0.175389	-1.36576	0.172015	0.909172		KAT6A	lysine acetyltransferase 6A [Source:VGNC Symbol;Acc:VGNC:30401]
ENSBTAG00000004081		-0.171498	5.25131	2.2465	0.133917	0.980772		615.277	-0.167184	0.0997176	-1.67657	0.0936257	0.869546		FAT3	FAT atypical cadherin 3 [Source:VGNC Symbol;Acc:VGNC:28876]
ENSBTAG00000004085		0.112232	8.41822	2.10974	0.146364	0.980772		5546.22	0.115192	0.0724643	1.58963	0.111918	0.87506		ASF1B	anti-silencing function 1B histone chaperone [Source:VGNC Symbol;Acc:VGNC:50605]
ENSBTAG00000004118		0.190882	6.18168	1.91665	0.166227	0.980772		1175.12	0.190791	0.135563	1.40739	0.159311	0.909172		ALAS1	5'-aminolevulinate synthase 1 [Source:VGNC Symbol;Acc:VGNC:25803]
ENSBTAG00000004135		-0.315548	4.92163	1.91371	0.166551	0.980772		486.879	-0.302751	0.218157	-1.38777	0.165207	0.909172		LMTK2	lemur tyrosine kinase 2 [Source:VGNC Symbol;Acc:VGNC:30941]
ENSBTAG00000004165		0.216345	4.09265	2.10184	0.147122	0.980772		274.601	0.217859	0.132916	1.63907	0.101198	0.869546		CLYBL	citramalyl-CoA lyase [Source:VGNC Symbol;Acc:VGNC:27475]
ENSBTAG00000004187		0.245283	2.30256	1.85284	0.173454	0.980772		78.2006	0.251166	0.168883	1.48722	0.136957	0.900886		CFAP251	cilia and flagella associated protein 251 [Source:VGNC Symbol;Acc:VGNC:36913]
ENSBTAG00000004215		1.42957	4.41214	1.84254	0.174653	0.980772		335.045	1.44269	1.0537	1.36916	0.170948	0.909172		RARRES2	retinoic acid receptor responder 2 [Source:VGNC Symbol;Acc:VGNC:33732]
ENSBTAG00000004291		0.463357	1.33648	2.00583	0.156696	0.980772		38.7225	0.466161	0.349147	1.33514	0.18183	0.91245		SEPTIN6	septin 6 [Source:VGNC Symbol;Acc:VGNC:34457]
ENSBTAG00000004316		-0.363951	5.89013	2.08662	0.148594	0.980772		953.615	-0.348283	0.23678	-1.47091	0.141315	0.900886		BOD1L1	biorientation of chromosomes in cell division 1 like 1 [Source:VGNC Symbol;Acc:VGNC:26537]
ENSBTAG00000004318		0.417904	2.5999	2.02556	0.154672	0.980772		95.1868	0.422377	0.2864	1.47478	0.140271	0.900886		ARL3	ADP ribosylation factor like GTPase 3 [Source:VGNC Symbol;Acc:VGNC:26143]
ENSBTAG00000004464		0.197194	5.96892	2.23216	0.135165	0.980772		1012.29	0.207655	0.123695	1.67876	0.0931979	0.869546		HROB	homologous recombination factor with OB-fold [Source:VGNC Symbol;Acc:VGNC:52654]
ENSBTAG00000004492		-0.263453	3.95675	2.02584	0.154643	0.980772		249.733	-0.256748	0.17543	-1.46353	0.143321	0.900886		SWT1	SWT1 RNA endoribonuclease homolog [Source:VGNC Symbol;Acc:VGNC:35501]
ENSBTAG00000004540		-0.143098	8.41051	1.9879	0.158561	0.980772		5514.91	-0.138817	0.101914	-1.36209	0.17317	0.909172		NUB1	negative regulator of ubiquitin like proteins 1 [Source:VGNC Symbol;Acc:VGNC:32314]
ENSBTAG00000004629		-0.255307	3.44328	2.32439	0.12736	0.980772		174.074	-0.248837	0.148158	-1.67954	0.0930471	0.869546		SLC9A3	solute carrier family 9 member A3 [Source:VGNC Symbol;Acc:VGNC:34940]
ENSBTAG00000004709		-0.217575	5.55063	1.95478	0.162073	0.980772		756.972	-0.212572	0.150041	-1.41676	0.156553	0.909172		MAPK9	mitogen-activated protein kinase 9 [Source:VGNC Symbol;Acc:VGNC:31227]
ENSBTAG00000004861		0.151626	6.56172	2.20209	0.137823	0.980772		1527.2	0.156774	0.0873389	1.79501	0.0726519	0.846167		EIF3F	eukaryotic translation initiation factor 3 subunit F [Source:VGNC Symbol;Acc:VGNC:28396]
ENSBTAG00000004863		-0.255047	4.92097	2.31256	0.128333	0.980772		489.242	-0.253191	0.162509	-1.55801	0.11923	0.882414		RIC3	RIC3 acetylcholine receptor chaperone [Source:VGNC Symbol;Acc:VGNC:33960]
ENSBTAG00000004899		0.140514	6.17523	1.99026	0.158314	0.980772		1169.83	0.144148	0.0893225	1.61379	0.106572	0.870723		ABLIM1	actin binding LIM protein 1 [Source:VGNC Symbol;Acc:VGNC:55931]
ENSBTAG00000004953		-0.202944	5.9186	2.27447	0.13152	0.980772		975.744	-0.197233	0.122486	-1.61025	0.107343	0.870723		ELK4	ETS transcription factor ELK4 [Source:VGNC Symbol;Acc:VGNC:28434]
ENSBTAG00000004958		-0.261049	4.03448	2.00737	0.156536	0.980772		263.279	-0.251436	0.174017	-1.4449	0.148487	0.901048		PTPRN2	protein tyrosine phosphatase receptor type N2 [Source:VGNC Symbol;Acc:VGNC:106884]
ENSBTAG00000004999		-0.290209	6.59465	2.17198	0.140545	0.980772		1558.09	-0.278404	0.188172	-1.47952	0.139002	0.900886		RESF1	retroelement silencing factor 1 [Source:VGNC Symbol;Acc:VGNC:30572]
ENSBTAG00000005068		-0.206995	5.03955	2.31495	0.128135	0.980772		529.934	-0.202949	0.121255	-1.67373	0.0941833	0.869546		COMMD2	COMM domain containing 2 [Source:VGNC Symbol;Acc:VGNC:27583]
ENSBTAG00000005104		0.208444	6.68983	2.313	0.128296	0.980772		1669.58	0.213666	0.132324	1.61472	0.10637	0.870723		MGAT5B	alpha-1,6-mannosylglycoprotein 6-beta-N-acetylglucosaminyltransferase B [Source:VGNC Symbol;Acc:VGNC:55847]
ENSBTAG00000005119		0.117841	8.36832	2.11965	0.145419	0.980772		5359.27	0.121396	0.0795694	1.52566	0.127096	0.891522		PSMD1	proteasome 26S subunit, non-ATPase 1 [Source:VGNC Symbol;Acc:VGNC:33461]
ENSBTAG00000005208		0.154501	5.96175	2.29397	0.129877	0.980772		1008.1	0.161145	0.0879517	1.8322	0.066921	0.83714		CLEC16A	C-type lectin domain containing 16A [Source:VGNC Symbol;Acc:VGNC:27426]
ENSBTAG00000005272		0.259617	3.94881	1.93044	0.16471	0.980772		248.62	0.262002	0.179047	1.46332	0.14338	0.900886		DOHH	deoxyhypusine hydroxylase [Source:VGNC Symbol;Acc:VGNC:28164]
ENSBTAG00000005364		0.267316	3.75013	2.32995	0.126906	0.980772		216.4	0.271937	0.164293	1.6552	0.0978839	0.869546		HMBS	hydroxymethylbilane synthase [Source:VGNC Symbol;Acc:VGNC:29870]
ENSBTAG00000005444		-0.229152	4.89839	2.23899	0.134569	0.980772		480.057	-0.22062	0.140542	-1.56979	0.116465	0.882414		UGGT1	UDP-glucose glycoprotein glucosyltransferase 1 [Source:VGNC Symbol;Acc:VGNC:36649]
ENSBTAG00000005464		0.305877	3.89272	2.35221	0.125105	0.980772		238.487	0.313489	0.188272	1.66509	0.0958957	0.869546		ADCY6	adenylate cyclase 6 [Source:VGNC Symbol;Acc:VGNC:25647]
ENSBTAG00000005514		-0.286161	7.28345	1.99496	0.157824	0.980772		2514.55	-0.27075	0.195131	-1.38753	0.16528	0.909172		TRIO	trio Rho guanine nucleotide exchange factor [Source:VGNC Symbol;Acc:VGNC:36356]
ENSBTAG00000005546		-0.26576	3.23217	2.16916	0.140803	0.980772		150.448	-0.263519	0.164416	-1.60276	0.108988	0.870723		HOXB7	homeobox B7 [Source:VGNC Symbol;Acc:VGNC:29921]
ENSBTAG00000005652		0.202132	3.09443	2.00401	0.156883	0.980772		136.261	0.204903	0.107786	1.90102	0.0572988	0.824196		ALG3	ALG3 alpha-1,3- mannosyltransferase [Source:VGNC Symbol;Acc:VGNC:25828]
ENSBTAG00000005711		0.269492	4.34772	2.04666	0.152541	0.980772		327.432	0.278732	0.178242	1.56379	0.117868	0.882414		NSG1	neuronal vesicle trafficking associated 1 [Source:VGNC Symbol;Acc:VGNC:32276]
ENSBTAG00000005761		0.153403	6.43212	2.06153	0.151058	0.980772		1396.66	0.159645	0.0951023	1.67867	0.0932172	0.869546		DEDD2	death effector domain containing 2 [Source:VGNC Symbol;Acc:VGNC:27985]
ENSBTAG00000005814		0.320594	3.91992	2.03578	0.153635	0.980772		242.575	0.319452	0.213876	1.49363	0.135272	0.899835		PSME2	proteasome activator subunit 2 [Source:VGNC Symbol;Acc:VGNC:33474]
ENSBTAG00000005869		-0.131318	7.44632	2.09554	0.14773	0.980772		2825.89	-0.130403	0.0868311	-1.50181	0.133147	0.895159		SENP6	SUMO specific peptidase 6 [Source:VGNC Symbol;Acc:VGNC:52824]
ENSBTAG00000005888		-0.40915	6.53323	1.97145	0.160294	0.980772		1498.13	-0.414495	0.312843	-1.32493	0.185194	0.91245		MDGA1	MAM domain containing glycosylphosphatidylinositol anchor 1 [Source:VGNC Symbol;Acc:VGNC:31331]
ENSBTAG00000005961		-0.165542	7.34495	2.06747	0.150471	0.980772		2632.15	-0.163026	0.113144	-1.44087	0.149622	0.903039		CDC42SE2	CDC42 small effector 2 [Source:VGNC Symbol;Acc:VGNC:27078]
ENSBTAG00000005967		-0.188632	6.4447	2.16576	0.141115	0.980772		1410.46	-0.181139	0.126533	-1.43156	0.15227	0.905177		UBR2	ubiquitin protein ligase E3 component n-recognin 2 [Source:VGNC Symbol;Acc:VGNC:36617]
ENSBTAG00000006034		-0.219354	4.77088	2.05055	0.152151	0.980772		440.531	-0.218943	0.143459	-1.52617	0.126968	0.891522		RNF113A	ring finger protein 113A [Source:NCBI gene (formerly Entrezgene);Acc:493640]
ENSBTAG00000006116		0.233727	4.58051	2.10206	0.147101	0.980772		385.32	0.244006	0.148551	1.64257	0.100472	0.869546		SUGP1	SURP and G-patch domain containing 1 [Source:VGNC Symbol;Acc:VGNC:35463]
ENSBTAG00000006255		-0.120119	6.62378	1.83098	0.176012	0.980772		1596.8	-0.116866	0.0769077	-1.51956	0.128622	0.891522		MDM4	MDM4 regulator of p53 [Source:VGNC Symbol;Acc:VGNC:31337]
ENSBTAG00000006260		-0.433427	2.05144	2.07934	0.149305	0.980772		64.4665	-0.420754	0.303932	-1.38437	0.166246	0.909172		KIAA1614	KIAA1614 [Source:VGNC Symbol;Acc:VGNC:30573]
ENSBTAG00000006270		-0.114488	9.9859	1.86518	0.172029	0.980772		16451	-0.114443	0.0843293	-1.35709	0.174752	0.909172		HSP90AA1	heat shock protein 90 alpha family class A member 1 [Source:VGNC Symbol;Acc:VGNC:53940]
ENSBTAG00000006372		-0.272724	3.60251	2.34936	0.125335	0.980772		194.378	-0.268364	0.159334	-1.68428	0.0921274	0.869546		KLHL42	kelch like family member 42 [Source:VGNC Symbol;Acc:VGNC:30667]
ENSBTAG00000006414		0.143096	6.80226	2.1111	0.146234	0.980772		1808.94	0.143969	0.0960332	1.49916	0.133832	0.895159		NUTF2	nuclear transport factor 2 [Source:VGNC Symbol;Acc:VGNC:32371]
ENSBTAG00000006478		-0.236757	5.41653	2.18128	0.139698	0.980772		689.757	-0.229647	0.154494	-1.48645	0.13716	0.900886		C8H9orf64	chromosome 8 C9orf64 homolog [Source:VGNC Symbol;Acc:VGNC:56937]
ENSBTAG00000006552		0.577799	2.55216	2.3003	0.129349	0.980772		92.1776	0.588296	0.375699	1.56587	0.117379	0.882414		LAMP3	lysosomal associated membrane protein 3 [Source:VGNC Symbol;Acc:VGNC:30777]
ENSBTAG00000006589		-0.280552	5.92323	2.2499	0.133623	0.980772		981.887	-0.278186	0.184407	-1.50854	0.131415	0.89451		CFTR	CF transmembrane conductance regulator [Source:VGNC Symbol;Acc:VGNC:50053]
ENSBTAG00000006647		0.240262	2.99208	1.95399	0.162158	0.980772		127.242	0.244277	0.155403	1.57189	0.115975	0.882414		RCBTB2	RCC1 and BTB domain containing protein 2 [Source:VGNC Symbol;Acc:VGNC:33824]
ENSBTAG00000006686		0.253628	7.06608	2.3469	0.125532	0.980772		2164.41	0.259278	0.159726	1.62327	0.104532	0.870723		NPNT	nephronectin [Source:VGNC Symbol;Acc:VGNC:32209]
ENSBTAG00000006719		-0.202055	5.04465	2.1084	0.146493	0.980772		533.493	-0.194981	0.13368	-1.45857	0.144684	0.900886		ZFAND4	zinc finger AN1-type containing 4 [Source:VGNC Symbol;Acc:VGNC:37152]
ENSBTAG00000006726		0.305242	1.88361	2.22392	0.135887	0.980772		58.0917	0.303046	0.207976	1.45712	0.145083	0.900886		CCDC102B	coiled-coil domain containing 102B [Source:VGNC Symbol;Acc:VGNC:56364]
ENSBTAG00000006734		0.344106	3.32719	2.34837	0.125414	0.980772		160.84	0.355557	0.215469	1.65015	0.0989121	0.869546		BICD1	BICD cargo adaptor 1 [Source:VGNC Symbol;Acc:VGNC:26491]
ENSBTAG00000006789		0.432559	3.10101	1.88837	0.169385	0.980772		136.671	0.447624	0.307344	1.45643	0.145275	0.900886		FGD5	FYVE, RhoGEF and PH domain containing 5 [Source:VGNC Symbol;Acc:VGNC:28968]
ENSBTAG00000006835		0.530814	2.06271	1.89551	0.168582	0.980772		65.1192	0.534116	0.389444	1.37148	0.170225	0.909172		MCAM	melanoma cell adhesion molecule [Source:NCBI gene (formerly Entrezgene);Acc:281301]
ENSBTAG00000006836		-0.122005	6.64951	1.85619	0.173065	0.980772		1624.84	-0.117569	0.075978	-1.54741	0.121765	0.884322		FBXO33	F-box protein 33 [Source:VGNC Symbol;Acc:VGNC:28906]
ENSBTAG00000006982		0.156428	7.05692	2.06717	0.150501	0.980772		2159.61	0.157399	0.111881	1.40684	0.159475	0.909172		RAB5C	RAB5C, member RAS onco family [Source:VGNC Symbol;Acc:VGNC:50253]
ENSBTAG00000007008		0.272399	1.23988	1.90262	0.167785	0.980772		36.4534	0.275656	0.2081	1.32463	0.185294	0.91245		MOK	MOK protein kinase [Source:VGNC Symbol;Acc:VGNC:31551]
ENSBTAG00000007066		-0.169348	6.08661	2.2208	0.136163	0.980772		1097.48	-0.165517	0.0984788	-1.68074	0.092814	0.869546		TMTC4	transmembrane O-mannosyltransferase targeting cadherins 4 [Source:VGNC Symbol;Acc:VGNC:36148]
ENSBTAG00000007084		0.279834	5.60547	2.18863	0.139033	0.980772		788.87	0.285097	0.189996	1.50054	0.133475	0.895159		MAP3K14	mitogen-activated protein kinase kinase kinase 14 [Source:VGNC Symbol;Acc:VGNC:31192]
ENSBTAG00000007101		-0.278962	8.32157	2.21653	0.13654	0.980772		5179.33	-0.270194	0.18477	-1.46233	0.143652	0.900886		F3	coagulation factor III, tissue factor [Source:VGNC Symbol;Acc:VGNC:28687]
ENSBTAG00000007137		0.157889	6.5882	2.07393	0.149835	0.980772		1559.55	0.160105	0.10845	1.47631	0.139861	0.900886		RFC5	replication factor C subunit 5 [Source:VGNC Symbol;Acc:VGNC:33889]
ENSBTAG00000007272		-0.181954	5.98065	2.17545	0.140229	0.980772		1019.53	-0.173449	0.111523	-1.55528	0.119878	0.882414		ATP6V0A2	ATPase H+ transporting V0 subunit a2 [Source:VGNC Symbol;Acc:VGNC:26308]
ENSBTAG00000007288		-0.164467	5.32972	1.87644	0.170739	0.980772		650.234	-0.164197	0.110275	-1.48897	0.136495	0.900886		CDK19	cyclin dependent kinase 19 [Source:VGNC Symbol;Acc:VGNC:27122]
ENSBTAG00000007296		-0.412577	2.59708	1.98258	0.159119	0.980772		95.4556	-0.402731	0.288378	-1.39654	0.162553	0.909172
ENSBTAG00000007308		-0.169885	6.43069	1.93883	0.163795	0.980772		1394.14	-0.162705	0.112241	-1.4496	0.147171	0.901048		EDC3	enhancer of mRNA decapping 3 [Source:VGNC Symbol;Acc:VGNC:28320]
ENSBTAG00000007353		-0.325807	3.23554	2.12799	0.144631	0.980772		150.131	-0.317382	0.211385	-1.50144	0.133242	0.895159		DLX4	distal-less homeobox 4 [Source:VGNC Symbol;Acc:VGNC:28100]
ENSBTAG00000007456		-0.222976	3.95061	1.83981	0.174973	0.980772		247.721	-0.217251	0.143805	-1.51073	0.130857	0.89451		TAFAZZIN	tafazzin, phospholipid-lysophospholipid transacylase [Source:VGNC Symbol;Acc:VGNC:35621]
ENSBTAG00000007540		0.129109	7.94386	2.0229	0.154943	0.980772		3989.73	0.133945	0.0873674	1.53312	0.125247	0.891522		GLUD1	glutamate dehydrogenase 1 [Source:NCBI gene (formerly Entrezgene);Acc:281785]
ENSBTAG00000007544		0.204957	3.51871	1.93324	0.164405	0.980772		184.389	0.20946	0.129298	1.61997	0.105238	0.870723		MARVELD3	MARVEL domain containing 3 [Source:VGNC Symbol;Acc:VGNC:52204]
ENSBTAG00000007562		0.164863	7.05463	2.00067	0.157229	0.980772		2154.84	0.167753	0.118139	1.41997	0.155617	0.909172		TRAM1	translocation associated membrane protein 1 [Source:VGNC Symbol;Acc:VGNC:53882]
ENSBTAG00000007602		0.287325	1.81811	2.08302	0.148945	0.980772		55.4437	0.292726	0.199709	1.46576	0.142713	0.900886		ITGA8	integrin subunit alpha 8 [Source:VGNC Symbol;Acc:VGNC:30319]
ENSBTAG00000007689		0.367836	3.67913	1.83579	0.175445	0.980772		204.717	0.377673	0.261691	1.4432	0.148963	0.901048		LPIN1	lipin 1 [Source:VGNC Symbol;Acc:VGNC:30966]
ENSBTAG00000007703		0.201623	6.08368	2.21996	0.136236	0.980772		1098.28	0.203039	0.13324	1.52386	0.127544	0.891522		NMT2	N-myristoyltransferase 2 [Source:VGNC Symbol;Acc:VGNC:32138]
ENSBTAG00000007718		-0.37726	6.04476	2.00601	0.156677	0.980772		1062.68	-0.371739	0.249684	-1.48884	0.13653	0.900886		TGIF1	TGFB induced factor homeobox 1 [Source:VGNC Symbol;Acc:VGNC:35807]
ENSBTAG00000007728		0.289843	5.15256	1.98025	0.159364	0.980772		574.073	0.300677	0.199495	1.50719	0.131762	0.895159		PES1	pescadillo ribosomal biosis factor 1 [Source:VGNC Symbol;Acc:VGNC:32750]
ENSBTAG00000007732		0.270923	5.32395	2.26303	0.132495	0.980772		647.908	0.273678	0.178667	1.53178	0.125577	0.891522		ARPP21	cAMP regulated phosphoprotein 21 [Source:VGNC Symbol;Acc:VGNC:58588]
ENSBTAG00000007823		0.514578	2.76451	1.82738	0.176437	0.980772		108.877	0.516447	0.376728	1.37087	0.170414	0.909172		TG	thyroglobulin [Source:VGNC Symbol;Acc:VGNC:35798]
ENSBTAG00000007865		-0.186477	6.15397	2.08977	0.148289	0.980772		1153.18	-0.183002	0.126145	-1.45073	0.146856	0.901048		GNPDA1	glucosamine-6-phosphate deaminase 1 [Source:VGNC Symbol;Acc:VGNC:29476]
ENSBTAG00000007896		0.201899	4.70797	1.858	0.172856	0.980772		421.215	0.206577	0.135062	1.5295	0.126141	0.891522		NAGPA	N-acetylglucosamine-1-phosphodiester alpha-N-acetylglucosaminidase [Source:VGNC Symbol;Acc:VGNC:31870]
ENSBTAG00000007961		-0.136346	6.71603	1.91481	0.16643	0.980772		1699.98	-0.132773	0.0849581	-1.5628	0.118099	0.882414		TADA3	transcriptional adaptor 3 [Source:VGNC Symbol;Acc:VGNC:35566]
ENSBTAG00000008003		-0.197173	8.29853	2.20646	0.137433	0.980772		5094.57	-0.188222	0.131137	-1.43531	0.1512	0.904739		SMG7	SMG7 nonsense mediated mRNA decay factor [Source:VGNC Symbol;Acc:VGNC:35012]
ENSBTAG00000008004		-0.273284	5.80531	2.09966	0.147332	0.980772		904.095	-0.268932	0.185017	-1.45355	0.14607	0.901048		NCF2	neutrophil cytosolic factor 2 [Source:VGNC Symbol;Acc:VGNC:31912]
ENSBTAG00000008057		-0.383116	3.6407	2.31992	0.127727	0.980772		198.356	-0.376358	0.236932	-1.58846	0.112182	0.87506		PARVG	parvin gamma [Source:VGNC Symbol;Acc:VGNC:32591]
ENSBTAG00000008109		-0.210302	4.92517	1.96	0.161513	0.980772		489.194	-0.207188	0.135754	-1.5262	0.126961	0.891522		TMEM97	transmembrane protein 97 [Source:VGNC Symbol;Acc:VGNC:36129]
ENSBTAG00000008112		-0.239742	4.97128	2.06191	0.15102	0.980772		507.245	-0.236849	0.164541	-1.43945	0.150022	0.903244		SHPRH	SNF2 histone linker PHD RING helicase [Source:VGNC Symbol;Acc:VGNC:50618]
ENSBTAG00000008132		-0.285538	6.54677	1.87208	0.171237	0.980772		1508.14	-0.272765	0.199768	-1.36541	0.172124	0.909172		SOX13	SRY-box transcription factor 13 [Source:VGNC Symbol;Acc:VGNC:35142]
ENSBTAG00000008150		0.357107	3.73826	2.24459	0.134082	0.980772		213.54	0.359822	0.227989	1.57824	0.11451	0.880628		PKIA	cAMP-dependent protein kinase inhibitor alpha [Source:VGNC Symbol;Acc:VGNC:32940]
ENSBTAG00000008170		-0.141808	5.76902	1.95061	0.162521	0.980772		883.297	-0.136455	0.0953119	-1.43167	0.152238	0.905177		POLA1	DNA polymerase alpha 1, catalytic subunit [Source:VGNC Symbol;Acc:VGNC:33110]
ENSBTAG00000008173		-0.121069	7.09768	1.88389	0.169892	0.980772		2219.91	-0.120924	0.0841765	-1.43655	0.150846	0.903756		TRIM13	tripartite motif containing 13 [Source:VGNC Symbol;Acc:VGNC:36314]
ENSBTAG00000008347		-0.229366	4.73795	2.24167	0.134336	0.980772		431.832	-0.234756	0.148981	-1.57574	0.115085	0.881653		MRPL48	mitochondrial ribosomal protein L48 [Source:VGNC Symbol;Acc:VGNC:31643]
ENSBTAG00000008369		-0.149812	5.83696	1.92203	0.165633	0.980772		924.303	-0.148473	0.0958128	-1.54962	0.121233	0.884322		RBM8A	RNA binding motif protein 8A [Source:VGNC Symbol;Acc:VGNC:33808]
ENSBTAG00000008372		0.24929	4.17732	2.12278	0.145123	0.980772		292.119	0.248345	0.165917	1.4968	0.134444	0.896686		PEX11B	peroxisomal biosis factor 11 beta [Source:VGNC Symbol;Acc:VGNC:32752]
ENSBTAG00000008431		-0.169316	6.71823	2.27949	0.131095	0.980772		1702.03	-0.162225	0.102725	-1.57921	0.114288	0.879948		MOGAT1	monoacylglycerol O-acyltransferase 1 [Source:VGNC Symbol;Acc:VGNC:31550]
ENSBTAG00000008468		0.193488	5.68743	2.08433	0.148817	0.980772		831.603	0.200563	0.122231	1.64085	0.100828	0.869546		AGAP3	ArfGAP with GTPase domain, ankyrin repeat and PH domain 3 [Source:VGNC Symbol;Acc:VGNC:25721]
ENSBTAG00000008543		0.16703	5.49805	1.83409	0.175646	0.980772		730.972	0.164909	0.115956	1.42217	0.154978	0.909172		GTF2H5	ral transcription factor IIH subunit 5 [Source:VGNC Symbol;Acc:VGNC:29698]
ENSBTAG00000008595		0.217747	4.04052	2.08754	0.148505	0.980772		264.546	0.217738	0.131304	1.65828	0.0972607	0.869546		PPHLN1	periphilin 1 [Source:VGNC Symbol;Acc:VGNC:33194]
ENSBTAG00000008642		-0.248851	7.29586	2.24428	0.134109	0.980772		2549.76	-0.258229	0.168816	-1.52965	0.126104	0.891522		POLR1D	RNA polymerase I and III subunit D [Source:NCBI gene (formerly Entrezgene);Acc:539061]
ENSBTAG00000008648		-0.176553	7.32473	2.32686	0.127158	0.980772		2599.04	-0.179259	0.117458	-1.52616	0.126969	0.891522		PRDX5	peroxiredoxin 5 [Source:VGNC Symbol;Acc:VGNC:33303]
ENSBTAG00000008676		0.416976	1.3921	2.23501	0.134916	0.980772		40.5869	0.421018	0.298768	1.40918	0.158782	0.909172		SRRM4	serine/arginine repetitive matrix 4 [Source:VGNC Symbol;Acc:VGNC:35295]
ENSBTAG00000008721		0.25379	3.42202	1.83662	0.175348	0.980772		172.016	0.25986	0.175408	1.48146	0.138484	0.900886		MANSC1	MANSC domain containing 1 [Source:VGNC Symbol;Acc:VGNC:31172]
ENSBTAG00000008761		0.133769	7.8547	2.00389	0.156896	0.980772		3745.38	0.139561	0.0851678	1.63866	0.101284	0.869546		TRAFD1	TRAF-type zinc finger domain containing 1 [Source:VGNC Symbol;Acc:VGNC:97319]
ENSBTAG00000008771		0.494356	2.46447	1.87596	0.170794	0.980772		86.4683	0.493584	0.356894	1.383	0.166665	0.909172		MYEF2	myelin expression factor 2 [Source:VGNC Symbol;Acc:VGNC:31791]
ENSBTAG00000008835		-0.172313	6.52254	2.05303	0.151903	0.980772		1485.33	-0.165817	0.109826	-1.50981	0.131091	0.89451		GPANK1	G-patch domain and ankyrin repeats 1 [Source:VGNC Symbol;Acc:VGNC:29511]
ENSBTAG00000008883		-0.130475	6.98438	1.94596	0.163022	0.980772		2051.49	-0.130809	0.0888999	-1.47142	0.141178	0.900886		ZNF207	zinc finger protein 207 [Source:VGNC Symbol;Acc:VGNC:37225]
ENSBTAG00000008896		0.21485	4.55565	1.88907	0.169306	0.980772		379.323	0.217302	0.146434	1.48396	0.13782	0.900886		DHX15	DEAH-box helicase 15 [Source:VGNC Symbol;Acc:VGNC:28048]
ENSBTAG00000008915		-0.14158	7.7328	2.12275	0.145126	0.980772		3450.65	-0.140919	0.100744	-1.39879	0.161877	0.909172		SF3B1	splicing factor 3b subunit 1 [Source:VGNC Symbol;Acc:VGNC:34509]
ENSBTAG00000008936		-0.17784	6.47885	2.03836	0.153375	0.980772		1445.43	-0.169329	0.124692	-1.35798	0.174471	0.909172		ABCC2	ATP binding cassette subfamily C member 2 [Source:VGNC Symbol;Acc:VGNC:25472]
ENSBTAG00000008987		-0.25444	5.11563	1.98501	0.158864	0.980772		558.245	-0.245977	0.17263	-1.42488	0.154193	0.909172		SOCS5	suppressor of cytokine signaling 5 [Source:VGNC Symbol;Acc:VGNC:35123]
ENSBTAG00000008990		0.131437	7.00039	1.89943	0.168142	0.980772		2075.55	0.132415	0.0939776	1.40901	0.158832	0.909172		DRG1	developmentally regulated GTP binding protein 1 [Source:VGNC Symbol;Acc:VGNC:53899]
ENSBTAG00000008997		-0.345132	2.01707	2.13549	0.143925	0.980772		63.4487	-0.333306	0.238639	-1.3967	0.162505	0.909172		ENG	endoglin [Source:VGNC Symbol;Acc:VGNC:102821]
ENSBTAG00000009032		-0.314079	2.22343	2.29854	0.129496	0.980772		73.6748	-0.31162	0.199576	-1.56141	0.118427	0.882414		TMEM80	transmembrane protein 80 [Source:VGNC Symbol;Acc:VGNC:36113]
ENSBTAG00000009061		0.168663	5.64027	2.19418	0.138533	0.980772		807.891	0.168776	0.109732	1.53808	0.124029	0.888461		FAR1	fatty acyl-CoA reductase 1 [Source:VGNC Symbol;Acc:VGNC:28863]
ENSBTAG00000009085		-0.165418	5.44704	1.86226	0.172364	0.980772		704.859	-0.162382	0.110084	-1.47508	0.140191	0.900886		SLC35A5	solute carrier family 35 member A5 [Source:VGNC Symbol;Acc:VGNC:34822]
ENSBTAG00000009097		0.15038	8.13918	1.91639	0.166255	0.980772		4579.71	0.155003	0.117497	1.31921	0.1871	0.91245		FANCI	FA complementation group I [Source:VGNC Symbol;Acc:VGNC:28859]
ENSBTAG00000009106		0.18636	6.19956	2.05999	0.151211	0.980772		1190.12	0.18452	0.12731	1.44938	0.147232	0.901048		EIF2A	eukaryotic translation initiation factor 2A [Source:VGNC Symbol;Acc:VGNC:28379]
ENSBTAG00000009126		0.132558	8.65134	2.12873	0.144561	0.980772		6517.24	0.137623	0.0889365	1.54742	0.121761	0.884322		YBX2	Y-box binding protein 2 [Source:VGNC Symbol;Acc:VGNC:37017]
ENSBTAG00000009181		-0.363124	1.23385	1.90136	0.167926	0.980772		36.1387	-0.363829	0.287548	-1.26528	0.205771	0.918173		INPP5A	inositol polyphosphate-5-phosphatase A [Source:VGNC Symbol;Acc:VGNC:30210]
ENSBTAG00000009207		-0.166224	7.26551	1.85469	0.173239	0.980772		2489.31	-0.160577	0.118759	-1.35212	0.176337	0.909172		KMT2E	lysine methyltransferase 2E (inactive) [Source:VGNC Symbol;Acc:VGNC:30694]
ENSBTAG00000009260		-0.194413	5.18372	2.32492	0.127317	0.980772		586.519	-0.188796	0.113782	-1.65927	0.0970608	0.869546		GPM6B	glycoprotein M6B [Source:VGNC Symbol;Acc:VGNC:29537]
ENSBTAG00000009278		-0.183789	6.18401	2.12137	0.145257	0.980772		1178.26	-0.184567	0.12467	-1.48045	0.138755	0.900886		MSL3	MSL complex subunit 3 [Source:NCBI gene (formerly Entrezgene);Acc:515220]
ENSBTAG00000009279		-0.218666	5.20607	2.28966	0.130238	0.980772		595.642	-0.213743	0.13497	-1.58363	0.113278	0.878692		TNKS2	tankyrase 2 [Source:VGNC Symbol;Acc:VGNC:36186]
ENSBTAG00000009299		-0.193549	5.77278	1.86441	0.172116	0.980772		883.855	-0.184879	0.137576	-1.34383	0.179002	0.912165		AFTPH	aftiphilin [Source:VGNC Symbol;Acc:VGNC:25718]
ENSBTAG00000009376		0.37559	1.74591	2.28709	0.130454	0.980772		51.7144	0.385703	0.254099	1.51792	0.129034	0.891522		DPH1	diphthamide biosynthesis 1 [Source:VGNC Symbol;Acc:VGNC:28178]
ENSBTAG00000009389		-0.234591	5.97012	2.12837	0.144595	0.980772		1012.8	-0.235766	0.154477	-1.52622	0.126955	0.891522		HNRNPH1	heteroous nuclear ribonucleoprotein H1 [Source:VGNC Symbol;Acc:VGNC:52245]
ENSBTAG00000009513		0.358442	3.93075	1.97844	0.159555	0.980772		245.201	0.364723	0.247636	1.47282	0.1408	0.900886		TGFBI	transforming growth factor beta induced [Source:VGNC Symbol;Acc:VGNC:52886]
ENSBTAG00000009548		-0.179369	6.63078	2.04607	0.1526	0.980772		1600.56	-0.170038	0.115894	-1.46719	0.142325	0.900886		MAD2L1BP	MAD2L1 binding protein [Source:VGNC Symbol;Acc:VGNC:31131]
ENSBTAG00000009554		-0.399177	4.03085	2.17827	0.139972	0.980772		261.926	-0.382338	0.259969	-1.47071	0.14137	0.900886		EHBP1L1	EH domain binding protein 1 like 1 [Source:VGNC Symbol;Acc:VGNC:28371]
ENSBTAG00000009711		0.195607	7.29023	1.92723	0.165062	0.980772		2538.56	0.200376	0.145012	1.38179	0.167037	0.909172		RPA1	replication protein A1 [Source:VGNC Symbol;Acc:VGNC:34094]
ENSBTAG00000009732		0.188989	8.23046	2.11679	0.145692	0.980772		4877.48	0.190756	0.137648	1.38583	0.1658	0.909172		NCBP1	nuclear cap binding protein subunit 1 [Source:VGNC Symbol;Acc:VGNC:31907]
ENSBTAG00000009736		-0.371287	3.41127	2.10011	0.147289	0.980772		170.738	-0.355289	0.252298	-1.40821	0.159069	0.909172		CDC42BPG	CDC42 binding protein kinase gamma [Source:VGNC Symbol;Acc:VGNC:27071]
ENSBTAG00000009743		-0.131342	7.44356	2.32541	0.127277	0.980772		2818.91	-0.127177	0.0780012	-1.63044	0.103008	0.870723		PDRG1	p53 and DNA damage regulated 1 [Source:VGNC Symbol;Acc:VGNC:32716]
ENSBTAG00000009887		0.351622	4.82322	2.15558	0.142053	0.980772		454.77	0.356503	0.22859	1.55957	0.118861	0.882414		DDX17	DEAD-box helicase 17 [Source:VGNC Symbol;Acc:VGNC:27957]
ENSBTAG00000009916		-0.124267	7.44425	1.85136	0.173625	0.980772		2820.35	-0.1225	0.0849598	-1.44185	0.149344	0.90232		NTAQ1	N-terminal glutamine amidase 1 [Source:VGNC Symbol;Acc:VGNC:36929]
ENSBTAG00000009928		0.26517	4.42966	2.23938	0.134535	0.980772		347.457	0.270215	0.168913	1.59973	0.109658	0.871182		MLST8	MTOR associated protein, LST8 homolog [Source:VGNC Symbol;Acc:VGNC:31507]
ENSBTAG00000009956		-0.138513	8.11084	1.99496	0.157823	0.980772		4482.38	-0.140946	0.099402	-1.41793	0.15621	0.909172		CENPM	centromere protein M [Source:VGNC Symbol;Acc:VGNC:27181]
ENSBTAG00000009962		0.597783	3.88798	2.11219	0.14613	0.980772		238.919	0.610109	0.446469	1.36652	0.171776	0.909172		PDCL3	phosducin like 3 [Source:VGNC Symbol;Acc:VGNC:32667]
ENSBTAG00000009988		0.194538	6.74541	2.11195	0.146153	0.980772		1738.2	0.194969	0.133969	1.45533	0.145578	0.900886		SMARCB1	SWI/SNF related, matrix associated, actin dependent regulator of chromatin, subfamily b, member 1 [Source:VGNC Symbol;Acc:VGNC:34991]
ENSBTAG00000010013		0.181649	6.90151	1.8863	0.169619	0.980772		1936.36	0.188186	0.132087	1.42471	0.15424	0.909172		DNAJA3	DnaJ heat shock protein family (Hsp40) member A3 [Source:NCBI gene (formerly Entrezgene);Acc:513397]
ENSBTAG00000010126		0.186125	6.12205	2.09003	0.148263	0.980772		1125.47	0.194561	0.118901	1.63633	0.101771	0.870723		PCIF1	phosphorylated CTD interacting factor 1 [Source:VGNC Symbol;Acc:VGNC:32630]
ENSBTAG00000010134		-0.156627	5.43613	1.93445	0.164273	0.980772		699.307	-0.151899	0.0980754	-1.5488	0.12143	0.884322		OSTM1	osteoclastosis associated transmembrane protein 1 [Source:VGNC Symbol;Acc:VGNC:32480]
ENSBTAG00000010207		-0.183854	6.84933	2.17842	0.139958	0.980772		1869.82	-0.186474	0.126926	-1.46915	0.141791	0.900886		NUDT21	nudix hydrolase 21 [Source:VGNC Symbol;Acc:VGNC:32336]
ENSBTAG00000010247		-0.263003	2.46767	2.24119	0.134377	0.980772		87.2948	-0.25647	0.159317	-1.60981	0.10744	0.870723		FKTN	fukutin [Source:VGNC Symbol;Acc:VGNC:29030]
ENSBTAG00000010372		0.176742	6.188	2.14233	0.143284	0.980772		1178.94	0.184497	0.11179	1.65038	0.0988643	0.869546		MTMR7	myotubularin related protein 7 [Source:VGNC Symbol;Acc:VGNC:31745]
ENSBTAG00000010497		0.166698	7.39529	2.13628	0.14385	0.980772		2726.99	0.173883	0.112973	1.53916	0.123766	0.888393		TRAF2	TNF receptor associated factor 2 [Source:VGNC Symbol;Acc:VGNC:36271]
ENSBTAG00000010521		-0.311116	3.48108	1.89461	0.168683	0.980772		178.493	-0.302599	0.215092	-1.40684	0.159475	0.909172		PVRIG	PVR related immunoglobulin domain containing [Source:VGNC Symbol;Acc:VGNC:49566]
ENSBTAG00000010566		0.164069	6.90048	2.2339	0.135013	0.980772		1935.79	0.164204	0.1086	1.512	0.130533	0.89451		TMEM11	transmembrane protein 11 [Source:VGNC Symbol;Acc:VGNC:35950]
ENSBTAG00000010668		0.285736	1.10921	2.18262	0.139576	0.980772		33.2748	0.294701	0.206629	1.42623	0.153801	0.909172		GEMIN7	gem nuclear organelle associated protein 7 [Source:VGNC Symbol;Acc:VGNC:29320]
ENSBTAG00000010721		0.15163	8.33933	1.87315	0.171114	0.980772		5247.8	0.158653	0.110578	1.43475	0.151357	0.904739		MCM3	minichromosome maintenance complex component 3 [Source:VGNC Symbol;Acc:VGNC:31309]
ENSBTAG00000010723		-0.154476	5.79086	1.97608	0.159804	0.980772		896.188	-0.15479	0.101811	-1.52037	0.128418	0.891522		PFDN6	prefoldin subunit 6 [Source:VGNC Symbol;Acc:VGNC:32768]
ENSBTAG00000010734		0.346108	2.13598	1.84953	0.173838	0.980772		70.1362	0.340455	0.259785	1.31053	0.190017	0.912734		NOP16	NOP16 nucleolar protein [Source:VGNC Symbol;Acc:VGNC:32166]
ENSBTAG00000010774		0.17635	9.9522	1.98983	0.158359	0.980772		16105.7	0.176428	0.135348	1.30351	0.1924	0.912734		NUSAP1	nucleolar and spindle associated protein 1 [Source:VGNC Symbol;Acc:VGNC:32370]
ENSBTAG00000010801		0.684218	4.39285	2.33439	0.126544	0.980772		334.215	0.689227	0.471322	1.46233	0.143652	0.900886		CMBL	carboxymethylenebutenolidase homolog [Source:VGNC Symbol;Acc:VGNC:27477]
ENSBTAG00000010838		-0.206309	4.66553	2.15611	0.142004	0.980772		408.523	-0.198675	0.123631	-1.607	0.108055	0.870723		TMEM181	transmembrane protein 181 [Source:VGNC Symbol;Acc:VGNC:36007]
ENSBTAG00000010856		-0.198908	5.6878	1.90498	0.167522	0.980772		831.937	-0.187226	0.136054	-1.37611	0.168787	0.909172		SLC8A2	solute carrier family 8 member A2 [Source:VGNC Symbol;Acc:VGNC:34936]
ENSBTAG00000010916		-0.233302	4.69946	1.99073	0.158265	0.980772		418.448	-0.220825	0.155453	-1.42052	0.155456	0.909172		LHFPL4	LHFPL tetraspan subfamily member 4 [Source:VGNC Symbol;Acc:VGNC:30867]
ENSBTAG00000010938		-0.539166	2.53869	2.13776	0.143712	0.980772		91.5652	-0.530292	0.362628	-1.46236	0.143644	0.900886		SRARP	steroid receptor associated and regulated protein [Source:VGNC Symbol;Acc:VGNC:35267]
ENSBTAG00000011052		0.230741	9.192	2.14103	0.143406	0.980772		9512.55	0.232341	0.166231	1.3977	0.162204	0.909172
ENSBTAG00000011147		0.156751	6.34756	1.83705	0.175297	0.980772		1320.27	0.159947	0.115174	1.38874	0.164912	0.909172		RNF13	ring finger protein 13 [Source:VGNC Symbol;Acc:VGNC:34020]
ENSBTAG00000011204		0.276471	4.23984	2.25077	0.133548	0.980772		303.922	0.27399	0.175496	1.56123	0.118469	0.882414		NINJ1	ninjurin 1 [Source:VGNC Symbol;Acc:VGNC:32078]
ENSBTAG00000011249		0.219438	4.87881	2.04658	0.152549	0.980772		474.87	0.224432	0.145042	1.54736	0.121776	0.884322		MOB2	MOB kinase activator 2 [Source:VGNC Symbol;Acc:VGNC:31543]
ENSBTAG00000011252		0.173425	8.54482	2.31989	0.127729	0.980772		6047.45	0.178424	0.111782	1.59617	0.110451	0.871182		RAD50	RAD50 double strand break repair protein [Source:VGNC Symbol;Acc:VGNC:52870]
ENSBTAG00000011311		0.169915	4.91654	2.29074	0.130148	0.980772		487.216	0.172617	0.0880314	1.96086	0.0498959	0.810933		CCDC12	coiled-coil domain containing 12 [Source:VGNC Symbol;Acc:VGNC:26838]
ENSBTAG00000011345		-0.174532	5.61689	2.27276	0.131665	0.980772		792.991	-0.17008	0.104825	-1.62251	0.104695	0.870723		SFMBT1	Scm like with four mbt domains 1 [Source:VGNC Symbol;Acc:VGNC:34515]
ENSBTAG00000011363		-0.228879	4.28455	2.18155	0.139674	0.980772		313.305	-0.22604	0.13938	-1.62175	0.104856	0.870723		EVI5	ecotropic viral integration site 5 [Source:VGNC Symbol;Acc:VGNC:55170]
ENSBTAG00000011368		0.19781	5.42107	2.10068	0.147233	0.980772		693.415	0.198181	0.132869	1.49155	0.135816	0.900886		NOC3L	NOC3 like DNA replication regulator [Source:VGNC Symbol;Acc:VGNC:32147]
ENSBTAG00000011396		0.138659	8.23876	2.3212	0.127622	0.980772		4901.2	0.139553	0.0943238	1.47951	0.139005	0.900886		HNRNPC	heteroous nuclear ribonucleoprotein C [Source:NCBI gene (formerly Entrezgene);Acc:510852]
ENSBTAG00000011556		0.181484	5.66648	2.2542	0.133252	0.980772		821.762	0.183101	0.114232	1.60289	0.108959	0.870723		MED22	mediator complex subunit 22 [Source:VGNC Symbol;Acc:VGNC:31359]
ENSBTAG00000011619		-0.285273	3.07025	2.01786	0.155458	0.980772		133.675	-0.282134	0.18421	-1.53159	0.125624	0.891522		RASIP1	Ras interacting protein 1 [Source:VGNC Symbol;Acc:VGNC:33751]
ENSBTAG00000011743		1.13298	3.71553	1.86688	0.171833	0.980772		206.54	1.14826	0.846994	1.35569	0.175199	0.909172		TLL2	tolloid like 2 [Source:VGNC Symbol;Acc:VGNC:35896]
ENSBTAG00000011765		0.289311	3.93457	1.82644	0.176548	0.980772		244.208	0.290358	0.198724	1.46112	0.143983	0.900886		GABARAPL1	GABA type A receptor associated protein like 1 [Source:VGNC Symbol;Acc:VGNC:56201]
ENSBTAG00000011783		0.480584	1.60803	1.99872	0.157432	0.980772		47.9295	0.467039	0.359973	1.29743	0.194484	0.912734		MPC1L	mitochondrial pyruvate carrier 1 like [Source:NCBI gene (formerly Entrezgene);Acc:520682]
ENSBTAG00000011819		-0.254712	4.79001	1.97407	0.160016	0.980772		444.884	-0.251111	0.170173	-1.47562	0.140045	0.900886		PHF14	PHD finger protein 14 [Source:VGNC Symbol;Acc:VGNC:32816]
ENSBTAG00000011839		0.177675	9.24757	2.23969	0.134508	0.980772		9877.94	0.186019	0.127753	1.45608	0.145369	0.900886		HMGCS1	3-hydroxy-3-methylglutaryl-CoA synthase 1 [Source:VGNC Symbol;Acc:VGNC:29880]
ENSBTAG00000011844		-0.245515	5.45843	2.06187	0.151025	0.980772		710.463	-0.238846	0.167376	-1.427	0.15358	0.909172
ENSBTAG00000011849		0.160891	6.43023	1.89487	0.168654	0.980772		1397.26	0.161108	0.11476	1.40387	0.160358	0.909172		HDAC2	histone deacetylase 2 [Source:VGNC Symbol;Acc:VGNC:50610]
ENSBTAG00000011872		-0.365867	2.11494	2.22763	0.135562	0.980772		67.5731	-0.354427	0.242214	-1.46328	0.143391	0.900886		EML3	EMAP like 3 [Source:VGNC Symbol;Acc:VGNC:28477]
ENSBTAG00000011896		0.441673	4.87802	1.90543	0.167472	0.980772		473.776	0.459033	0.302554	1.51719	0.129218	0.891522		GRIP2	glutamate receptor interacting protein 2 [Source:VGNC Symbol;Acc:VGNC:29652]
ENSBTAG00000011932		-0.205608	5.03351	2.08111	0.149132	0.980772		530.009	-0.210448	0.138283	-1.52187	0.128043	0.891522		PRG4	proteoglycan 4 [Source:VGNC Symbol;Acc:VGNC:33314]
ENSBTAG00000012065		0.181588	5.62618	1.92245	0.165586	0.980772		798.904	0.181326	0.125466	1.44523	0.148394	0.901048		DNAJC3	DnaJ heat shock protein family (Hsp40) member C3 [Source:VGNC Symbol;Acc:VGNC:53813]
ENSBTAG00000012072		0.191698	5.79779	1.83173	0.175923	0.980772		900.485	0.189632	0.139204	1.36226	0.173117	0.909172		NDUFS8	NADH:ubiquinone oxidoreductase core subunit S8 [Source:VGNC Symbol;Acc:VGNC:31973]
ENSBTAG00000012099		-0.391642	3.02667	1.88203	0.170104	0.980772		129.245	-0.381886	0.277787	-1.37475	0.16921	0.909172		TMEM87B	transmembrane protein 87B [Source:VGNC Symbol;Acc:VGNC:36119]
ENSBTAG00000012135		-0.125676	7.06555	1.96582	0.160892	0.980772		2168.34	-0.121352	0.0800789	-1.51541	0.129669	0.892058		LARP1B	La ribonucleoprotein 1B [Source:VGNC Symbol;Acc:VGNC:30791]
ENSBTAG00000012150		-0.364842	2.07793	2.07026	0.150196	0.980772		65.714	-0.356885	0.252421	-1.41385	0.157406	0.909172
ENSBTAG00000012170		-0.163045	6.26583	2.33242	0.126705	0.980772		1244.31	-0.1583	0.0947222	-1.6712	0.0946823	0.869546		UBL3	ubiquitin like 3 [Source:VGNC Symbol;Acc:VGNC:36607]
ENSBTAG00000012232		0.177125	5.47664	1.89019	0.169181	0.980772		719.175	0.177993	0.117695	1.51232	0.130452	0.89451		CYC1	cytochrome c1 [Source:VGNC Symbol;Acc:VGNC:50266]
ENSBTAG00000012239		-0.155924	6.03746	2.33042	0.126868	0.980772		1063.89	-0.153069	0.0953845	-1.60475	0.108548	0.870723		SLC37A3	solute carrier family 37 member 3 [Source:VGNC Symbol;Acc:VGNC:34844]
ENSBTAG00000012296		0.340324	4.13589	2.29089	0.130136	0.980772		283.874	0.340632	0.2214	1.53853	0.123918	0.888393		GABRG1	gamma-aminobutyric acid type A receptor subunit gamma1 [Source:VGNC Symbol;Acc:VGNC:55048]
ENSBTAG00000012350		-0.143512	8.31423	2.20895	0.137212	0.980772		5166.29	-0.145101	0.102013	-1.42238	0.154915	0.909172		MAT2B	methionine adenosyltransferase 2B [Source:VGNC Symbol;Acc:VGNC:31262]
ENSBTAG00000012442		0.129647	9.26636	1.89594	0.168533	0.980772		9981.88	0.133838	0.0927443	1.44309	0.148996	0.901048		CTSB	cathepsin B [Source:VGNC Symbol;Acc:VGNC:27813]
ENSBTAG00000012465		-0.453678	2.17196	2.20528	0.137539	0.980772		70.5367	-0.439491	0.308336	-1.42536	0.154052	0.909172		FOXC2	forkhead box C2 [Source:VGNC Symbol;Acc:VGNC:29081]
ENSBTAG00000012490		0.185718	6.48092	1.82626	0.17657	0.980772		1448.25	0.184095	0.13934	1.32119	0.186438	0.91245		ETFA	electron transfer flavoprotein subunit alpha [Source:VGNC Symbol;Acc:VGNC:28618]
ENSBTAG00000012595		0.311003	3.17127	1.8465	0.174192	0.980772		144.347	0.313004	0.221708	1.41179	0.158013	0.909172		RIDA	reactive intermediate imine deaminase A homolog [Source:VGNC Symbol;Acc:VGNC:33964]
ENSBTAG00000012606		-0.302191	5.24297	1.92747	0.165035	0.980772		610.856	-0.286902	0.210968	-1.35994	0.17385	0.909172		ZNF541	zinc finger protein 541 [Source:VGNC Symbol;Acc:VGNC:37300]
ENSBTAG00000012648		0.2896	2.03976	2.21177	0.136961	0.980772		65.0434	0.294001	0.189931	1.54794	0.121638	0.884322		ZSWIM5	zinc finger SWIM-type containing 5 [Source:VGNC Symbol;Acc:VGNC:37385]
ENSBTAG00000012664		0.184372	5.60753	1.88979	0.169226	0.980772		786.704	0.192972	0.121757	1.58489	0.112992	0.877014		NDST2	N-deacetylase and N-sulfotransferase 2 [Source:NCBI gene (formerly Entrezgene);Acc:286838]
ENSBTAG00000012681		0.53545	1.59308	2.33315	0.126645	0.980772		46.9297	0.553396	0.364545	1.51805	0.129003	0.891522		CORO2B	coronin 2B [Source:VGNC Symbol;Acc:VGNC:27624]
ENSBTAG00000012703		0.172732	8.49809	1.87842	0.170513	0.980772		5878.01	0.17059	0.136905	1.24605	0.212746	0.920451		GLO1	glyoxalase I [Source:VGNC Symbol;Acc:VGNC:50185]
ENSBTAG00000012757		-0.153069	7.08426	1.95445	0.162108	0.980772		2198.73	-0.148937	0.109337	-1.36218	0.173141	0.909172		GCNT1	glucosaminyl (N-acetyl) transferase 1 [Source:VGNC Symbol;Acc:VGNC:56968]
ENSBTAG00000012784		-0.105312	9.0731	1.98268	0.159109	0.980772		8735.32	-0.101588	0.071635	-1.41814	0.15615	0.909172		RACGAP1	Rac GTPase activating protein 1 [Source:VGNC Symbol;Acc:VGNC:33675]
ENSBTAG00000012838		0.177548	6.84459	1.86613	0.171919	0.980772		1866.58	0.174773	0.137102	1.27477	0.202391	0.914213		RDH12	retinol dehydrogenase 12 [Source:VGNC Symbol;Acc:VGNC:52816]
ENSBTAG00000012970		0.282759	3.33064	2.01843	0.155399	0.980772		160.577	0.287892	0.184721	1.55853	0.119108	0.882414		FAM53B	family with sequence similarity 53 member B [Source:VGNC Symbol;Acc:VGNC:55949]
ENSBTAG00000013013		0.113201	8.07162	1.82503	0.176716	0.980772		4362.9	0.116256	0.0829202	1.40202	0.160908	0.909172		GMPS	guanine monophosphate synthase [Source:VGNC Symbol;Acc:VGNC:29443]
ENSBTAG00000013110		0.250878	4.68875	2.06937	0.150283	0.980772		415.216	0.253713	0.164018	1.54686	0.121896	0.884322		FARP2	FERM, ARH/RhoGEF and pleckstrin domain protein 2 [Source:VGNC Symbol;Acc:VGNC:55172]
ENSBTAG00000013120		0.147677	6.17539	1.91135	0.166814	0.980772		1170.39	0.151889	0.100088	1.51755	0.129127	0.891522		ARMH3	armadillo like helical domain containing 3 [Source:VGNC Symbol;Acc:VGNC:52606]
ENSBTAG00000013136		0.321164	2.76158	2.07953	0.149286	0.980772		108.527	0.320349	0.217423	1.47339	0.140646	0.900886		EFCAB11	EF-hand calcium binding domain 11 [Source:VGNC Symbol;Acc:VGNC:28340]
ENSBTAG00000013147		-0.36617	5.443	1.87354	0.171071	0.980772		698.268	-0.353751	0.250824	-1.41036	0.158434	0.909172		NEFH	neurofilament heavy chain [Source:VGNC Symbol;Acc:VGNC:31985]
ENSBTAG00000013210		0.273517	6.64223	2.30993	0.12855	0.980772		1616.78	0.285014	0.17709	1.60943	0.107522	0.870723		ADAMTS4	ADAM metallopeptidase with thrombospondin type 1 motif 4 [Source:VGNC Symbol;Acc:VGNC:25627]
ENSBTAG00000013253		-0.256357	6.09004	2.35956	0.124517	0.980772		1097.97	-0.246329	0.157004	-1.56893	0.116665	0.882414		THAP4	THAP domain containing 4 [Source:VGNC Symbol;Acc:VGNC:55691]
ENSBTAG00000013270		0.145783	6.47612	1.8756	0.170835	0.980772		1441.59	0.150231	0.100331	1.49735	0.134303	0.896686		TTC19	tetratricopeptide repeat domain 19 [Source:VGNC Symbol;Acc:VGNC:36458]
ENSBTAG00000013322		0.181861	5.38085	2.17671	0.140114	0.980772		673.412	0.187941	0.112382	1.67234	0.0944572	0.869546		POMGNT1	protein O-linked mannose N-acetylglucosaminyltransferase 1 (beta 1,2-) [Source:VGNC Symbol;Acc:VGNC:55660]
ENSBTAG00000013343		0.187562	8.74377	2.08467	0.148784	0.980772		6960.12	0.184769	0.137007	1.34861	0.177462	0.909647		FTL	ferritin light chain [Source:NCBI gene (formerly Entrezgene);Acc:286861]
ENSBTAG00000013401		0.417195	3.03473	2.21524	0.136654	0.980772		130.724	0.437893	0.273131	1.60324	0.108883	0.870723		ARHGEF40	Rho guanine nucleotide exchange factor 40 [Source:VGNC Symbol;Acc:VGNC:26118]
ENSBTAG00000013408		-0.339524	4.10481	2.27985	0.131065	0.980772		276	-0.33089	0.214767	-1.54069	0.123392	0.888393		RBM12B	RNA binding motif protein 12B [Source:VGNC Symbol;Acc:VGNC:33786]
ENSBTAG00000013449		-0.189216	6.77336	2.28165	0.130913	0.980772		1770.88	-0.184224	0.122753	-1.50077	0.133414	0.895159		RAB3GAP1	RAB3 GTPase activating protein catalytic subunit 1 [Source:VGNC Symbol;Acc:VGNC:33653]
ENSBTAG00000013472		-0.293753	3.42613	1.84138	0.17479	0.980772		172.175	-0.286996	0.205521	-1.39643	0.162585	0.909172		COL1A2	collagen type I alpha 2 chain [Source:VGNC Symbol;Acc:VGNC:27561]
ENSBTAG00000013528		0.126804	7.28538	2.19004	0.138906	0.980772		2524.74	0.133766	0.0717802	1.86354	0.0623857	0.835762		CHMP7	charged multivesicular body protein 7 [Source:VGNC Symbol;Acc:VGNC:27306]
ENSBTAG00000013568		0.255294	3.39378	2.17716	0.140073	0.980772		169.029	0.253593	0.161969	1.56569	0.117422	0.882414		UEVLD	UEV and lactate/malate dehyrogenase domains [Source:VGNC Symbol;Acc:VGNC:36643]
ENSBTAG00000013581		-0.182378	4.98931	1.89876	0.168218	0.980772		513.169	-0.184981	0.121713	-1.51981	0.128558	0.891522		LEPROTL1	leptin receptor overlapping transcript like 1 [Source:VGNC Symbol;Acc:VGNC:30845]
ENSBTAG00000013611		-0.193685	7.2951	1.90224	0.167828	0.980772		2542.62	-0.189781	0.139993	-1.35564	0.175213	0.909172		SCLT1	sodium channel and clathrin linker 1 [Source:VGNC Symbol;Acc:VGNC:59362]
ENSBTAG00000013612		0.334194	1.50518	1.99501	0.157819	0.980772		44.4268	0.344088	0.247932	1.38783	0.165188	0.909172		MBLAC2	metallo-beta-lactamase domain containing 2 [Source:VGNC Symbol;Acc:VGNC:31282]
ENSBTAG00000013720		0.620883	1.86478	2.04388	0.15282	0.980772		56.8238	0.621582	0.440632	1.41066	0.158345	0.909172		KRT86	keratin 86 [Source:VGNC Symbol;Acc:VGNC:50411]
ENSBTAG00000013888		0.48005	2.01252	1.90097	0.167969	0.980772		62.9703	0.494448	0.352181	1.40396	0.160331	0.909172		FOXA1	forkhead box A1 [Source:VGNC Symbol;Acc:VGNC:29077]
ENSBTAG00000014006		-0.310133	6.31574	2.24652	0.133916	0.980772		1286.92	-0.306835	0.199918	-1.5348	0.124833	0.890954		TOR3A	torsin family 3 member A [Source:VGNC Symbol;Acc:VGNC:36226]
ENSBTAG00000014017		-0.168074	6.27708	1.95638	0.161901	0.980772		1252.87	-0.162231	0.108737	-1.49196	0.135711	0.900886		PCGF3	polycomb group ring finger 3 [Source:VGNC Symbol;Acc:VGNC:97295]
ENSBTAG00000014048		0.299078	1.80552	2.31729	0.127943	0.980772		54.8152	0.305689	0.194635	1.57058	0.116281	0.882414		SHLD1	shieldin complex subunit 1 [Source:VGNC Symbol;Acc:VGNC:49170]
ENSBTAG00000014079		-0.215896	7.84602	2.04795	0.152411	0.980772		3724.23	-0.209702	0.150539	-1.39301	0.163616	0.909172		GIGYF2	GRB10 interacting GYF protein 2 [Source:VGNC Symbol;Acc:VGNC:29356]
ENSBTAG00000014099		-0.216602	4.48029	2.06572	0.150644	0.980772		361.238	-0.212275	0.148132	-1.43302	0.151852	0.904843		YTHDC2	YTH domain containing 2 [Source:VGNC Symbol;Acc:VGNC:37040]
ENSBTAG00000014166		-0.119223	8.13812	2.26324	0.132477	0.980772		4566.75	-0.112502	0.0753539	-1.49299	0.135441	0.900282		POLR1B	RNA polymerase I subunit B [Source:VGNC Symbol;Acc:VGNC:33132]
ENSBTAG00000014249		0.181384	6.94772	2.1973	0.138253	0.980772		2001.82	0.182119	0.125392	1.4524	0.146391	0.901048		IVNS1ABP	influenza virus NS1A binding protein [Source:NCBI gene (formerly Entrezgene);Acc:514940]
ENSBTAG00000014325		-0.373368	5.33564	1.84597	0.174253	0.980772		650.133	-0.364846	0.260607	-1.39999	0.161517	0.909172		C3H1orf109	chromosome 3 C1orf109 homolog [Source:VGNC Symbol;Acc:VGNC:52706]
ENSBTAG00000014357		-0.333229	3.27574	2.02879	0.154344	0.980772		154.911	-0.329582	0.224323	-1.46923	0.14177	0.900886		SDC2	syndecan 2 [Source:VGNC Symbol;Acc:VGNC:34379]
ENSBTAG00000014366		0.156233	6.64075	1.97052	0.160393	0.980772		1615.33	0.164038	0.105364	1.55687	0.119502	0.882414		PRPF19	pre-mRNA processing factor 19 [Source:VGNC Symbol;Acc:VGNC:33372]
ENSBTAG00000014371		-0.26815	5.33187	2.17769	0.140025	0.980772		649.493	-0.253304	0.17575	-1.44128	0.149507	0.902872		CHPF2	chondroitin polymerizing factor 2 [Source:VGNC Symbol;Acc:VGNC:27313]
ENSBTAG00000014450		0.168798	5.69691	2.05593	0.151614	0.980772		839.233	0.170789	0.110241	1.54923	0.121326	0.884322		NOSIP	nitric oxide synthase interacting protein [Source:VGNC Symbol;Acc:VGNC:32175]
ENSBTAG00000014476		-0.208879	4.65876	2.22752	0.135571	0.980772		408.1	-0.20582	0.131621	-1.56373	0.117881	0.882414		ADAL	adenosine deaminase like [Source:VGNC Symbol;Acc:VGNC:25603]
ENSBTAG00000014505		-0.170579	5.76063	2.18478	0.139381	0.980772		876.177	-0.168525	0.104005	-1.62036	0.105155	0.870723		NGRN	neugrin, neurite outgrowth associated [Source:VGNC Symbol;Acc:VGNC:57159]
ENSBTAG00000014515		0.157722	7.09715	1.90331	0.167708	0.980772		2220.6	0.158601	0.117481	1.35001	0.177013	0.909505		RFC1	replication factor C subunit 1 [Source:VGNC Symbol;Acc:VGNC:106894]
ENSBTAG00000014541		-0.191342	5.76108	2.02061	0.155177	0.980772		875.196	-0.184292	0.123918	-1.48722	0.136958	0.900886		PDGFA	platelet derived growth factor subunit A [Source:VGNC Symbol;Acc:VGNC:32689]
ENSBTAG00000014660		-0.138832	6.3161	2.12642	0.144779	0.980772		1290.49	-0.138951	0.0853943	-1.62717	0.1037	0.870723		WDR53	WD repeat domain 53 [Source:VGNC Symbol;Acc:VGNC:56335]
ENSBTAG00000014713		0.276531	6.42839	2.11837	0.145541	0.980772		1394.55	0.285641	0.187319	1.52489	0.127286	0.891522		RARRES1	retinoic acid receptor responder 1 [Source:VGNC Symbol;Acc:VGNC:33731]
ENSBTAG00000014729		-0.146788	6.38926	2.29997	0.129376	0.980772		1357.61	-0.146639	0.088422	-1.6584	0.0972359	0.869546		MRPL51	mitochondrial ribosomal protein L51 [Source:VGNC Symbol;Acc:VGNC:31646]
ENSBTAG00000014734		-0.266346	7.25652	2.3157	0.128074	0.980772		2467.41	-0.254745	0.167968	-1.51663	0.129361	0.891522		CHD4	chromodomain helicase DNA binding protein 4 [Source:VGNC Symbol;Acc:VGNC:27280]
ENSBTAG00000014786		-0.231926	7.40431	2.27287	0.131656	0.980772		2740.3	-0.223126	0.152254	-1.46549	0.142787	0.900886		PBRM1	polybromo 1 [Source:VGNC Symbol;Acc:VGNC:32606]
ENSBTAG00000014788		0.496948	5.73138	1.89345	0.168813	0.980772		854.748	0.512828	0.383172	1.33838	0.180774	0.912165		AKAP12	A-kinase anchoring protein 12 [Source:VGNC Symbol;Acc:VGNC:25782]
ENSBTAG00000014794		-0.158231	7.13729	1.99437	0.157884	0.980772		2282.23	-0.159617	0.11318	-1.41029	0.158453	0.909172		SCYL3	SCY1 like pseudokinase 3 [Source:VGNC Symbol;Acc:VGNC:34376]
ENSBTAG00000014804		0.186161	6.49618	2.10527	0.146792	0.980772		1461.08	0.183083	0.12494	1.46536	0.142822	0.900886		HNRNPDL	heteroous nuclear ribonucleoprotein D like [Source:VGNC Symbol;Acc:VGNC:29895]
ENSBTAG00000014834		0.168245	10.776	2.23737	0.13471	0.980772		28479.8	0.166882	0.120147	1.38899	0.164837	0.909172		ZP3	zona pellucida glycoprotein 3 [Source:NCBI gene (formerly Entrezgene);Acc:280964]
ENSBTAG00000014883		0.208467	5.25537	2.24466	0.134076	0.980772		616.919	0.208416	0.130781	1.59362	0.11102	0.872364		GABARAP	GABA type A receptor-associated protein [Source:VGNC Symbol;Acc:VGNC:29185]
ENSBTAG00000014936		-0.161302	7.80596	1.90924	0.167048	0.980772		3620.29	-0.153575	0.112871	-1.36063	0.17363	0.909172		SLC25A51	solute carrier family 25 member 51 [Source:NCBI gene (formerly Entrezgene);Acc:781425]
ENSBTAG00000014958		1.10561	2.67444	2.28466	0.130659	0.980772		98.9532	1.1156	0.764836	1.45862	0.14467	0.900886		PRKAR2B	protein kinase cAMP-dependent type II regulatory subunit beta [Source:VGNC Symbol;Acc:VGNC:33326]
ENSBTAG00000015005		0.214469	5.06149	1.98466	0.158901	0.980772		539.799	0.217641	0.147549	1.47504	0.140203	0.900886		FANCG	FA complementation group G [Source:VGNC Symbol;Acc:VGNC:28858]
ENSBTAG00000015011		-0.169631	6.35398	2.13492	0.143978	0.980772		1321.74	-0.163607	0.104426	-1.56672	0.11718	0.882414		TRAPPC14	trafficking protein particle complex subunit 14 [Source:VGNC Symbol;Acc:VGNC:52690]
ENSBTAG00000015046		-0.359894	5.05515	1.84329	0.174566	0.980772		536.166	-0.346968	0.254899	-1.3612	0.17345	0.909172		MST1R	macrophage stimulating 1 receptor [Source:VGNC Symbol;Acc:VGNC:31708]
ENSBTAG00000015083		-0.131496	6.45727	1.99001	0.15834	0.980772		1421.48	-0.126928	0.0781508	-1.62415	0.104344	0.870723		FBXO9	F-box protein 9 [Source:VGNC Symbol;Acc:VGNC:28921]
ENSBTAG00000015183		-0.436673	2.72494	2.02922	0.154299	0.980772		104.539	-0.421308	0.301562	-1.39708	0.162388	0.909172		TPCN2	two pore segment channel 2 [Source:VGNC Symbol;Acc:VGNC:36244]
ENSBTAG00000015196		-0.182109	5.65848	2.15565	0.142046	0.980772		817.084	-0.179046	0.118023	-1.51704	0.129256	0.891522		PHF6	PHD finger protein 6 [Source:VGNC Symbol;Acc:VGNC:97297]
ENSBTAG00000015225		-0.158718	6.93047	1.84062	0.174878	0.980772		1975.14	-0.155942	0.114666	-1.35996	0.173841	0.909172		NUP58	nucleoporin 58 [Source:VGNC Symbol;Acc:VGNC:32363]
ENSBTAG00000015334		0.326157	2.31951	2.30058	0.129326	0.980772		78.9109	0.330196	0.21087	1.56588	0.117378	0.882414		ZHX1	zinc fingers and homeoboxes 1 [Source:VGNC Symbol;Acc:VGNC:37182]
ENSBTAG00000015390		0.228213	6.60586	1.89764	0.168343	0.980772		1580.02	0.227425	0.1682	1.35211	0.176339	0.909172		FN3KRP	fructosamine 3 kinase related protein [Source:VGNC Symbol;Acc:VGNC:29058]
ENSBTAG00000015419		-0.212119	5.10952	2.13034	0.144409	0.980772		557.936	-0.20885	0.139458	-1.49758	0.134241	0.896686		ARHGEF37	Rho guanine nucleotide exchange factor 37 [Source:VGNC Symbol;Acc:VGNC:26116]
ENSBTAG00000015437		0.226844	3.57417	1.9114	0.166808	0.980772		191.393	0.228158	0.150409	1.51692	0.129287	0.891522		NTMT1	N-terminal Xaa-Pro-Lys N-methyltransferase 1 [Source:VGNC Symbol;Acc:VGNC:32303]
ENSBTAG00000015449		-0.19311	6.57493	1.98241	0.159136	0.980772		1540.36	-0.190241	0.129904	-1.46447	0.143064	0.900886		PPEF2	protein phosphatase with EF-hand domain 2 [Source:VGNC Symbol;Acc:VGNC:53771]
ENSBTAG00000015462		0.263774	4.94543	2.32049	0.12768	0.980772		496.354	0.275267	0.163319	1.68546	0.0918997	0.869546		BNC1	basonuclin 1 [Source:VGNC Symbol;Acc:VGNC:26530]
ENSBTAG00000015481		-0.203347	5.51192	2.30362	0.129073	0.980772		738.025	-0.20326	0.128675	-1.57963	0.114191	0.879948		MTIF2	mitochondrial translational initiation factor 2 [Source:VGNC Symbol;Acc:VGNC:31733]
ENSBTAG00000015580		0.549356	2.22085	2.26835	0.13204	0.980772		73.1041	0.571815	0.368109	1.55338	0.120331	0.884193		TLE3	TLE family member 3, transcriptional corepressor [Source:VGNC Symbol;Acc:VGNC:35891]
ENSBTAG00000015602		0.260126	6.44054	2.12754	0.144673	0.980772		1407.47	0.259393	0.178306	1.45476	0.145735	0.900886		MRNIP	MRN complex interacting protein [Source:VGNC Symbol;Acc:VGNC:52861]
ENSBTAG00000015734		-0.233959	5.59789	1.94534	0.16309	0.980772		782.639	-0.235485	0.162787	-1.44658	0.148015	0.901048		RMDN1	regulator of microtubule dynamics 1 [Source:NCBI gene (formerly Entrezgene);Acc:513788]
ENSBTAG00000015834		0.350791	3.07668	2.04462	0.152745	0.980772		134.499	0.359696	0.234879	1.53141	0.125668	0.891522		ARHGEF4	Rho guanine nucleotide exchange factor 4 [Source:VGNC Symbol;Acc:VGNC:55325]
ENSBTAG00000015986		0.232567	4.57064	2.3192	0.127786	0.980772		383.851	0.233812	0.145704	1.60471	0.108558	0.870723		NDE1	nudE neurodevelopment protein 1 [Source:VGNC Symbol;Acc:VGNC:31932]
ENSBTAG00000016004		-0.28693	4.68014	2.11832	0.145546	0.980772		412.208	-0.282029	0.18778	-1.50191	0.133121	0.895159		METAP1	methionyl aminopeptidase 1 [Source:VGNC Symbol;Acc:VGNC:31395]
ENSBTAG00000016077		-0.428175	4.89192	2.21863	0.136354	0.980772		478.059	-0.414433	0.276212	-1.50042	0.133506	0.895159		ZNF317	zinc finger protein 317 [Source:VGNC Symbol;Acc:VGNC:37244]
ENSBTAG00000016152		-1.29086	3.72346	1.8399	0.174963	0.980772		207.541	-1.26873	0.950853	-1.33431	0.182102	0.91245		DAB2	DAB adaptor protein 2 [Source:VGNC Symbol;Acc:VGNC:27865]
ENSBTAG00000016236		-0.196194	5.5482	1.90072	0.167997	0.980772		755.899	-0.187606	0.136462	-1.37478	0.169198	0.909172		SLC12A6	solute carrier family 12 member 6 [Source:VGNC Symbol;Acc:VGNC:34669]
ENSBTAG00000016240		0.510452	2.49448	2.19593	0.138376	0.980772		88.325	0.521576	0.339522	1.53621	0.124488	0.889716		RNF157	ring finger protein 157 [Source:VGNC Symbol;Acc:VGNC:34031]
ENSBTAG00000016250		0.144069	7.15187	1.98929	0.158415	0.980772		2306.53	0.147441	0.104286	1.41381	0.157416	0.909172		AKTIP	AKT interacting protein [Source:VGNC Symbol;Acc:VGNC:25801]
ENSBTAG00000016338		-0.228319	4.83899	2.10286	0.147024	0.980772		460.839	-0.221549	0.144375	-1.53454	0.124898	0.890954		SPPL3	signal peptide peptidase like 3 [Source:VGNC Symbol;Acc:VGNC:35237]
ENSBTAG00000016365		-0.263016	5.30695	2.32769	0.12709	0.980772		638.281	-0.258804	0.165392	-1.56479	0.117631	0.882414		ABCG5	ATP binding cassette subfamily G member 5 [Source:VGNC Symbol;Acc:VGNC:25485]
ENSBTAG00000016374		0.305488	2.16893	1.85136	0.173625	0.980772		71.1489	0.314003	0.224605	1.39803	0.162105	0.909172		OGFRL1	opioid growth factor receptor like 1 [Source:VGNC Symbol;Acc:VGNC:32412]
ENSBTAG00000016435		-0.317602	5.35871	2.16186	0.141473	0.980772		662.323	-0.306725	0.210481	-1.45726	0.145045	0.900886		NOM1	nucleolar protein with MIF4G domain 1 [Source:VGNC Symbol;Acc:VGNC:32162]
ENSBTAG00000016494		0.163804	6.8376	1.93075	0.164676	0.980772		1850.31	0.170233	0.111768	1.52309	0.127736	0.891522		RELT	RELT TNF receptor [Source:VGNC Symbol;Acc:VGNC:33862]
ENSBTAG00000016643		-0.248945	3.13571	2.02526	0.154702	0.980772		139.705	-0.244058	0.152747	-1.59779	0.11009	0.871182		CYB561D1	cytochrome b561 family member D1 [Source:VGNC Symbol;Acc:VGNC:50259]
ENSBTAG00000016651		-0.327864	4.43288	2.05341	0.151865	0.980772		347.923	-0.321813	0.222053	-1.44926	0.147264	0.901048		ISL2	ISL LIM homeobox 2 [Source:VGNC Symbol;Acc:VGNC:30297]
ENSBTAG00000016675		-0.12339	7.13343	1.92673	0.165116	0.980772		2271.7	-0.120902	0.0756227	-1.59875	0.109876	0.871182		ANAPC7	anaphase promoting complex subunit 7 [Source:VGNC Symbol;Acc:VGNC:53888]
ENSBTAG00000016721		0.352612	3.51733	1.93989	0.16368	0.980772		184.67	0.360096	0.25125	1.43321	0.151797	0.904843		ZNF791	zinc finger protein 791 [Source:HGNC Symbol;Acc:HGNC:26895]
ENSBTAG00000016733		-0.242191	3.97899	1.96321	0.16117	0.980772		252.923	-0.231233	0.157789	-1.46546	0.142795	0.900886		NOL9	nucleolar protein 9 [Source:VGNC Symbol;Acc:VGNC:32160]
ENSBTAG00000016829		0.267963	2.52564	2.01875	0.155367	0.980772		91.6444	0.278736	0.177552	1.56988	0.116442	0.882414		ZBTB22	zinc finger and BTB domain containing 22 [Source:VGNC Symbol;Acc:VGNC:37067]
ENSBTAG00000016869		-0.131324	7.54143	2.24377	0.134154	0.980772		3019.33	-0.130683	0.0845049	-1.54645	0.121995	0.884501		POLD3	DNA polymerase delta 3, accessory subunit [Source:VGNC Symbol;Acc:VGNC:33115]
ENSBTAG00000016936		0.118356	7.72891	1.98705	0.158649	0.980772		3439.74	0.121236	0.0820875	1.47691	0.139699	0.900886		MISP3	MISP family member 3 [Source:VGNC Symbol;Acc:VGNC:55217]
ENSBTAG00000016988		0.209059	4.61658	2.07884	0.149354	0.980772		394.916	0.211937	0.129222	1.6401	0.100985	0.869546		PIN1	peptidylprolyl cis/trans isomerase, NIMA-interacting 1 [Source:VGNC Symbol;Acc:VGNC:97301]
ENSBTAG00000017064		-0.192567	5.44293	1.87947	0.170394	0.980772		703.177	-0.194321	0.134482	-1.44496	0.14847	0.901048		ING4	inhibitor of growth family member 4 [Source:VGNC Symbol;Acc:VGNC:30197]
ENSBTAG00000017105		0.259826	5.06278	2.12421	0.144988	0.980772		539.199	0.266256	0.170962	1.55739	0.119377	0.882414		FSTL4	follistatin like 4 [Source:VGNC Symbol;Acc:VGNC:54435]
ENSBTAG00000017128		-0.192395	8.77758	2.12252	0.145147	0.980772		7108.62	-0.181027	0.133226	-1.3588	0.174211	0.909172		NUP153	nucleoporin 153 [Source:VGNC Symbol;Acc:VGNC:50235]
ENSBTAG00000017246		0.212599	11.5673	1.84475	0.174395	0.980772		49394.5	0.207976	0.166775	1.24704	0.212383	0.920116		UBB	ubiquitin B [Source:VGNC Symbol;Acc:VGNC:107281]
ENSBTAG00000017265		-0.158801	6.42903	2.04248	0.152961	0.980772		1395.18	-0.161509	0.104864	-1.54018	0.123517	0.888393		VBP1	VHL binding protein 1 [Source:VGNC Symbol;Acc:VGNC:36777]
ENSBTAG00000017275		-0.157704	5.28229	2.2407	0.13442	0.980772		627.963	-0.154052	0.08195	-1.87983	0.0601314	0.827913		COIL	coilin [Source:VGNC Symbol;Acc:VGNC:27552]
ENSBTAG00000017360		0.147645	6.15779	2.29292	0.129966	0.980772		1154.84	0.151649	0.0814327	1.86226	0.0625658	0.835762		HDAC3	histone deacetylase 3 [Source:VGNC Symbol;Acc:VGNC:106764]
ENSBTAG00000017395		0.119408	7.86181	2.27932	0.13111	0.980772		3773.38	0.122748	0.0783418	1.56682	0.117156	0.882414		CERS5	ceramide synthase 5 [Source:VGNC Symbol;Acc:VGNC:27227]
ENSBTAG00000017450		0.305871	1.73464	1.99101	0.158235	0.980772		51.9527	0.315145	0.219127	1.43818	0.150382	0.903244		KLHL24	kelch like family member 24 [Source:VGNC Symbol;Acc:VGNC:30652]
ENSBTAG00000017451		0.440392	2.95274	2.1959	0.138379	0.980772		122.726	0.455475	0.288823	1.57701	0.114794	0.881653		TSPAN17	tetraspanin 17 [Source:VGNC Symbol;Acc:VGNC:36432]
ENSBTAG00000017466		0.385143	1.60161	2.28871	0.130318	0.980772		47.393	0.399465	0.266955	1.49638	0.134556	0.896775		HCN4	hyperpolarization activated cyclic nucleotide gated potassium channel 4 [Source:VGNC Symbol;Acc:VGNC:29779]
ENSBTAG00000017486		-0.26614	4.28675	2.12808	0.144621	0.980772		313.51	-0.25762	0.171008	-1.50648	0.131944	0.895159		ADARB1	adenosine deaminase RNA specific B1 [Source:VGNC Symbol;Acc:VGNC:25636]
ENSBTAG00000017488		-0.398177	2.11838	1.9006	0.168011	0.980772		67.3049	-0.387457	0.288532	-1.34286	0.179318	0.912165		KLF3	Kruppel like factor 3 [Source:VGNC Symbol;Acc:VGNC:30630]
ENSBTAG00000017512		0.267665	4.92283	1.96452	0.161031	0.980772		489.533	0.269027	0.185535	1.45001	0.147056	0.901048		MAPT	microtubule associated protein tau [Source:VGNC Symbol;Acc:VGNC:57143]
ENSBTAG00000017525		0.185952	5.40919	2.14273	0.143247	0.980772		686.574	0.187326	0.116948	1.60179	0.109202	0.871182		ATG12	autophagy related 12 [Source:VGNC Symbol;Acc:VGNC:26250]
ENSBTAG00000017554		-0.232134	5.64933	2.04426	0.152781	0.980772		813.455	-0.235926	0.162911	-1.44819	0.147565	0.901048		RTN4IP1	reticulon 4 interacting protein 1 [Source:VGNC Symbol;Acc:VGNC:34205]
ENSBTAG00000017690		-0.511853	2.40264	1.93575	0.164131	0.980772		82.4345	-0.50035	0.363429	-1.37675	0.16859	0.909172		CARNS1	carnosine synthase 1 [Source:VGNC Symbol;Acc:VGNC:26772]
ENSBTAG00000017691		-0.225259	3.74029	2.21715	0.136485	0.980772		214.582	-0.221422	0.129682	-1.70742	0.0877446	0.866069		KIAA0040	KIAA0040 [Source:VGNC Symbol;Acc:VGNC:106793]
ENSBTAG00000017711		-0.325921	5.53365	2.28594	0.130551	0.980772		749.133	-0.327704	0.211695	-1.548	0.121622	0.884322		WHAMM	WASP homolog associated with actin, golgi membranes and microtubules [Source:VGNC Symbol;Acc:VGNC:53957]
ENSBTAG00000017750		-0.274047	3.49275	1.85048	0.173728	0.980772		180.053	-0.265585	0.189723	-1.39986	0.161557	0.909172		RHBDD3	rhomboid domain containing 3 [Source:VGNC Symbol;Acc:VGNC:33932]
ENSBTAG00000017759		0.541169	7.36408	2.02096	0.155141	0.980772		2669.05	0.539409	0.403009	1.33845	0.180748	0.912165
ENSBTAG00000017779		0.220306	4.5363	1.8473	0.174097	0.980772		374.351	0.221839	0.153433	1.44584	0.148222	0.901048		HSD17B10	hydroxysteroid 17-beta dehydrogenase 10 [Source:VGNC Symbol;Acc:VGNC:29969]
ENSBTAG00000017826		0.29235	5.15705	2.35267	0.125068	0.980772		578.736	0.29132	0.19296	1.50975	0.131108	0.89451		SCLY	selenocysteine lyase [Source:VGNC Symbol;Acc:VGNC:55677]
ENSBTAG00000017868		-0.133497	6.80223	1.89075	0.169117	0.980772		1809.01	-0.131728	0.0945394	-1.39336	0.163511	0.909172		DHX40	DEAH-box helicase 40 [Source:VGNC Symbol;Acc:VGNC:28056]
ENSBTAG00000017925		0.474707	2.00312	2.34559	0.125638	0.980772		62.0198	0.484701	0.313538	1.54591	0.122127	0.884945		LMF2	lipase maturation factor 2 [Source:VGNC Symbol;Acc:VGNC:30927]
ENSBTAG00000018031		0.691428	3.34456	2.07997	0.149243	0.980772		117.193	-0.154841	0.323057	-0.4793	0.631725	0.97928		PODXL2	podocalyxin like 2 [Source:VGNC Symbol;Acc:VGNC:33103]
[truncated: 10,546 more rows]
