# Supplementary material for: Tight gene co-expression in BCB positive cattle oocytes and their surrounding cumulus cells
Source: Reprod Biol Endocrinol. 2022 Aug 13;20:119. doi: 10.1186/s12958-022-00994-3 (PMC9375383; doi:10.1186/s12958-022-00994-3)
Supplement: Supplementary file 9 — Additional file 9: Supplementary table S7. Analysis of differential transcript abundance in cumulus cells surrounding oocytes classified by brilliant cresyl blue. [file 12958_2022_994_MOESM9_ESM.xlsx]

## Sheet: 2022_03_08_merged_dge_cumulus_e
Supplementary table S7. Analysis of differential transcript abundance in cumulus cells surrounding oocytes classified by brilliant cresyl blue.
		edgeR						DESeq2							Annotation
Ensembl ID		logFC	logCPM	LR	PValue	FDR		baseMean	log2FoldChange	lfcSE	stat	pvalue	padj		Gene symbol	Gene description
ENSBTAG00000004275		-4.35066	3.59671	92.6243	6.3225e-22	7.56487e-18		42.5908	-4.65384	0.407876	-11.4099	3.73004e-30	4.46299e-26		DKK3	dickkopf WNT signaling pathway inhibitor 3 [Source:VGNC Symbol;Acc:VGNC:28081]
ENSBTAG00000024560		2.06	4.50476	62.4119	2.78629e-15	1.6669e-11		67.7232	1.78856	0.264356	6.76575	1.32623e-11	2.2669e-08		STUM	stum, mechanosensory transduction mediator homolog [Source:VGNC Symbol;Acc:VGNC:35429]
ENSBTAG00000051031		-4.48751	3.82734	55.8716	7.7363e-14	3.08549e-10		54.8241	-4.84364	0.512516	-9.4507	3.36577e-21	2.01357e-17
ENSBTAG00000043561		-2.70465	13.7768	44.9985	1.97183e-11	5.89822e-08		53446.9	-3.08419	0.381524	-8.08387	6.27432e-16	2.50241e-12		COX1	cytochrome c oxidase subunit I [Source:NCBI gene (formerly Entrezgene);Acc:3283879]
ENSBTAG00000045902		-2.85345	3.17437	41.852	9.84501e-11	2.35591e-07		36.64	-3.18719	0.430969	-7.3954	1.4098e-13	3.37364e-10		EPHB2	EPH receptor B2 [Source:VGNC Symbol;Acc:VGNC:54424]
ENSBTAG00000025830		1.42851	5.44187	40.8723	1.62505e-10	2.77768e-07		135.908	1.14146	0.225544	5.0609	4.1728e-07	7.13251e-05		R3HCC1	R3H domain and coiled-coil containing 1 [Source:VGNC Symbol;Acc:VGNC:33609]
ENSBTAG00000043563		-2.99571	12.7065	40.881	1.6179e-10	2.77768e-07		25680.1	-3.37591	0.449894	-7.50379	6.19965e-14	1.85447e-10		ND5	NADH dehydrogenase subunit 5 [Source:NCBI gene (formerly Entrezgene);Acc:3283887]
ENSBTAG00000002834		1.29024	6.81528	38.7305	4.86546e-10	7.2769e-07		357.179	1.01226	0.193414	5.23362	1.6622e-07	3.42901e-05		CCDC69	coiled-coil domain containing 69 [Source:VGNC Symbol;Acc:VGNC:26911]
ENSBTAG00000043546		-2.95424	11.035	37.6109	8.63601e-10	1.14811e-06		8062.51	-3.3336	0.490121	-6.80159	1.03469e-11	2.06334e-08		ND6	NADH dehydrogenase subunit 6 [Source:NCBI gene (formerly Entrezgene);Acc:3283888]
ENSBTAG00000013528		1.21629	6.27314	37.3369	9.93875e-10	1.18917e-06		245.293	0.939055	0.181923	5.16182	2.44555e-07	4.57203e-05		CHMP7	charged multivesicular body protein 7 [Source:VGNC Symbol;Acc:VGNC:27306]
ENSBTAG00000048925		-3.22837	3.96493	35.5542	2.48051e-09	2.69812e-06		69.5209	-3.61341	0.557028	-6.48695	8.75889e-11	1.16445e-07
ENSBTAG00000025669		1.50995	3.1941	35.265	2.87762e-09	2.86923e-06		26.5809	1.26834	0.239222	5.30194	1.14578e-07	2.53875e-05		B3GALT4	beta-1,3-galactosyltransferase 4 [Source:VGNC Symbol;Acc:VGNC:26374]
ENSBTAG00000043568		-3.00816	10.7684	34.8012	3.65153e-09	3.36081e-06		6775.72	-3.3972	0.534437	-6.35659	2.06279e-10	2.05678e-07		ND3	NADH dehydrogenase subunit 3 [Source:NCBI gene (formerly Entrezgene);Acc:3283884]
ENSBTAG00000043556		-2.64167	11.0272	34.5919	4.06596e-09	3.47494e-06		7963.08	-3.0194	0.468005	-6.45165	1.10641e-10	1.31232e-07		COX2	cytochrome c oxidase subunit II [Source:NCBI gene (formerly Entrezgene);Acc:3283880]
ENSBTAG00000043558		-2.93989	12.1737	33.5893	6.80663e-09	5.42942e-06		17809.8	-3.31501	0.509576	-6.50543	7.74726e-11	1.1587e-07		ND1	NADH dehydrogenase subunit 1 [Source:NCBI gene (formerly Entrezgene);Acc:3283877]
ENSBTAG00000043571		-2.88627	12.5154	31.9644	1.57022e-08	1.10516e-05		22442.5	-3.24984	0.514219	-6.31994	2.61657e-10	2.40825e-07		ND2	NADH dehydrogenase subunit 2 [Source:NCBI gene (formerly Entrezgene);Acc:3283878]
ENSBTAG00000043577		-2.71891	13.324	32.0013	1.54069e-08	1.10516e-05		39323.5	-3.09341	0.494555	-6.25494	3.9768e-10	3.39874e-07		ND4	NADH dehydrogenase subunit 4 [Source:NCBI gene (formerly Entrezgene);Acc:3283886]
ENSBTAG00000019334		1.03917	5.72617	30.8098	2.84598e-08	1.89179e-05		167.965	0.756142	0.181201	4.17295	3.00682e-05	0.00241454		KLC2	kinesin light chain 2 [Source:VGNC Symbol;Acc:VGNC:30623]
ENSBTAG00000019436		0.884048	5.46232	30.7032	3.00671e-08	1.89344e-05		140.665	0.619009	0.138181	4.47971	7.47457e-06	0.000745277		SLC39A13	solute carrier family 39 member 13 [Source:VGNC Symbol;Acc:VGNC:34861]
ENSBTAG00000013478		1.0596	7.58366	30.4925	3.35165e-08	1.90964e-05		617.561	0.773131	0.175768	4.3986	1.08954e-05	0.00100279		MARVELD1	MARVEL domain containing 1 [Source:VGNC Symbol;Acc:VGNC:31252]
ENSBTAG00000031387		0.858154	5.06759	30.5029	3.33362e-08	1.90964e-05		106.161	0.591763	0.129377	4.57393	4.78656e-06	0.000506825		FZR1	fizzy and cell division cycle 20 related 1 [Source:VGNC Symbol;Acc:VGNC:29173]
ENSBTAG00000043584		-2.4474	12.1423	30.3524	3.60252e-08	1.95928e-05		17241.3	-2.8266	0.455226	-6.20924	5.32429e-10	4.24701e-07		ATP6	ATP synthase F0 subunit 6 [Source:NCBI gene (formerly Entrezgene);Acc:3283882]
ENSBTAG00000043559		-2.79716	10.3492	30.0342	4.24491e-08	2.20828e-05		5035.58	-3.17804	0.530402	-5.99175	2.07592e-09	1.07993e-06		ND4L	NADH dehydrogenase subunit 4L [Source:NCBI gene (formerly Entrezgene);Acc:3283885]
ENSBTAG00000006030		-2.90633	7.66502	29.8423	4.68644e-08	2.33638e-05		788.39	-3.27069	0.54044	-6.0519	1.43146e-09	8.56372e-07		MYOG	myogenin [Source:VGNC Symbol;Acc:VGNC:31837]
ENSBTAG00000053595		-2.30128	1.88804	29.0959	6.88819e-08	3.29669e-05		16.1583	-2.68529	0.443416	-6.05591	1.39628e-09	8.56372e-07		HOXA9	homeobox A9 [Source:VGNC Symbol;Acc:VGNC:107226]
ENSBTAG00000051225		0.944802	6.03419	28.786	8.08351e-08	3.71997e-05		209.749	0.655625	0.158177	4.14489	3.39974e-05	0.00265868
ENSBTAG00000020247		-2.5354	1.97894	28.4091	9.82046e-08	4.35192e-05		18.9098	-2.93432	0.482833	-6.07729	1.22232e-09	8.12505e-07		ADCYAP1R1	ADCYAP receptor type I [Source:VGNC Symbol;Acc:VGNC:25652]
ENSBTAG00000043564		-2.60588	10.4392	28.1653	1.11385e-07	4.75971e-05		5312.79	-2.97982	0.506313	-5.88533	3.97261e-09	1.69758e-06		ATP8	ATP synthase F0 subunit 8 [Source:NCBI gene (formerly Entrezgene);Acc:3283881]
ENSBTAG00000015437		0.953545	5.14088	28.0165	1.20285e-07	4.96281e-05		112.013	0.684308	0.168937	4.05066	5.10734e-05	0.00363746		NTMT1	N-terminal Xaa-Pro-Lys N-methyltransferase 1 [Source:VGNC Symbol;Acc:VGNC:32303]
ENSBTAG00000014728		1.0793	6.52285	27.7798	1.35939e-07	5.42168e-05		292.617	0.814816	0.183363	4.44373	8.84137e-06	0.000859017		TAPBPL	TAP binding protein like [Source:VGNC Symbol;Acc:VGNC:35600]
ENSBTAG00000014881		0.877441	5.45641	27.5452	1.53466e-07	5.92328e-05		139.427	0.597645	0.150231	3.97817	6.94479e-05	0.00445878		PHF23	PHD finger protein 23 [Source:VGNC Symbol;Acc:VGNC:32823]
ENSBTAG00000006525		1.02915	8.17806	27.1744	1.85904e-07	6.74041e-05		935.521	0.748518	0.181336	4.12781	3.66235e-05	0.00282214		FDXR	ferredoxin reductase [Source:VGNC Symbol;Acc:VGNC:28942]
ENSBTAG00000011625		0.972653	6.74174	27.206	1.82891e-07	6.74041e-05		345.032	0.686583	0.175926	3.90268	9.5133e-05	0.00552557		LYPLA2	lysophospholipase 2 [Source:VGNC Symbol;Acc:VGNC:31106]
ENSBTAG00000030930		0.94929	4.62276	26.7059	2.36891e-07	8.33649e-05		76.6594	0.684281	0.159099	4.30097	1.70052e-05	0.00151841		HMCES	5-hydroxymethylcytosine binding, ES cell specific [Source:VGNC Symbol;Acc:VGNC:29871]
ENSBTAG00000052225		-2.041	3.83919	26.6062	2.49444e-07	8.52743e-05		58.7852	-2.39693	0.403917	-5.93421	2.95264e-09	1.35878e-06
ENSBTAG00000000857		1.05429	5.81569	26.547	2.57204e-07	8.54846e-05		177.92	0.78523	0.192452	4.08013	4.50111e-05	0.00332175		SLC52A2	solute carrier family 52 member 2 [Source:NCBI gene (formerly Entrezgene);Acc:527884]
ENSBTAG00000006731		1.73175	4.53639	26.3757	2.81056e-07	8.84955e-05		70.0345	1.46077	0.340095	4.29517	1.74562e-05	0.00154713		SLC7A5	solute carrier family 7 member 5 [Source:VGNC Symbol;Acc:VGNC:52250]
ENSBTAG00000050274		-2.6361	5.14293	26.3848	2.79736e-07	8.84955e-05		143.734	-3.01646	0.527755	-5.71564	1.0929e-08	3.96259e-06
ENSBTAG00000032961		1.00782	6.53647	26.1464	3.16491e-07	9.70979e-05		297.124	0.717759	0.180221	3.98265	6.81507e-05	0.00443617		IER3IP1	immediate early response 3 interacting protein 1 [Source:NCBI gene (formerly Entrezgene);Acc:768079]
ENSBTAG00000015981		-2.12135	1.62386	25.8397	3.70974e-07	0.0001049		11.6597	-2.4696	0.435895	-5.66558	1.46531e-08	4.7385e-06		ETV1	ETS variant transcription factor 1 [Source:VGNC Symbol;Acc:VGNC:28628]
ENSBTAG00000049326		-2.46772	3.50082	25.8975	3.60033e-07	0.0001049		49.2562	-2.83389	0.468909	-6.04359	1.50724e-09	8.58768e-07
ENSBTAG00000050357		-2.43938	1.71331	25.8148	3.75788e-07	0.0001049		14.3632	-2.80379	0.491171	-5.70838	1.14054e-08	4.0137e-06
ENSBTAG00000055145		0.867734	8.29774	25.8087	3.76991e-07	0.0001049		1021.8	0.5782	0.144471	4.00218	6.27626e-05	0.00419527		SLC25A10	solute carrier family 25 member 10 [Source:VGNC Symbol;Acc:VGNC:107277]
ENSBTAG00000020456		0.897218	4.6432	25.7604	3.86531e-07	0.00010511		78.1405	0.631973	0.162458	3.89008	0.000100213	0.00577341		AGPAT3	1-acylglycerol-3-phosphate O-acyltransferase 3 [Source:VGNC Symbol;Acc:VGNC:25736]
ENSBTAG00000003540		-1.85173	11.5658	25.5387	4.33603e-07	0.000107167		11257.4	-2.21749	0.363572	-6.09919	1.06608e-09	7.50332e-07		MYT1L	myelin transcription factor 1 like [Source:VGNC Symbol;Acc:VGNC:59198]
ENSBTAG00000004111		1.11353	5.84474	25.5251	4.36654e-07	0.000107167		183.706	0.801661	0.228198	3.513	0.000443076	0.0158251		LRRC45	leucine rich repeat containing 45 [Source:VGNC Symbol;Acc:VGNC:31017]
ENSBTAG00000010502		0.962357	5.26634	25.5154	4.38877e-07	0.000107167		120.966	0.69179	0.173932	3.97736	6.96859e-05	0.00445878		SERTAD3	SERTA domain containing 3 [Source:VGNC Symbol;Acc:VGNC:34485]
ENSBTAG00000012607		0.926016	5.80676	25.5273	4.36176e-07	0.000107167		177.825	0.644482	0.164971	3.90663	9.35916e-05	0.00546255		NCAPH2	non-SMC condensin II complex subunit H2 [Source:VGNC Symbol;Acc:VGNC:31906]
ENSBTAG00000017925		0.869367	5.72049	25.5708	4.26453e-07	0.000107167		168.818	0.599107	0.156257	3.83411	0.000126018	0.00667171		LMF2	lipase maturation factor 2 [Source:VGNC Symbol;Acc:VGNC:30927]
ENSBTAG00000049788		2.95898	2.8128	25.3477	4.78731e-07	0.000112521		18.2631	2.75821	0.587553	4.6944	2.67389e-06	0.000319931		WFDC1	WAP four-disulfide core domain 1 [Source:VGNC Symbol;Acc:VGNC:107028]
ENSBTAG00000052305		-2.06985	7.6003	25.3441	4.79614e-07	0.000112521		735.158	-2.43611	0.397785	-6.12419	9.11445e-10	6.8159e-07
ENSBTAG00000000429		0.925082	7.0872	25.1155	5.39975e-07	0.000121583		436.517	0.65506	0.15495	4.22757	2.36232e-05	0.00196286		DGCR2	DiGeorge syndrome critical region 2 [Source:NCBI gene (formerly Entrezgene);Acc:767971]
ENSBTAG00000046173		0.818485	5.82183	25.0845	5.48725e-07	0.000121583		181.42	0.544888	0.142991	3.81064	0.000138609	0.00711782		ALG12	ALG12 alpha-1,6-mannosyltransferase [Source:VGNC Symbol;Acc:VGNC:25825]
ENSBTAG00000048237		-2.1878	1.98007	25.1295	5.36068e-07	0.000121583		17.3295	-2.54879	0.448523	-5.68264	1.32632e-08	4.40817e-06		FGF9	fibroblast growth factor 9 [Source:VGNC Symbol;Acc:VGNC:53814]
ENSBTAG00000020047		1.13251	4.08679	25.0155	5.68708e-07	0.00012372		51.904	0.864115	0.22043	3.92013	8.85004e-05	0.00528851		MON1A	MON1 homolog A, secretory trafficking associated [Source:VGNC Symbol;Acc:VGNC:31552]
ENSBTAG00000018639		0.81388	5.13202	24.8852	6.08484e-07	0.000130009		111.81	0.542211	0.137381	3.94676	7.92157e-05	0.00491096		UNC45A	unc-45 myosin chaperone A [Source:VGNC Symbol;Acc:VGNC:36667]
ENSBTAG00000016561		0.949659	4.57591	24.8001	6.35943e-07	0.000133492		74.0996	0.689065	0.166154	4.14715	3.36644e-05	0.00264996		NUBP2	nucleotide binding protein 2 [Source:VGNC Symbol;Acc:VGNC:32316]
ENSBTAG00000047690		-2.00902	2.69638	24.6874	6.74248e-07	0.000139093		27.0831	-2.36518	0.404766	-5.84334	5.11659e-09	2.11103e-06
ENSBTAG00000008498		0.777543	7.56144	24.5547	7.22284e-07	0.000145284		619.659	0.480272	0.151686	3.16622	0.00154432	0.0343454		ALYREF	Aly/REF export factor [Source:VGNC Symbol;Acc:VGNC:25855]
ENSBTAG00000014167		0.862857	4.80244	24.5381	7.28546e-07	0.000145284		88.6402	0.59658	0.155301	3.84144	0.000122316	0.00650448		RNF121	ring finger protein 121 [Source:VGNC Symbol;Acc:VGNC:34014]
ENSBTAG00000046919		-1.66062	11.9579	24.2503	8.45946e-07	0.00016593		14621.1	-2.01838	0.341612	-5.9084	3.45448e-09	1.53085e-06		ADPRM	ADP-ribose/CDP-alcohol diphosphatase, manganese dependent [Source:VGNC Symbol;Acc:VGNC:25692]
ENSBTAG00000011137		0.911816	5.84677	24.1938	8.71107e-07	0.00016811		184.584	0.631639	0.180567	3.49808	0.000468617	0.0165398		MORN4	MORN repeat containing 4 [Source:VGNC Symbol;Acc:VGNC:31561]
ENSBTAG00000008191		0.82717	6.18232	24.0682	9.2982e-07	0.000171158		234.741	0.544443	0.156666	3.47518	0.000510503	0.0175522		SLC39A7	solute carrier family 39 member 7 [Source:VGNC Symbol;Acc:VGNC:34867]
ENSBTAG00000010497		1.10825	4.05581	24.078	9.25089e-07	0.000171158		51.1315	0.841788	0.214074	3.93223	8.41607e-05	0.00515581		TRAF2	TNF receptor associated factor 2 [Source:VGNC Symbol;Acc:VGNC:36271]
ENSBTAG00000045762		0.908193	6.09772	24.0733	9.27383e-07	0.000171158		217.738	0.638168	0.158259	4.03242	5.52047e-05	0.00386271		SCAMP4	secretory carrier membrane protein 4 [Source:VGNC Symbol;Acc:VGNC:34318]
ENSBTAG00000001354		1.06076	3.72299	24.011	9.57891e-07	0.000173654		39.7066	0.810776	0.202114	4.01147	6.03419e-05	0.00407905		INPP5E	inositol polyphosphate-5-phosphatase E [Source:VGNC Symbol;Acc:VGNC:30213]
ENSBTAG00000004248		1.10778	3.50606	23.9167	1.00595e-06	0.000177002		33.2872	0.843566	0.205459	4.10575	4.02997e-05	0.00305181		MLYCD	malonyl-CoA decarboxylase [Source:VGNC Symbol;Acc:VGNC:97287]
ENSBTAG00000005261		1.47775	6.0781	23.931	9.98528e-07	0.000177002		211.092	1.18741	0.292601	4.05811	4.9472e-05	0.0035445
ENSBTAG00000012500		1.21979	5.64085	23.8438	1.04477e-06	0.000178582		158.239	0.924596	0.258677	3.57433	0.000351128	0.0136404		RARA	retinoic acid receptor alpha [Source:VGNC Symbol;Acc:VGNC:33729]
ENSBTAG00000037616		-2.13547	2.79954	23.8601	1.03595e-06	0.000178582		30.3442	-2.50684	0.440135	-5.69561	1.22932e-08	4.20252e-06		KCNJ6	potassium inwardly rectifying channel subfamily J member 6 [Source:VGNC Symbol;Acc:VGNC:53585]
ENSBTAG00000022004		-2.03233	4.54564	23.6202	1.17351e-06	0.000192932		80.8682	-2.31279	0.384113	-6.02112	1.73218e-09	9.42068e-07		FLNB	filamin B [Source:VGNC Symbol;Acc:VGNC:29034]
ENSBTAG00000043560		-2.32055	12.8686	23.6527	1.15383e-06	0.000192932		28450.1	-2.70274	0.464881	-5.81383	6.10592e-09	2.43525e-06		COX3	cytochrome c oxidase subunit III [Source:NCBI gene (formerly Entrezgene);Acc:3283883]
ENSBTAG00000048565		-2.54143	1.31243	23.6143	1.17711e-06	0.000192932		9.29263	-2.86218	0.548765	-5.21568	1.83144e-07	3.53439e-05		BASP1	brain abundant membrane attached signal protein 1 [Source:VGNC Symbol;Acc:VGNC:106649]
ENSBTAG00000006170		0.936745	5.09355	23.5383	1.22452e-06	0.000197991		107.253	0.659251	0.177843	3.70693	0.00020979	0.00980524		ZNF76	zinc finger protein 76 [Source:VGNC Symbol;Acc:VGNC:55930]
ENSBTAG00000000642		1.24052	7.08283	23.5048	1.24604e-06	0.000198785		433.791	0.956655	0.258333	3.70318	0.000212912	0.00988947		INTS1	integrator complex subunit 1 [Source:VGNC Symbol;Acc:VGNC:30223]
ENSBTAG00000017996		0.874824	5.80944	23.4634	1.27311e-06	0.00020043		180.16	0.585541	0.173665	3.37167	0.000747138	0.0224491		EGLN2	egl-9 family hypoxia inducible factor 2 [Source:VGNC Symbol;Acc:VGNC:97265]
ENSBTAG00000049875		-2.62779	1.42671	23.4171	1.30414e-06	0.000202128		12.9917	-3.04157	0.561799	-5.41398	6.16387e-08	1.6042e-05
ENSBTAG00000051364		-0.952631	12.9572	23.3972	1.31767e-06	0.000202128		27950	-1.26699	0.196783	-6.43851	1.20648e-10	1.31232e-07
ENSBTAG00000009461		0.882007	4.95416	23.3577	1.34506e-06	0.000203718		99.3125	0.612703	0.183504	3.33891	0.000841087	0.0240756		STYXL1	serine/threonine/tyrosine interacting like 1 [Source:VGNC Symbol;Acc:VGNC:35453]
ENSBTAG00000005592		0.838443	5.84374	23.2283	1.43864e-06	0.000206604		183.202	0.56852	0.152844	3.71962	0.000199526	0.00953253		MCOLN1	mucolipin TRP cation channel 1 [Source:VGNC Symbol;Acc:VGNC:31318]
ENSBTAG00000006166		0.963506	5.87395	23.2579	1.41667e-06	0.000206604		186.329	0.691224	0.187656	3.68346	0.000230088	0.0103575		WRNIP1	WRN helicase interacting protein 1 [Source:VGNC Symbol;Acc:VGNC:54245]
ENSBTAG00000008596		-1.81753	2.92683	23.2498	1.42265e-06	0.000206604		30.1811	-2.15162	0.375199	-5.73461	9.77383e-09	3.65449e-06		PRICKLE1	prickle planar cell polarity protein 1 [Source:VGNC Symbol;Acc:VGNC:33315]
ENSBTAG00000014931		0.80847	6.54113	23.1542	1.49513e-06	0.000206604		301.804	0.529924	0.150649	3.51762	0.000435435	0.0157401		MLF2	myeloid leukemia factor 2 [Source:NCBI gene (formerly Entrezgene);Acc:513843]
ENSBTAG00000018284		1.90037	3.36993	23.1771	1.47749e-06	0.000206604		29.4192	1.64795	0.399336	4.12673	3.67952e-05	0.00282214		KBTBD11	kelch repeat and BTB domain containing 11 [Source:VGNC Symbol;Acc:VGNC:30412]
ENSBTAG00000018362		0.893223	5.25399	23.1451	1.50226e-06	0.000206604		122.206	0.619427	0.177654	3.4867	0.000489019	0.0170586		TMEM109	transmembrane protein 109 [Source:VGNC Symbol;Acc:VGNC:35949]
ENSBTAG00000030434		0.950105	7.24736	23.2596	1.41541e-06	0.000206604		491.078	0.672016	0.186462	3.60405	0.000313301	0.0125794		FUCA1	alpha-L-fucosidase 1 [Source:VGNC Symbol;Acc:VGNC:29140]
ENSBTAG00000054972		-3.1503	3.72499	23.1566	1.49328e-06	0.000206604		60.9006	-3.54951	0.655633	-5.41388	6.16743e-08	1.6042e-05
ENSBTAG00000020569		1.59227	3.30819	23.0712	1.56113e-06	0.00021226		28.5499	1.33787	0.33221	4.02717	5.64517e-05	0.00391098		CACNA2D1	calcium voltage-gated channel auxiliary subunit alpha2delta 1 [Source:VGNC Symbol;Acc:VGNC:26679]
ENSBTAG00000003766		1.0612	3.99967	23.0425	1.58461e-06	0.000213033		48.5333	0.802484	0.209934	3.82255	0.000132079	0.00690098		BLOC1S4	biosis of lysosomal organelles complex 1 subunit 4 [Source:VGNC Symbol;Acc:VGNC:26508]
ENSBTAG00000014447		1.44428	4.53512	22.9305	1.67969e-06	0.000223305		70.5917	1.16842	0.308265	3.7903	0.000150465	0.00759625		RPS6KA1	ribosomal protein S6 kinase A1 [Source:VGNC Symbol;Acc:VGNC:34140]
ENSBTAG00000021836		0.937593	5.6611	22.826	1.77354e-06	0.000233191		159.829	0.665957	0.181249	3.67426	0.000238537	0.01061		TCEA2	transcription elongation factor A2 [Source:VGNC Symbol;Acc:VGNC:35680]
ENSBTAG00000010727		1.15647	4.65257	22.7603	1.83522e-06	0.000238679		77.3011	0.885972	0.242192	3.65815	0.000254046	0.0110249		ATG4D	autophagy related 4D cysteine peptidase [Source:VGNC Symbol;Acc:VGNC:26260]
ENSBTAG00000003711		-1.08187	5.55076	22.6666	1.92686e-06	0.000247902		165.696	-1.39674	0.234127	-5.96575	2.43508e-09	1.21399e-06		EPAS1	endothelial PAS domain protein 1 [Source:VGNC Symbol;Acc:VGNC:28518]
ENSBTAG00000000648		-2.80789	4.3033	22.6456	1.94809e-06	0.000247966		84.9811	-3.1895	0.59611	-5.35052	8.77025e-08	2.05757e-05		ADAMTS5	ADAM metallopeptidase with thrombospondin type 1 motif 5 [Source:VGNC Symbol;Acc:VGNC:50085]
ENSBTAG00000004078		0.820685	7.85973	22.5605	2.03632e-06	0.00025647		752.705	0.533537	0.140873	3.78738	0.000152246	0.00764112		KCNH2	potassium voltage-gated channel subfamily H member 2 [Source:VGNC Symbol;Acc:VGNC:96697]
ENSBTAG00000020050		0.731031	6.34994	22.3824	2.2341e-06	0.000278448		264.406	0.444198	0.126737	3.50489	0.000456792	0.0162181		MLEC	malectin [Source:VGNC Symbol;Acc:VGNC:31496]
ENSBTAG00000005533		0.929552	5.88025	22.2374	2.4094e-06	0.0002972		186.649	0.653614	0.177851	3.67506	0.000237797	0.01061		PPP2R5D	protein phosphatase 2 regulatory subunit B'delta [Source:VGNC Symbol;Acc:VGNC:33263]
ENSBTAG00000048140		1.10002	3.56909	22.1995	2.45741e-06	0.000300029		34.2971	0.832187	0.21299	3.90717	9.33838e-05	0.00546255		DNAAF5	dynein axonemal assembly factor 5 [Source:VGNC Symbol;Acc:VGNC:28121]
ENSBTAG00000002042		0.923157	5.55346	22.1272	2.55167e-06	0.000308392		148.433	0.653013	0.176357	3.70278	0.000213246	0.00988947		RIC8A	RIC8 guanine nucleotide exchange factor A [Source:VGNC Symbol;Acc:VGNC:33961]
ENSBTAG00000016558		0.688529	5.41162	22.0855	2.60766e-06	0.000312007		137.026	0.414958	0.126401	3.28287	0.00102757	0.0270443		SPSB3	splA/ryanodine receptor domain and SOCS box containing 3 [Source:VGNC Symbol;Acc:VGNC:35248]
ENSBTAG00000020484		0.87881	4.38927	22.0381	2.6729e-06	0.000316646		64.5468	0.6129	0.165958	3.69311	0.000221531	0.0101168		ADCK2	aarF domain containing kinase 2 [Source:VGNC Symbol;Acc:VGNC:25640]
ENSBTAG00000018936		0.849007	6.80396	21.9606	2.78303e-06	0.00032646		361.026	0.556678	0.16668	3.3398	0.000838399	0.0240756		LSS	lanosterol synthase [Source:VGNC Symbol;Acc:VGNC:31065]
ENSBTAG00000019225		0.801912	7.27189	21.9294	2.82861e-06	0.000328586		500.649	0.515022	0.145147	3.54827	0.000387774	0.0145207		SLC39A14	solute carrier family 39 member 14 [Source:VGNC Symbol;Acc:VGNC:34862]
ENSBTAG00000012609		0.868236	4.56329	21.8281	2.98204e-06	0.000330371		74.8502	0.605323	0.17026	3.5553	0.000377553	0.0142956		SCO2	synthesis of cytochrome C oxidase 2 [Source:VGNC Symbol;Acc:VGNC:106917]
ENSBTAG00000017087		0.862997	4.30665	21.8404	2.9629e-06	0.000330371		62.216	0.596405	0.174122	3.42522	0.000614311	0.0196764		TOP3A	DNA topoisomerase III alpha [Source:VGNC Symbol;Acc:VGNC:49584]
ENSBTAG00000019812		0.714394	6.33423	21.8714	2.91541e-06	0.000330371		261.462	0.435788	0.12477	3.49271	0.000478137	0.0168262		MCRIP1	MAPK regulated corepressor interacting protein 1 [Source:VGNC Symbol;Acc:VGNC:31322]
ENSBTAG00000021897		0.81793	5.46925	21.8652	2.9249e-06	0.000330371		141.662	0.546888	0.151293	3.61475	0.000300633	0.0122349		B4GALT3	beta-1,4-galactosyltransferase 3 [Source:VGNC Symbol;Acc:VGNC:26390]
ENSBTAG00000052141		-2.92875	1.82697	21.856	2.93896e-06	0.000330371		17.9841	-3.33993	0.616879	-5.41423	6.15535e-08	1.6042e-05
ENSBTAG00000014687		0.961935	6.60593	21.7978	3.02948e-06	0.000332548		312.351	0.694038	0.191424	3.62565	0.000288233	0.0118107		TP53I13	tumor protein p53 inducible protein 13 [Source:VGNC Symbol;Acc:VGNC:36234]
ENSBTAG00000001250		-2.25038	1.98961	21.6918	3.20165e-06	0.000348252		18.5946	-2.63502	0.48978	-5.37999	7.44886e-08	1.89629e-05		TFAP2A	transcription factor AP-2 alpha [Source:VGNC Symbol;Acc:VGNC:35776]
ENSBTAG00000043550		-2.28988	12.5873	21.6298	3.30675e-06	0.000356444		23551.6	-2.68469	0.514131	-5.22179	1.772e-07	3.53439e-05		CYTB	cytochrome b [Source:NCBI gene (formerly Entrezgene);Acc:3283889]
ENSBTAG00000031792		0.721327	4.67168	21.5804	3.39309e-06	0.000362485		80.7005	0.452963	0.131895	3.43428	0.000594135	0.0193701		POLR1H	RNA polymerase I subunit H [Source:VGNC Symbol;Acc:VGNC:37362]
ENSBTAG00000053878		-3.55427	4.7651	21.5552	3.43783e-06	0.000364014		120.898	-3.99287	0.731128	-5.46124	4.72808e-08	1.36353e-05
ENSBTAG00000015253		0.718381	4.87612	21.4962	3.54535e-06	0.000372106		93.2152	0.453611	0.127399	3.56055	0.000370072	0.0141313		COX19	cytochrome c oxidase assembly factor COX19 [Source:VGNC Symbol;Acc:VGNC:27632]
ENSBTAG00000008678		-1.87214	5.00801	21.4481	3.63543e-06	0.000378243		126.611	-2.23904	0.401476	-5.57703	2.44663e-08	7.50615e-06
ENSBTAG00000007834		0.908843	4.1082	21.3681	3.7903e-06	0.0003811		52.9878	0.641322	0.18002	3.56252	0.000367319	0.0141313		PPP1R16A	protein phosphatase 1 regulatory subunit 16A [Source:VGNC Symbol;Acc:VGNC:33230]
ENSBTAG00000022314		0.621539	6.45976	21.3766	3.77341e-06	0.0003811		286.944	0.347098	0.0974899	3.56034	0.00037037	0.0141313		EMD	emerin [Source:VGNC Symbol;Acc:VGNC:28469]
ENSBTAG00000036099		1.3449	4.75369	21.3989	3.72985e-06	0.0003811		83.9807	1.0397	0.302078	3.44182	0.000577805	0.0190453
ENSBTAG00000050858		1.7391	1.31364	21.3884	3.75026e-06	0.0003811		5.65812	1.53305	0.432545	3.54427	0.000393709	0.0146302
ENSBTAG00000011351		0.782293	7.67092	21.309	3.90897e-06	0.000389757		664.583	0.496445	0.151234	3.28263	0.00102843	0.0270443		TMEM259	transmembrane protein 259 [Source:VGNC Symbol;Acc:VGNC:36067]
ENSBTAG00000012241		0.826273	4.95118	21.2637	4.00231e-06	0.000395766		96.8569	0.554853	0.157331	3.52666	0.000420844	0.0153682		POLD2	DNA polymerase delta 2, accessory subunit [Source:VGNC Symbol;Acc:VGNC:33114]
ENSBTAG00000005583		0.753241	5.60753	21.1868	4.16616e-06	0.000408259		157.68	0.477373	0.157508	3.03079	0.00243912	0.0459563		HYI	hydroxypyruvate isomerase (putative) [Source:VGNC Symbol;Acc:VGNC:55238]
ENSBTAG00000010722		1.69391	2.2327	21.1671	4.20936e-06	0.000408259		12.0495	1.46195	0.383363	3.81349	0.000137017	0.00706643
ENSBTAG00000014101		0.751767	4.75694	21.1572	4.23102e-06	0.000408259		86.3236	0.481263	0.149605	3.21689	0.00129589	0.0311353		TSR3	TSR3 ribosome maturation factor [Source:VGNC Symbol;Acc:VGNC:36448]
ENSBTAG00000018577		1.32722	5.89161	21.1368	4.2764e-06	0.000409337		185.675	1.03954	0.283378	3.66839	0.000244083	0.0106586		SLC7A1	solute carrier family 7 member 1 [Source:VGNC Symbol;Acc:VGNC:34924]
ENSBTAG00000015978		-2.72389	3.90036	20.9895	4.61808e-06	0.000438534		53.5484	-2.9979	0.587248	-5.105	3.30789e-07	5.82043e-05		ANXA1	annexin A1 [Source:VGNC Symbol;Acc:VGNC:50196]
ENSBTAG00000018534		1.17926	3.88444	20.919	4.79131e-06	0.000444993		43.5631	0.91634	0.242349	3.78107	0.000156153	0.00778489		ESS2	ess-2 splicing factor homolog [Source:VGNC Symbol;Acc:VGNC:28611]
ENSBTAG00000018772		1.14345	4.12817	20.9306	4.76237e-06	0.000444993		54.3562	0.862293	0.254591	3.38697	0.000706679	0.021515		TAF1C	TATA-box binding protein associated factor, RNA polymerase I subunit C [Source:VGNC Symbol;Acc:VGNC:35571]
ENSBTAG00000038409		0.827106	5.62105	20.9164	4.79767e-06	0.000444993		158.689	0.548691	0.167691	3.27203	0.00106777	0.0279559		MBD3	methyl-CpG binding domain protein 3 [Source:VGNC Symbol;Acc:VGNC:31274]
ENSBTAG00000001834		-1.0103	4.98761	20.875	4.90249e-06	0.000451218		112.828	-1.33662	0.232704	-5.74384	9.25521e-09	3.57221e-06		PNKP	polynucleotide kinase 3'-phosphatase [Source:VGNC Symbol;Acc:VGNC:33081]
ENSBTAG00000022022		0.958668	4.42795	20.8484	4.97113e-06	0.000454043		66.8743	0.687927	0.192792	3.56823	0.000359395	0.0139164		GUCD1	guanylyl cyclase domain containing 1 [Source:VGNC Symbol;Acc:VGNC:29718]
ENSBTAG00000031852		0.993462	6.27043	20.8239	5.03507e-06	0.000456399		246.912	0.715858	0.212069	3.37558	0.000736594	0.0222559		TBC1D10B	TBC1 domain family member 10B [Source:VGNC Symbol;Acc:VGNC:35624]
ENSBTAG00000019526		0.742505	6.98092	20.8018	5.09359e-06	0.000458232		409.434	0.459092	0.128934	3.56066	0.000369918	0.0141313		CMTM6	CKLF like MARVEL transmembrane domain containing 6 [Source:VGNC Symbol;Acc:VGNC:27486]
ENSBTAG00000012235		0.773567	4.90707	20.7675	5.18558e-06	0.000459596		95.1499	0.50212	0.14697	3.41648	0.000634367	0.0201332		SHARPIN	SHANK associated RH domain interactor [Source:VGNC Symbol;Acc:VGNC:34587]
ENSBTAG00000018837		0.786698	4.50782	20.777	5.15992e-06	0.000459596		70.2125	0.513694	0.132685	3.87153	0.000108154	0.00594239		SLC39A11	solute carrier family 39 member 11 [Source:VGNC Symbol;Acc:VGNC:34859]
ENSBTAG00000000625		-1.39271	6.45869	20.6933	5.3905e-06	0.000462802		320.938	-1.73773	0.318347	-5.45861	4.79863e-08	1.36353e-05		SMAD6	SMAD family member 6 [Source:VGNC Symbol;Acc:VGNC:34979]
ENSBTAG00000003649		0.974902	5.58512	20.71	5.34351e-06	0.000462802		151.672	0.689184	0.199619	3.4525	0.000555409	0.0184329		POMK	protein O-mannose kinase [Source:VGNC Symbol;Acc:VGNC:33156]
ENSBTAG00000011766		-2.62247	1.97575	20.7034	5.36212e-06	0.000462802		19.4358	-3.03325	0.568031	-5.33994	9.29798e-08	2.13943e-05		C7	complement C7 [Source:VGNC Symbol;Acc:VGNC:26643]
ENSBTAG00000017451		0.770001	6.18145	20.6845	5.41515e-06	0.000462802		233.89	0.497942	0.14395	3.45914	0.000541912	0.0181624		TSPAN17	tetraspanin 17 [Source:VGNC Symbol;Acc:VGNC:36432]
ENSBTAG00000021766		-2.29731	2.82862	20.7148	5.33024e-06	0.000462802		30.0182	-2.61174	0.487166	-5.36109	8.27199e-08	2.00355e-05		HBEGF	heparin binding EGF like growth factor [Source:VGNC Symbol;Acc:VGNC:29765]
ENSBTAG00000005089		0.891022	5.93967	20.59	5.68919e-06	0.000479374		196.578	0.631192	0.185868	3.39591	0.000684001	0.0210387		RHBDD2	rhomboid domain containing 2 [Source:VGNC Symbol;Acc:VGNC:33931]
ENSBTAG00000011136		0.948256	4.4356	20.6006	5.65776e-06	0.000479374		67.9982	0.663617	0.209039	3.17461	0.00150038	0.0338157		NR2F6	nuclear receptor subfamily 2 group F member 6 [Source:VGNC Symbol;Acc:VGNC:32242]
ENSBTAG00000017161		0.839046	4.90569	20.5157	5.91444e-06	0.000494869		93.7388	0.578995	0.168107	3.44422	0.000572717	0.0189297		TM2D1	TM2 domain containing 1 [Source:VGNC Symbol;Acc:VGNC:35900]
ENSBTAG00000005688		0.798785	6.30488	20.474	6.04473e-06	0.000495378		255.572	0.51487	0.168323	3.05882	0.00222207	0.0428134		MRPS2	mitochondrial ribosomal protein S2 [Source:VGNC Symbol;Acc:VGNC:31660]
ENSBTAG00000025277		0.705598	7.23603	20.4809	6.02279e-06	0.000495378		491.777	0.423764	0.129143	3.28135	0.00103311	0.0271078		ABHD17A	abhydrolase domain containing 17A, depalmitoylase [Source:VGNC Symbol;Acc:VGNC:25497]
ENSBTAG00000037581		0.805909	5.52815	20.4985	5.96766e-06	0.000495378		147.861	0.522951	0.160981	3.24853	0.00116005	0.0292826		MZF1	myeloid zinc finger 1 [Source:VGNC Symbol;Acc:VGNC:31850]
ENSBTAG00000008801		0.926769	4.11758	20.4586	6.09348e-06	0.000495976		53.7785	0.660635	0.194164	3.40246	0.00066781	0.020862		ATPAF2	ATP synthase mitochondrial F1 complex assembly factor 2 [Source:VGNC Symbol;Acc:VGNC:26333]
ENSBTAG00000010297		0.899463	4.31821	20.3978	6.29032e-06	0.000505109		61.0647	0.6399	0.184619	3.46606	0.000528145	0.0178699		DHRS11	dehydrogenase/reductase 11 [Source:VGNC Symbol;Acc:VGNC:28040]
ENSBTAG00000018379		0.84377	4.8641	20.3585	6.42064e-06	0.000505109		91.7218	0.571595	0.175331	3.26009	0.00111377	0.0284749		TMEM175	transmembrane protein 175 [Source:VGNC Symbol;Acc:VGNC:35999]
ENSBTAG00000021861		0.691765	5.95726	20.3471	6.45898e-06	0.000505109		200.783	0.413398	0.130858	3.15915	0.00158233	0.0349145		NELFB	negative elongation factor complex member B [Source:VGNC Symbol;Acc:VGNC:54461]
ENSBTAG00000023415		0.91655	4.38683	20.3796	6.35032e-06	0.000505109		65.396	0.660605	0.196891	3.35519	0.000793108	0.0234149		LIN7B	lin-7 homolog B, crumbs cell polarity complex component [Source:VGNC Symbol;Acc:VGNC:30896]
ENSBTAG00000047330		-2.04135	2.75453	20.3666	6.39351e-06	0.000505109		26.8091	-2.38886	0.450527	-5.30236	1.14314e-07	2.53875e-05		FABP5	fatty acid binding protein 5 [Source:NCBI gene (formerly Entrezgene);Acc:281760]
ENSBTAG00000048062		-1.17954	8.31915	20.3625	6.40744e-06	0.000505109		1153.43	-1.52242	0.28409	-5.35891	8.37253e-08	2.00355e-05		KDM6B	lysine demethylase 6B [Source:VGNC Symbol;Acc:VGNC:30532]
ENSBTAG00000008933		0.807017	4.63764	20.3086	6.59047e-06	0.000508742		79.4932	0.545289	0.160318	3.40129	0.00067069	0.020862		MFSD5	major facilitator superfamily domain containing 5 [Source:VGNC Symbol;Acc:VGNC:31440]
ENSBTAG00000016037		0.740306	5.69776	20.316	6.5648e-06	0.000508742		167.4	0.462184	0.146772	3.14898	0.00163841	0.0356428		BCKDHA	branched chain keto acid dehydrogenase E1 subunit alpha [Source:NCBI gene (formerly Entrezgene);Acc:282149]
ENSBTAG00000021052		0.879201	7.26852	20.2595	6.76161e-06	0.000518607		499.815	0.584025	0.183904	3.17571	0.00149472	0.0338157		GNB1L	G protein subunit beta 1 like [Source:VGNC Symbol;Acc:VGNC:29458]
ENSBTAG00000013018		0.843393	6.17505	20.2251	6.88449e-06	0.000524668		232.542	0.561059	0.177058	3.16878	0.0015308	0.03417		AMPD2	adenosine monophosphate deaminase 2 [Source:VGNC Symbol;Acc:VGNC:25874]
ENSBTAG00000017277		1.29246	2.88692	20.046	7.56009e-06	0.000572509		20.2464	1.04087	0.285705	3.64317	0.000269301	0.0113059		RAB36	RAB36, member RAS onco family [Source:VGNC Symbol;Acc:VGNC:59360]
ENSBTAG00000005838		0.795892	4.89499	19.9947	7.76563e-06	0.000584376		95.5347	0.516628	0.173375	2.97984	0.00288403	0.0509712		ULK3	unc-51 like kinase 3 [Source:VGNC Symbol;Acc:VGNC:36660]
ENSBTAG00000015913		0.872661	7.55256	19.9351	8.01163e-06	0.00059912		607.393	0.586553	0.17687	3.3163	0.000912168	0.0253816		MFHAS1	multifunctional ROCO family signaling regulator 1 [Source:VGNC Symbol;Acc:VGNC:107358]
ENSBTAG00000049685		0.677711	5.24275	19.8668	8.30288e-06	0.000617043		120.636	0.407956	0.126615	3.22201	0.00127294	0.0308941		PTDSS2	phosphatidylserine synthase 2 [Source:VGNC Symbol;Acc:VGNC:106882]
ENSBTAG00000002704		0.653214	5.52093	19.8234	8.49355e-06	0.000627317		147.522	0.376158	0.120519	3.12114	0.0018015	0.0377978		POMT2	protein O-mannosyltransferase 2 [Source:VGNC Symbol;Acc:VGNC:33159]
ENSBTAG00000003914		0.744711	5.9728	19.8108	8.54979e-06	0.000627597		201.425	0.475117	0.146825	3.23594	0.00121243	0.0302224		MVB12A	multivesicular body subunit 12A [Source:VGNC Symbol;Acc:VGNC:31766]
ENSBTAG00000011042		1.11828	5.15971	19.7853	8.66458e-06	0.000632145		112.823	0.842117	0.256163	3.28743	0.00101106	0.0268831		TMEM129	transmembrane protein 129, E3 ubiquitin ligase [Source:VGNC Symbol;Acc:VGNC:35962]
ENSBTAG00000025803		1.70066	3.64264	19.7684	8.74169e-06	0.000633905		36.3584	1.43777	0.389883	3.6877	0.000226295	0.0102561		INSYN1	inhibitory synaptic factor 1 [Source:VGNC Symbol;Acc:VGNC:55116]
ENSBTAG00000018884		0.654461	6.07605	19.7074	9.02528e-06	0.000650527		217.34	0.367228	0.107434	3.41816	0.000630467	0.0200626		RING1	ring finger protein 1 [Source:VGNC Symbol;Acc:VGNC:33977]
ENSBTAG00000011121		-1.13079	7.12127	19.6293	9.40163e-06	0.000673596		501.425	-1.45987	0.278555	-5.24087	1.59821e-07	3.35484e-05		CLCN4	chloride voltage-gated channel 4 [Source:VGNC Symbol;Acc:VGNC:27398]
ENSBTAG00000002768		0.831513	3.9304	19.6067	9.51346e-06	0.000674467		46.3733	0.579834	0.166775	3.47675	0.000507523	0.0175		SLC35A2	solute carrier family 35 member A2 [Source:VGNC Symbol;Acc:VGNC:34820]
ENSBTAG00000035768		-1.89831	5.53283	19.5968	9.56308e-06	0.000674467		180.455	-2.26547	0.415227	-5.45597	4.87058e-08	1.36353e-05
ENSBTAG00000052473		-2.02078	1.69825	19.5928	9.58289e-06	0.000674467		13.0773	-2.34515	0.465909	-5.0335	4.81604e-07	8.00333e-05
ENSBTAG00000001543		0.850009	5.43389	19.5658	9.71958e-06	0.000676133		138.076	0.571772	0.182411	3.13452	0.00172135	0.0368442		BRI3BP	BRI3 binding protein [Source:VGNC Symbol;Acc:VGNC:26565]
ENSBTAG00000044129		0.889817	4.71107	19.5746	9.67489e-06	0.000676133		81.6427	0.623843	0.189651	3.28943	0.00100391	0.0268719		ST6GALNAC6	ST6 N-acetylgalactosaminide alpha-2,6-sialyltransferase 6 [Source:VGNC Symbol;Acc:VGNC:35342]
ENSBTAG00000006844		-2.13016	2.04561	19.5411	9.84578e-06	0.000677039		14.9681	-2.4455	0.477987	-5.11625	3.1167e-07	5.56587e-05		LEF1	lymphoid enhancer binding factor 1 [Source:VGNC Symbol;Acc:VGNC:30833]
ENSBTAG00000050077		0.913448	4.57987	19.5452	9.82484e-06	0.000677039		74.4631	0.644861	0.185848	3.46983	0.000520786	0.0177057
ENSBTAG00000011429		0.713263	4.45346	19.4711	1.02132e-05	0.000698293		69.9494	0.455679	0.145998	3.12112	0.00180162	0.0377978		CREB3	cAMP responsive element binding protein 3 [Source:VGNC Symbol;Acc:VGNC:27693]
ENSBTAG00000020850		1.03519	4.08022	19.4533	1.03087e-05	0.000700816		50.2719	0.775646	0.215745	3.5952	0.000324142	0.0127999		MUL1	mitochondrial E3 ubiquitin protein ligase 1 [Source:VGNC Symbol;Acc:VGNC:31760]
ENSBTAG00000010504		0.845382	5.50106	19.4179	1.05017e-05	0.000709901		142.559	0.569394	0.170206	3.34533	0.000821847	0.0238097		TBRG4	transforming growth factor beta regulator 4 [Source:VGNC Symbol;Acc:VGNC:35664]
ENSBTAG00000002847		0.860872	4.33879	19.4033	1.05822e-05	0.000711329		64.5281	0.584496	0.197134	2.96496	0.0030272	0.0522329		D2HGDH	D-2-hydroxyglutarate dehydrogenase [Source:VGNC Symbol;Acc:VGNC:27861]
ENSBTAG00000002051		0.902248	5.98653	19.3033	1.11516e-05	0.000736258		201.775	0.618432	0.191911	3.22249	0.00127082	0.0308941		ARAP1	ArfGAP with RhoGAP domain, ankyrin repeat and PH domain 1 [Source:VGNC Symbol;Acc:VGNC:106641]
ENSBTAG00000003476		0.875645	5.83547	19.2951	1.11992e-05	0.000736258		180.776	0.603615	0.177553	3.39963	0.000674767	0.020862		FEM1A	fem-1 homolog A [Source:VGNC Symbol;Acc:VGNC:28944]
ENSBTAG00000009194		0.753862	5.99312	19.303	1.11533e-05	0.000736258		206.184	0.466349	0.157879	2.95383	0.00313857	0.053116		OSBPL10	oxysterol binding protein like 10 [Source:VGNC Symbol;Acc:VGNC:32458]
ENSBTAG00000051917		0.931495	5.96044	19.3064	1.11334e-05	0.000736258		198.681	0.649465	0.206775	3.14093	0.00168414	0.036439		ZNF579	zinc finger protein 579 [Source:HGNC Symbol;Acc:HGNC:26646]
ENSBTAG00000017694		-0.837207	6.682	19.2741	1.13234e-05	0.000738553		365.024	-1.17486	0.208492	-5.63505	1.75012e-08	5.51058e-06		TRPS1	transcriptional repressor GATA binding 1 [Source:VGNC Symbol;Acc:VGNC:36395]
ENSBTAG00000022009		0.704199	5.92014	19.2683	1.13576e-05	0.000738553		196.615	0.432252	0.148169	2.91728	0.00353098	0.0568714		MRPL38	mitochondrial ribosomal protein L38 [Source:VGNC Symbol;Acc:VGNC:31633]
ENSBTAG00000021512		1.02204	4.17632	19.1944	1.18058e-05	0.00076355		54.9833	0.753494	0.224654	3.35402	0.000796478	0.0234149		ZBTB7B	zinc finger and BTB domain containing 7B [Source:VGNC Symbol;Acc:VGNC:37090]
ENSBTAG00000008190		1.03432	4.38756	19.1594	1.20243e-05	0.000769364		64.7765	0.774988	0.227873	3.40096	0.000671496	0.020862		SUMF2	sulfatase modifying factor 2 [Source:VGNC Symbol;Acc:VGNC:35472]
ENSBTAG00000012753		0.784727	4.73833	19.1679	1.19708e-05	0.000769364		85.2955	0.514227	0.167002	3.07917	0.00207578	0.0416722		BRF1	BRF1 RNA polymerase III transcription initiation factor subunit [Source:VGNC Symbol;Acc:VGNC:26562]
ENSBTAG00000002081		-1.60792	4.69644	19.0406	1.27969e-05	0.000785202		90.4294	-1.90064	0.353539	-5.37604	7.61433e-08	1.89803e-05		BMPR1B	bone morphotic protein receptor type 1B [Source:VGNC Symbol;Acc:VGNC:26525]
ENSBTAG00000005425		0.910169	8.018	19.101	1.2398e-05	0.000785202		842.69	0.615978	0.203056	3.03354	0.00241704	0.0456149		GATA4	GATA binding protein 4 [Source:VGNC Symbol;Acc:VGNC:29268]
ENSBTAG00000005627		0.691884	6.24895	19.0416	1.27897e-05	0.000785202		246.186	0.411848	0.129935	3.16964	0.00152628	0.03417		PAFAH1B2	platelet activating factor acetylhydrolase 1b catalytic subunit 2 [Source:VGNC Symbol;Acc:VGNC:32550]
ENSBTAG00000008996		0.915664	4.39113	19.0576	1.26835e-05	0.000785202		66.03	0.651845	0.207886	3.13559	0.0017151	0.036779		SFI1	SFI1 centrin binding protein [Source:VGNC Symbol;Acc:VGNC:34514]
ENSBTAG00000010875		-3.25146	2.84816	19.0654	1.26316e-05	0.000785202		36.3961	-3.64954	0.737489	-4.9486	7.47497e-07	0.000111798		MSX1	msh homeobox 1 [Source:VGNC Symbol;Acc:VGNC:31711]
ENSBTAG00000018887		0.822158	4.53811	19.0872	1.24878e-05	0.000785202		71.9353	0.553919	0.16802	3.29675	0.000978104	0.0264713		IPO13	importin 13 [Source:VGNC Symbol;Acc:VGNC:30241]
ENSBTAG00000049129		-1.45204	2.94882	19.0665	1.26242e-05	0.000785202		30.2382	-1.79817	0.341987	-5.25802	1.45612e-07	3.16772e-05
ENSBTAG00000053909		0.919479	3.81787	19.0855	1.24988e-05	0.000785202		42.2693	0.648861	0.187241	3.46538	0.000529483	0.0178699		NAT9	N-acetyltransferase 9 (putative) [Source:NCBI gene (formerly Entrezgene);Acc:514377]
ENSBTAG00000016950		0.738094	6.75872	19.0026	1.3054e-05	0.000796895		350.282	0.467371	0.13949	3.35056	0.000806486	0.0235356		B3GAT3	beta-1,3-glucuronyltransferase 3 [Source:VGNC Symbol;Acc:VGNC:26378]
ENSBTAG00000001241		-2.1392	1.5925	18.9525	1.34012e-05	0.000813935		13.2771	-2.50718	0.504598	-4.96866	6.74178e-07	0.000103417		ISL1	ISL LIM homeobox 1 [Source:VGNC Symbol;Acc:VGNC:30296]
ENSBTAG00000007817		0.806408	5.02497	18.9313	1.3551e-05	0.000814765		105.013	0.508407	0.189565	2.68196	0.00731913	0.0898188		BRCC3	BRCA1/BRCA2-containing complex subunit 3 [Source:VGNC Symbol;Acc:VGNC:26555]
ENSBTAG00000047793		0.690343	5.03011	18.9393	1.34946e-05	0.000814765		105.235	0.423192	0.146322	2.8922	0.00382557	0.0599907		TSSC4	tumor suppressing subtransferable candidate 4 [Source:NCBI gene (formerly Entrezgene);Acc:509559]
ENSBTAG00000002186		0.710553	5.38496	18.8932	1.38244e-05	0.000824333		133.73	0.444977	0.14	3.17842	0.00148082	0.0336844		NDN	necdin, MAGE family member [Source:VGNC Symbol;Acc:VGNC:31936]
ENSBTAG00000016810		0.689008	6.55856	18.89	1.3848e-05	0.000824333		307.065	0.405088	0.143666	2.81966	0.00480742	0.0689919		PYCR3	pyrroline-5-carboxylate reductase 3 [Source:VGNC Symbol;Acc:VGNC:33587]
ENSBTAG00000032331		0.906262	3.80367	18.8502	1.41393e-05	0.000837509		42.3968	0.655561	0.191218	3.42834	0.000607287	0.0195619		SLC48A1	solute carrier family 48 member 1 [Source:VGNC Symbol;Acc:VGNC:34889]
ENSBTAG00000001513		1.30197	4.57191	18.7938	1.45639e-05	0.000858411		73.9383	1.02481	0.308211	3.32501	0.000884146	0.02495		PDIK1L	PDLIM1 interacting kinase 1 like [Source:VGNC Symbol;Acc:VGNC:32701]
ENSBTAG00000045822		1.27986	8.7459	18.6984	1.53113e-05	0.000898038		1395.29	0.973959	0.306325	3.17949	0.00147534	0.0336844		C15H11orf96	chromosome 15 C11orf96 homolog [Source:VGNC Symbol;Acc:VGNC:106656]
ENSBTAG00000046654		-1.81449	1.53355	18.6788	1.54694e-05	0.000902886		10.7315	-2.15547	0.440141	-4.89723	9.71988e-07	0.000140119		CERK	ceramide kinase [Source:VGNC Symbol;Acc:VGNC:55885]
ENSBTAG00000013270		0.750423	4.25779	18.6692	1.55472e-05	0.00090302		59.8975	0.490195	0.154025	3.18258	0.0014597	0.0335227		TTC19	tetratricopeptide repeat domain 19 [Source:VGNC Symbol;Acc:VGNC:36458]
ENSBTAG00000020009		-1.63343	2.89795	18.6477	1.57234e-05	0.000908842		29.7219	-1.95759	0.381716	-5.12838	2.92242e-07	5.37951e-05		CCDC81	coiled-coil domain containing 81 [Source:VGNC Symbol;Acc:VGNC:26919]
ENSBTAG00000003474		0.975394	5.49419	18.625	1.59118e-05	0.000915311		143.295	0.689221	0.229562	3.00233	0.00267925	0.0487192		RAB15	RAB15, member RAS onco family [Source:VGNC Symbol;Acc:VGNC:33623]
ENSBTAG00000017365		0.878136	4.96614	18.5805	1.62875e-05	0.00093244		97.1552	0.612268	0.18758	3.26404	0.00109836	0.028334		ZBTB47	zinc finger and BTB domain containing 47 [Source:VGNC Symbol;Acc:VGNC:54512]
ENSBTAG00000011292		0.753583	5.9252	18.464	1.73148e-05	0.000972637		195.59	0.474303	0.156655	3.02768	0.00246436	0.0460719		LZTR1	leucine zipper like transcription regulator 1 [Source:VGNC Symbol;Acc:VGNC:31120]
ENSBTAG00000016817		0.686797	5.46514	18.4726	1.7236e-05	0.000972637		142.229	0.414955	0.144159	2.87845	0.00399639	0.0618587		SNRNP40	small nuclear ribonucleoprotein U5 subunit 40 [Source:VGNC Symbol;Acc:VGNC:35071]
ENSBTAG00000021942		1.52417	1.9176	18.4829	1.71438e-05	0.000972637		9.10834	1.30642	0.380314	3.43509	0.000592347	0.0193646		HPS6	HPS6 biosis of lysosomal organelles complex 2 subunit 3 [Source:VGNC Symbol;Acc:VGNC:29947]
ENSBTAG00000046223		0.644655	6.05198	18.4648	1.73071e-05	0.000972637		215.887	0.371302	0.127701	2.90759	0.00364231	0.0581637		ANAPC2	anaphase promoting complex subunit 2 [Source:VGNC Symbol;Acc:VGNC:102815]
ENSBTAG00000018315		0.702029	5.45655	18.4271	1.76531e-05	0.000987005		140.631	0.428514	0.133475	3.21045	0.00132526	0.0315244		PELP1	proline, glutamate and leucine rich protein 1 [Source:VGNC Symbol;Acc:VGNC:32744]
ENSBTAG00000010720		0.666874	5.7408	18.4167	1.77498e-05	0.000987797		171.847	0.381892	0.128892	2.96287	0.0030478	0.0522476		MIB2	MIB E3 ubiquitin protein ligase 2 [Source:VGNC Symbol;Acc:VGNC:31456]
ENSBTAG00000025046		0.887315	6.13469	18.4037	1.78708e-05	0.000989926		228.563	0.589896	0.213688	2.76055	0.00577038	0.0774889		ALKBH5	alkB homolog 5, RNA demethylase [Source:VGNC Symbol;Acc:VGNC:25836]
ENSBTAG00000011226		0.809728	6.22567	18.3881	1.80176e-05	0.00099346		241.074	0.539294	0.176082	3.06274	0.00219321	0.0426815		SLC4A2	solute carrier family 4 member 2 [Source:VGNC Symbol;Acc:VGNC:34892]
ENSBTAG00000000836		-2.4086	6.1294	18.349	1.83911e-05	0.0010094		253.424	-2.69404	0.550561	-4.89327	9.91737e-07	0.000141263		KRT8	keratin 8 [Source:VGNC Symbol;Acc:VGNC:50407]
ENSBTAG00000006068		0.711362	5.35734	18.2794	1.90755e-05	0.00101892		133.229	0.422867	0.162073	2.60912	0.00907748	0.101792		CC2D1A	coiled-coil and C2 domain containing 1A [Source:VGNC Symbol;Acc:VGNC:26824]
ENSBTAG00000009111		0.914577	5.3417	18.3126	1.87459e-05	0.00101892		128.061	0.646918	0.192711	3.35694	0.000788115	0.0233411		LRRN2	leucine rich repeat neuronal 2 [Source:VGNC Symbol;Acc:VGNC:106808]
ENSBTAG00000016085		0.746994	5.44733	18.2857	1.90128e-05	0.00101892		138.604	0.464597	0.155077	2.99591	0.00273631	0.0495309		IRAK1	interleukin 1 receptor associated kinase 1 [Source:VGNC Symbol;Acc:VGNC:30264]
ENSBTAG00000019805		1.01567	4.15553	18.2919	1.89512e-05	0.00101892		54.3375	0.750976	0.233391	3.21767	0.00129237	0.0311228		RHBDF1	rhomboid 5 homolog 1 [Source:VGNC Symbol;Acc:VGNC:33933]
ENSBTAG00000031869		-1.21362	6.51183	18.3004	1.88669e-05	0.00101892		335.959	-1.57033	0.309494	-5.07386	3.89831e-07	6.75989e-05		ZSCAN26	zinc finger and SCAN domain containing 26 [Source:VGNC Symbol;Acc:VGNC:37378]
ENSBTAG00000046724		0.932276	4.70479	18.2799	1.90711e-05	0.00101892		83.5323	0.64155	0.225608	2.84366	0.00445993	0.0662895		CBX6	chromobox 6 [Source:VGNC Symbol;Acc:VGNC:26819]
ENSBTAG00000018796		0.956567	5.13951	18.2688	1.91819e-05	0.00102005		112.005	0.682088	0.224609	3.03679	0.00239114	0.0452689		RABGGTA	Rab geranylgeranyltransferase subunit alpha [Source:VGNC Symbol;Acc:VGNC:33670]
ENSBTAG00000001517		-3.50667	4.68969	18.2537	1.93345e-05	0.00102362		90.4312	-3.74531	0.759271	-4.93277	8.10712e-07	0.000119755		KRT18	keratin 18 [Source:VGNC Symbol;Acc:VGNC:30719]
ENSBTAG00000008528		0.772449	6.81783	18.2418	1.94566e-05	0.00102458		366.251	0.490012	0.166102	2.95008	0.00317694	0.0533878		SLC25A1	solute carrier family 25 member 1 [Source:VGNC Symbol;Acc:VGNC:34741]
ENSBTAG00000010613		0.76572	5.74074	18.2352	1.95239e-05	0.00102458		173.039	0.476657	0.170518	2.79534	0.00518447	0.0722986		NUP188	nucleoporin 188 [Source:VGNC Symbol;Acc:VGNC:32354]
ENSBTAG00000021514		0.68901	6.07478	18.1653	2.02535e-05	0.00105823		217.41	0.415992	0.135888	3.0613	0.0022038	0.042806		DNPEP	aspartyl aminopeptidase [Source:VGNC Symbol;Acc:VGNC:28148]
ENSBTAG00000002809		0.912477	3.8144	18.1415	2.05085e-05	0.00106227		41.7082	0.643302	0.195142	3.29658	0.000978696	0.0264713		CAPN10	calpain 10 [Source:VGNC Symbol;Acc:VGNC:26741]
ENSBTAG00000020776		0.64973	7.07888	18.1439	2.04824e-05	0.00106227		441.15	0.36513	0.125625	2.90651	0.00365485	0.0581637		POLR2E	RNA polymerase II, I and III subunit E [Source:VGNC Symbol;Acc:VGNC:33139]
ENSBTAG00000015390		0.646826	5.92347	18.1236	2.07022e-05	0.00106768		196.8	0.368225	0.131645	2.79711	0.00515622	0.0720449		FN3KRP	fructosamine 3 kinase related protein [Source:VGNC Symbol;Acc:VGNC:29058]
ENSBTAG00000000153		1.01493	4.91686	18.0846	2.11298e-05	0.00108506		93.7629	0.75564	0.229221	3.29656	0.000978775	0.0264713		LRFN3	leucine rich repeat and fibronectin type III domain containing 3 [Source:VGNC Symbol;Acc:VGNC:30977]
ENSBTAG00000053007		0.697818	7.2097	18.0561	2.14493e-05	0.00109675		480.806	0.409164	0.131454	3.11261	0.00185444	0.0385214		ITPKB	inositol-trisphosphate 3-kinase B [Source:VGNC Symbol;Acc:VGNC:106787]
ENSBTAG00000012751		0.864465	5.64412	18.0167	2.18974e-05	0.0011149		160.226	0.588396	0.200951	2.92806	0.00341082	0.0558421		BTBD6	BTB domain containing 6 [Source:VGNC Symbol;Acc:VGNC:26591]
ENSBTAG00000011723		0.791457	5.06785	18.0039	2.20459e-05	0.00111771		106.037	0.518659	0.177293	2.92544	0.00343967	0.0558421		GRIK5	glutamate ionotropic receptor kainate type subunit 5 [Source:VGNC Symbol;Acc:VGNC:57048]
ENSBTAG00000037523		1.19398	3.98605	17.9597	2.25631e-05	0.00113911		47.5731	0.936216	0.276695	3.38357	0.000715501	0.0216886		B3GALT6	beta-1,3-galactosyltransferase 6 [Source:VGNC Symbol;Acc:VGNC:26375]
ENSBTAG00000004829		0.786177	5.81044	17.949	2.26903e-05	0.00114071		179.803	0.514915	0.169377	3.04005	0.00236536	0.0448519		YIF1A	Yip1 interacting factor homolog A, membrane trafficking protein [Source:VGNC Symbol;Acc:VGNC:37023]
ENSBTAG00000011349		1.2559	4.58103	17.8982	2.33045e-05	0.00116182		74.0849	0.97397	0.304183	3.20192	0.00136513	0.0319019		CDH24	cadherin 24 [Source:VGNC Symbol;Acc:VGNC:27101]
ENSBTAG00000044198		0.75941	4.68268	17.9007	2.32741e-05	0.00116182		80.5617	0.493982	0.161899	3.05116	0.00227956	0.0437799		THAP7	THAP domain containing 7 [Source:VGNC Symbol;Acc:VGNC:53925]
ENSBTAG00000015655		0.78798	5.42959	17.8831	2.34894e-05	0.00116619		137.453	0.507787	0.17182	2.95534	0.00312322	0.0530815		APBB1	amyloid beta protein binding family B member 1 [Source:VGNC Symbol;Acc:VGNC:26003]
ENSBTAG00000011204		1.11364	6.31384	17.8557	2.3831e-05	0.00117826		253.818	0.834296	0.263	3.17223	0.00151271	0.0340217		NINJ1	ninjurin 1 [Source:VGNC Symbol;Acc:VGNC:32078]
ENSBTAG00000011937		0.974898	3.35948	17.8284	2.41744e-05	0.00119032		30.8443	0.720702	0.223522	3.2243	0.00126282	0.0308359		RITA1	RBPJ interacting and tubulin associated 1 [Source:VGNC Symbol;Acc:VGNC:33988]
ENSBTAG00000002640		-1.37491	4.82674	17.7976	2.45687e-05	0.00120477		106.908	-1.72646	0.342595	-5.03935	4.6711e-07	7.87179e-05		KALRN	kalirin RhoGEF kinase [Source:VGNC Symbol;Acc:VGNC:30389]
ENSBTAG00000010050		1.33251	4.6433	17.7892	2.46774e-05	0.00120517		77.9946	1.04747	0.327943	3.19406	0.00140287	0.032593		COL16A1	collagen type XVI alpha 1 chain [Source:VGNC Symbol;Acc:VGNC:27557]
ENSBTAG00000003045		-2.85073	4.01041	17.7015	2.58417e-05	0.00124175		55.5902	-3.12728	0.649265	-4.81665	1.45989e-06	0.000187823		BAMBI	BMP and activin membrane bound inhibitor [Source:VGNC Symbol;Acc:VGNC:26417]
ENSBTAG00000005464		0.78774	5.768	17.7018	2.58382e-05	0.00124175		175.056	0.50317	0.181698	2.76927	0.00561828	0.0764764		ADCY6	adenylate cyclase 6 [Source:VGNC Symbol;Acc:VGNC:25647]
ENSBTAG00000012441		-1.90237	2.24927	17.7199	2.55936e-05	0.00124175		15.5193	-2.18795	0.447942	-4.88445	1.03718e-06	0.000145998		SMAD7	SMAD family member 7 [Source:VGNC Symbol;Acc:VGNC:34980]
ENSBTAG00000035254		0.768833	5.16882	17.713	2.56866e-05	0.00124175		114.433	0.488985	0.170173	2.87346	0.00406008	0.0625837		CYHR1	cysteine and histidine rich 1 [Source:VGNC Symbol;Acc:VGNC:50269]
ENSBTAG00000009175		0.850532	4.10959	17.6923	2.59672e-05	0.00124279		52.672	0.586677	0.182908	3.2075	0.00133894	0.0315984		RPS6KB2	ribosomal protein S6 kinase B2 [Source:VGNC Symbol;Acc:VGNC:34147]
ENSBTAG00000007513		0.771852	4.74051	17.6611	2.63968e-05	0.00124345		84.7691	0.498361	0.165539	3.01054	0.00260783	0.0477875		PGAM5	PGAM family member 5, mitochondrial serine/threonine protein phosphatase [Source:VGNC Symbol;Acc:VGNC:32780]
ENSBTAG00000013131		3.51962	3.72417	17.6655	2.63355e-05	0.00124345		35.8649	3.32106	0.825167	4.02471	5.70459e-05	0.00391098		FAM110D	family with sequence similarity 110 member D [Source:VGNC Symbol;Acc:VGNC:54426]
ENSBTAG00000018274		-1.85055	10.1913	17.6701	2.62722e-05	0.00124345		4269.26	-2.18602	0.456921	-4.78424	1.71635e-06	0.000211712		FADD	Fas associated via death domain [Source:VGNC Symbol;Acc:VGNC:28700]
ENSBTAG00000030966		0.776479	4.65998	17.6784	2.61584e-05	0.00124345		80.5337	0.495369	0.178824	2.77015	0.00560307	0.0763562		TAF6	TATA-box binding protein associated factor 6 [Source:VGNC Symbol;Acc:VGNC:35577]
ENSBTAG00000047956		0.930164	6.59788	17.6513	2.65339e-05	0.00124501		311.691	0.645251	0.215675	2.99177	0.00277361	0.0500547		NAGLU	N-acetyl-alpha-glucosaminidase [Source:VGNC Symbol;Acc:VGNC:31869]
ENSBTAG00000002624		-1.86811	1.6376	17.6352	2.67585e-05	0.00125065		10.8406	-2.19327	0.469404	-4.67245	2.97627e-06	0.000352585		PSTPIP2	proline-serine-threonine phosphatase interacting protein 2 [Source:VGNC Symbol;Acc:VGNC:33487]
ENSBTAG00000013688		1.21262	7.92102	17.5497	2.79894e-05	0.00130309		782.924	0.916254	0.293891	3.11767	0.00182287	0.037956		PGF	placental growth factor [Source:VGNC Symbol;Acc:VGNC:32787]
ENSBTAG00000020417		0.849673	4.46588	17.5245	2.83629e-05	0.00131536		69.6413	0.574165	0.193068	2.97389	0.00294049	0.0514274		DAPK3	death associated protein kinase 3 [Source:VGNC Symbol;Acc:VGNC:27878]
ENSBTAG00000009251		0.658727	5.70772	17.4832	2.89862e-05	0.00133564		169.381	0.385806	0.143551	2.68759	0.00719687	0.0888654		SZRD1	SUZ RNA binding domain containing 1 [Source:VGNC Symbol;Acc:VGNC:35550]
ENSBTAG00000012053		-5.8218	3.88938	17.4734	2.9135e-05	0.00133564		77.5416	-6.26094	1.2	-5.21745	1.81404e-07	3.53439e-05		ACCSL	1-aminocyclopropane-1-carboxylate synthase homolog (inactive) like [Source:HGNC Symbol;Acc:HGNC:34391]
ENSBTAG00000016527		0.889716	4.43038	17.4799	2.90362e-05	0.00133564		66.8821	0.62502	0.203339	3.07379	0.00211361	0.0419894		FAM241B	family with sequence similarity 241 member B [Source:VGNC Symbol;Acc:VGNC:28807]
ENSBTAG00000004278		0.899063	7.11592	17.4644	2.92732e-05	0.00133685		447.184	0.608204	0.204037	2.98085	0.00287446	0.0508901		APMAP	adipocyte plasma membrane associated protein [Source:VGNC Symbol;Acc:VGNC:26021]
ENSBTAG00000005490		0.824757	6.32583	17.457	2.93883e-05	0.001337		258.807	0.547335	0.183943	2.97558	0.00292438	0.0513054		P4HTM	prolyl 4-hydroxylase, transmembrane [Source:VGNC Symbol;Acc:VGNC:32539]
ENSBTAG00000012985		0.782111	4.86102	17.4215	2.99425e-05	0.0013535		91.5169	0.500767	0.169836	2.94854	0.00319279	0.0535038		FCSK	fucose kinase [Source:VGNC Symbol;Acc:VGNC:29142]
ENSBTAG00000020780		1.02048	6.10987	17.4193	2.99773e-05	0.0013535		221.766	0.738907	0.249807	2.95791	0.00309729	0.0527907		SBNO2	strawberry notch homolog 2 [Source:VGNC Symbol;Acc:VGNC:34309]
ENSBTAG00000020130		0.700325	5.47778	17.3966	3.03366e-05	0.00136458		144.784	0.415805	0.164085	2.53408	0.0112742	0.113881		CLCN3	chloride voltage-gated channel 3 [Source:VGNC Symbol;Acc:VGNC:27397]
ENSBTAG00000050548		-1.84906	2.11209	17.3795	3.06106e-05	0.00137174		19.0902	-2.21781	0.455823	-4.86551	1.14162e-06	0.000153609
ENSBTAG00000047339		0.955833	5.68952	17.3564	3.09859e-05	0.00138338		163.84	0.674291	0.228679	2.94864	0.00319177	0.0535038		BCOR	BCL6 corepressor [Source:VGNC Symbol;Acc:VGNC:56520]
ENSBTAG00000007749		1.16296	4.29224	17.3486	3.11126e-05	0.00138388		60.1778	0.885852	0.276407	3.20488	0.00135117	0.0317619		TONSL	tonsoku like, DNA repair protein [Source:VGNC Symbol;Acc:VGNC:36220]
ENSBTAG00000037726		0.844467	4.79168	17.3409	3.12398e-05	0.00138438		87.4853	0.562988	0.200026	2.81457	0.00488426	0.0694372		PLCD1	phospholipase C delta 1 [Source:VGNC Symbol;Acc:VGNC:32984]
ENSBTAG00000002422		0.770165	7.53492	17.2948	3.20064e-05	0.00140277		600.606	0.485969	0.158811	3.06004	0.00221304	0.0428134		BCL9	BCL9 transcription coactivator [Source:VGNC Symbol;Acc:VGNC:58092]
ENSBTAG00000011600		-1.20174	3.36974	17.298	3.19529e-05	0.00140277		35.0424	-1.48984	0.285638	-5.21584	1.82985e-07	3.53439e-05		MAP3K8	mitogen-activated protein kinase kinase kinase 8 [Source:VGNC Symbol;Acc:VGNC:31202]
ENSBTAG00000018642		1.24613	2.72948	17.3022	3.1881e-05	0.00140277		18.4604	0.990271	0.286843	3.45231	0.00055581	0.0184329		RCCD1	RCC1 domain containing 1 [Source:VGNC Symbol;Acc:VGNC:50153]
ENSBTAG00000016264		0.659536	7.15082	17.2292	3.31299e-05	0.00144671		462.891	0.377744	0.127445	2.96398	0.00303688	0.0522476		FKBP8	FKBP prolyl isomerase 8 [Source:NCBI gene (formerly Entrezgene);Acc:512356]
ENSBTAG00000001647		0.710043	5.54096	17.2119	3.34329e-05	0.00144936		148.167	0.437988	0.143894	3.04383	0.00233585	0.044504		PLEKHJ1	pleckstrin homology domain containing J1 [Source:VGNC Symbol;Acc:VGNC:33023]
ENSBTAG00000003126		0.620601	4.87499	17.2185	3.33173e-05	0.00144936		92.963	0.350095	0.116218	3.01241	0.00259183	0.0477097		PEX16	peroxisomal biosis factor 16 [Source:VGNC Symbol;Acc:VGNC:32757]
ENSBTAG00000008237		0.690655	5.34475	17.1893	3.38345e-05	0.00146148		130.305	0.416624	0.144323	2.88675	0.00389238	0.060641		TOLLIP	toll interacting protein [Source:VGNC Symbol;Acc:VGNC:36216]
ENSBTAG00000003298		0.76514	5.75238	17.1696	3.41871e-05	0.0014714		172.355	0.486968	0.166194	2.93012	0.00338828	0.0556878		LZTS2	leucine zipper tumor suppressor 2 [Source:VGNC Symbol;Acc:VGNC:31122]
ENSBTAG00000017321		0.665207	6.21839	17.1548	3.4454e-05	0.00147674		241.284	0.384193	0.132185	2.90647	0.00365527	0.0581637		SUMO3	small ubiquitin like modifier 3 [Source:VGNC Symbol;Acc:VGNC:56237]
ENSBTAG00000026502		1.08591	3.38168	17.1491	3.45582e-05	0.00147674		31.88	0.804468	0.266001	3.02431	0.00249202	0.0464638		CYP2D14	cytochrome P450, family 2, subfamily D, polypeptide 6 [Source:NCBI gene (formerly Entrezgene);Acc:282211]
ENSBTAG00000010192		-1.01899	5.42656	17.1265	3.49706e-05	0.00148905		156.106	-1.35035	0.271985	-4.96478	6.87778e-07	0.000104168		LYSMD4	LysM domain containing 4 [Source:VGNC Symbol;Acc:VGNC:55061]
ENSBTAG00000047474		1.18757	5.45129	17.0899	3.56516e-05	0.00151266		138.358	0.894968	0.290802	3.07758	0.00208689	0.0417552		SPRN	shadow of prion protein [Source:VGNC Symbol;Acc:VGNC:35239]
ENSBTAG00000003304		1.1621	4.51822	17.067	3.60841e-05	0.00152328		71.0671	0.885378	0.289277	3.06066	0.0022085	0.0428134		HOXC4	homeobox C4 [Source:VGNC Symbol;Acc:VGNC:29925]
ENSBTAG00000015950		1.23955	4.91593	17.0632	3.61565e-05	0.00152328		94.2182	0.965694	0.305773	3.15821	0.00158742	0.0349145		ISOC2	isochorismatase domain containing 2 [Source:VGNC Symbol;Acc:VGNC:30302]
ENSBTAG00000006066		0.702327	5.64305	17.0454	3.64959e-05	0.00152881		161.412	0.427298	0.154111	2.77266	0.00556002	0.0758626		CDS2	CDP-diacylglycerol synthase 2 [Source:VGNC Symbol;Acc:VGNC:27156]
ENSBTAG00000009226		0.800542	7.92997	17.033	3.67348e-05	0.00152881		786.787	0.516753	0.160876	3.21212	0.00131761	0.0315244		SCUBE3	signal peptide, CUB domain and EGF like domain containing 3 [Source:VGNC Symbol;Acc:VGNC:34373]
ENSBTAG00000015343		0.797352	5.79489	17.0298	3.67987e-05	0.00152881		178.956	0.512604	0.190042	2.69733	0.00698989	0.0873919		DYNC2I2	dynein 2 intermediate chain 2 [Source:VGNC Symbol;Acc:VGNC:36893]
ENSBTAG00000039571		0.944563	5.39517	17.0382	3.66354e-05	0.00152881		133.752	0.669231	0.227966	2.93566	0.00332843	0.0551588		PROSER2	proline and serine rich 2 [Source:VGNC Symbol;Acc:VGNC:33368]
ENSBTAG00000001014		0.928874	4.30707	17.0058	3.72653e-05	0.00153223		60.6862	0.670482	0.209374	3.20232	0.00136327	0.0319019		MAPK7	mitogen-activated protein kinase 7 [Source:VGNC Symbol;Acc:VGNC:31222]
ENSBTAG00000019780		0.707156	5.71509	17.0096	3.71906e-05	0.00153223		168.788	0.424746	0.153731	2.76291	0.00572883	0.0772984		USP5	ubiquitin specific peptidase 5 [Source:VGNC Symbol;Acc:VGNC:36735]
ENSBTAG00000030317		1.43379	3.14245	17.0187	3.7013e-05	0.00153223		25.0185	1.17095	0.347845	3.36631	0.000761812	0.0227877		PPP1R26	protein phosphatase 1 regulatory subunit 26 [Source:VGNC Symbol;Acc:VGNC:33237]
ENSBTAG00000011575		0.889638	5.45651	16.9701	3.79733e-05	0.00155599		138.947	0.611302	0.208139	2.93699	0.00331411	0.0550741		RFNG	RFNG O-fucosylpeptide 3-beta-N-acetylglucosaminyltransferase [Source:VGNC Symbol;Acc:VGNC:55866]
ENSBTAG00000019136		0.719044	6.90041	16.9381	3.86179e-05	0.00157701		391.108	0.423064	0.167055	2.53248	0.0113257	0.114068		STUB1	STIP1 homology and U-box containing protein 1 [Source:VGNC Symbol;Acc:VGNC:58615]
ENSBTAG00000018155		0.688197	4.66069	16.9214	3.89603e-05	0.00158558		79.2885	0.41948	0.144686	2.89925	0.00374062	0.0591087		MRPS18C	mitochondrial ribosomal protein S18C [Source:VGNC Symbol;Acc:VGNC:31659]
ENSBTAG00000006395		0.736956	6.59455	16.8906	3.95966e-05	0.0015952		311.229	0.452822	0.152811	2.96328	0.00304376	0.0522476		TUBGCP2	tubulin gamma complex associated protein 2 [Source:VGNC Symbol;Acc:VGNC:36512]
ENSBTAG00000010968		0.790569	6.24823	16.8964	3.94754e-05	0.0015952		244.672	0.510838	0.179217	2.85039	0.00436651	0.0655203		TMED1	transmembrane p24 trafficking protein 1 [Source:VGNC Symbol;Acc:VGNC:35934]
ENSBTAG00000012920		1.01553	5.43735	16.8936	3.9535e-05	0.0015952		136.689	0.762716	0.244395	3.12084	0.00180338	0.0377978		TMEM70	transmembrane protein 70 [Source:VGNC Symbol;Acc:VGNC:36108]
ENSBTAG00000011079		0.803353	5.80975	16.8748	3.99282e-05	0.00160316		179.638	0.533775	0.177186	3.01251	0.00259099	0.0477097		C18H19orf48	chromosome 18 C19orf48 homolog [Source:NCBI gene (formerly Entrezgene);Acc:516719]
ENSBTAG00000051698		1.36827	2.49883	16.8437	4.05883e-05	0.00162421		16.6386	1.07112	0.359023	2.98342	0.00285049	0.0506026
ENSBTAG00000014297		0.688114	5.58725	16.8294	4.08948e-05	0.00163102		156.482	0.402299	0.164052	2.45227	0.0141959	0.12869		MOV10	Mov10 RISC complex RNA helicase [Source:VGNC Symbol;Acc:VGNC:31566]
ENSBTAG00000022613		0.792111	5.76176	16.812	4.12721e-05	0.00163517		176.212	0.505574	0.201897	2.50411	0.0122758	0.119415		CYCS	cytochrome c, somatic [Source:NCBI gene (formerly Entrezgene);Acc:510767]
ENSBTAG00000023947		0.818031	7.48714	16.8176	4.11503e-05	0.00163517		584.282	0.516878	0.194203	2.66153	0.0077786	0.0931109		AVPI1	arginine vasopressin induced 1 [Source:VGNC Symbol;Acc:VGNC:26357]
ENSBTAG00000033515		0.769357	8.09864	16.8034	4.14585e-05	0.00163713		891.515	0.484924	0.167151	2.90112	0.00371829	0.0590044
ENSBTAG00000016255		1.07894	3.36417	16.7851	4.18617e-05	0.00164762		30.0824	0.819446	0.241039	3.39964	0.000674737	0.020862		PLEK2	pleckstrin 2 [Source:VGNC Symbol;Acc:VGNC:33002]
ENSBTAG00000010152		-1.90687	2.7984	16.7679	4.22421e-05	0.00165257		23.2873	-2.18123	0.451909	-4.82671	1.38808e-06	0.000180526		MID1	midline 1 [Source:VGNC Symbol;Acc:VGNC:31464]
ENSBTAG00000053086		1.58534	1.89978	16.7669	4.22638e-05	0.00165257		9.36651	1.34877	0.413162	3.2645	0.00109656	0.028334		PHLDA3	pleckstrin homology like domain family A member 3 [Source:VGNC Symbol;Acc:VGNC:106865]
ENSBTAG00000003516		0.699338	4.16318	16.7301	4.3093e-05	0.0016795		55.6891	0.437042	0.145275	3.00838	0.00262648	0.0480517		TM2D2	TM2 domain containing 2 [Source:VGNC Symbol;Acc:VGNC:35901]
ENSBTAG00000021675		0.720838	7.7307	16.6995	4.37936e-05	0.00170127		690.428	0.431614	0.147245	2.93126	0.00337595	0.0555616		PJA2	praja ring finger ubiquitin ligase 2 [Source:VGNC Symbol;Acc:VGNC:32931]
ENSBTAG00000013290		0.991089	7.72314	16.6739	4.43885e-05	0.0017188		684.86	0.681258	0.244555	2.78571	0.00534108	0.074051		DYSF	dysferlin [Source:VGNC Symbol;Acc:VGNC:28282]
ENSBTAG00000017622		0.788785	5.42504	16.6511	4.4924e-05	0.00172281		138.365	0.512331	0.192154	2.66626	0.00767006	0.0928026		SIVA1	SIVA1 apoptosis inducing factor [Source:VGNC Symbol;Acc:VGNC:34638]
ENSBTAG00000017636		1.16136	5.64269	16.6561	4.48065e-05	0.00172281		155.859	0.900168	0.273388	3.29264	0.000992528	0.0267468		AKT1	AKT serine/threonine kinase 1 [Source:VGNC Symbol;Acc:VGNC:25797]
ENSBTAG00000019446		0.606039	6.27762	16.6595	4.47255e-05	0.00172281		253.048	0.324824	0.126365	2.57052	0.0101546	0.109164		ELP5	elongator acetyltransferase complex subunit 5 [Source:VGNC Symbol;Acc:VGNC:28458]
ENSBTAG00000052882		0.933483	4.71572	16.6445	4.50797e-05	0.00172326		82.4473	0.670225	0.226984	2.95275	0.0031496	0.0532274
ENSBTAG00000001546		0.847388	6.3505	16.6352	4.53031e-05	0.00172628		260.146	0.581066	0.181409	3.20308	0.00135968	0.0318993		MGAT1	alpha-1,3-mannosyl-glycoprotein 2-beta-N-acetylglucosaminyltransferase [Source:VGNC Symbol;Acc:VGNC:54623]
ENSBTAG00000007389		0.919065	3.53929	16.5847	4.65254e-05	0.00176163		35.1703	0.659782	0.213058	3.09672	0.00195675	0.0397705		IFI35	interferon induced protein 35 [Source:VGNC Symbol;Acc:VGNC:30044]
ENSBTAG00000046031		0.786939	4.21759	16.5865	4.6481e-05	0.00176163		57.0704	0.515493	0.164392	3.13575	0.00171415	0.036779		C14H8orf82	chromosome 14 C8orf82 homolog [Source:VGNC Symbol;Acc:VGNC:52628]
ENSBTAG00000016432		0.781643	4.56474	16.5614	4.71e-05	0.00177776		73.7187	0.512817	0.165292	3.10249	0.001919	0.039336		PEMT	phosphatidylethanolamine N-methyltransferase [Source:VGNC Symbol;Acc:VGNC:32745]
ENSBTAG00000049889		1.31389	2.93639	16.5503	4.73754e-05	0.00178254		20.7062	1.0693	0.31922	3.34974	0.000808863	0.0235476		ZBED4	zinc finger BED-type containing 4 [Source:VGNC Symbol;Acc:VGNC:107035]
ENSBTAG00000030474		-1.04547	4.47934	16.5335	4.7799e-05	0.00179284		80.1288	-1.34851	0.26932	-5.0071	5.52566e-07	8.69928e-05
ENSBTAG00000023417		0.69158	5.91473	16.4868	4.89897e-05	0.00183175		193.451	0.413215	0.147434	2.80271	0.00506758	0.0713337		RUVBL2	RuvB like AAA ATPase 2 [Source:VGNC Symbol;Acc:VGNC:34224]
ENSBTAG00000015119		-0.904812	7.4336	16.4782	4.92117e-05	0.00183432		614.297	-1.24424	0.243141	-5.11738	3.09808e-07	5.56587e-05		SIK3	SIK family kinase 3 [Source:VGNC Symbol;Acc:VGNC:34620]
ENSBTAG00000016523		-1.23799	3.75643	16.4633	4.95999e-05	0.00184305		51.6931	-1.58698	0.326181	-4.86534	1.1426e-06	0.000153609		DNAH10	dynein axonemal heavy chain 10 [Source:VGNC Symbol;Acc:VGNC:28123]
ENSBTAG00000001258		0.660419	4.99491	16.4501	4.99475e-05	0.00185022		101.819	0.396901	0.149508	2.65472	0.0079375	0.0941251		TMEM50B	transmembrane protein 50B [Source:VGNC Symbol;Acc:VGNC:36093]
ENSBTAG00000012817		-1.66301	2.73682	16.4307	5.04615e-05	0.00185719		25.4053	-1.99315	0.41563	-4.79548	1.62284e-06	0.000202263		JAG1	jagged canonical Notch ligand 1 [Source:VGNC Symbol;Acc:VGNC:30361]
ENSBTAG00000013282		0.553749	5.68927	16.4255	5.06011e-05	0.00185719		167.767	0.282778	0.113186	2.49835	0.0124772	0.119815		NECAP2	NECAP endocytosis associated 2 [Source:VGNC Symbol;Acc:VGNC:31981]
ENSBTAG00000047715		0.966402	4.88619	16.4307	5.04626e-05	0.00185719		92.9379	0.695185	0.245009	2.83738	0.00454848	0.0668582		TPRN	taperin [Source:VGNC Symbol;Acc:VGNC:106995]
ENSBTAG00000023179		-2.70678	1.6545	16.3643	5.22595e-05	0.00191219		12.5433	-3.05404	0.667088	-4.57816	4.69082e-06	0.000501122		TRIB1	tribbles pseudokinase 1 [Source:VGNC Symbol;Acc:VGNC:36308]
ENSBTAG00000017422		0.849312	5.0921	16.3525	5.25878e-05	0.00191833		109.527	0.559483	0.209751	2.66737	0.00764473	0.0926739		TAOK2	TAO kinase 2 [Source:VGNC Symbol;Acc:VGNC:35596]
ENSBTAG00000050426		0.649691	5.60352	16.3195	5.35093e-05	0.00194601		157.144	0.37006	0.145216	2.54834	0.0108237	0.111803		MVB12B	multivesicular body subunit 12B [Source:VGNC Symbol;Acc:VGNC:102829]
ENSBTAG00000033298		0.661228	5.60317	16.3033	5.39686e-05	0.00195677		158.4	0.369342	0.162755	2.26931	0.0232497	0.167479		LYRM9	LYR motif containing 9 [Source:NCBI gene (formerly Entrezgene);Acc:615250]
ENSBTAG00000003975		0.821044	5.31542	16.2893	5.43708e-05	0.0019654		127.406	0.537209	0.200907	2.67391	0.00749717	0.091441		LMAN2L	lectin, mannose binding 2 like [Source:VGNC Symbol;Acc:VGNC:30921]
ENSBTAG00000017811		0.644929	5.18419	16.2737	5.48195e-05	0.00197565		116.518	0.367959	0.144951	2.5385	0.0111328	0.113172		SLC39A9	solute carrier family 39 member 9 [Source:VGNC Symbol;Acc:VGNC:34869]
ENSBTAG00000009881		0.750706	5.45005	16.2421	5.57422e-05	0.00200287		138.952	0.480282	0.16982	2.82819	0.00468122	0.0682883		ENTPD6	ectonucleoside triphosphate diphosphohydrolase 6 [Source:VGNC Symbol;Acc:VGNC:58980]
ENSBTAG00000005030		0.847447	3.97887	16.2173	5.64754e-05	0.00202314		49.7476	0.586297	0.201034	2.9164	0.00354092	0.0568714		INO80E	INO80 complex subunit E [Source:VGNC Symbol;Acc:VGNC:30207]
ENSBTAG00000054938		0.703914	6.59373	16.1846	5.74603e-05	0.00205228		316.529	0.411412	0.177607	2.31642	0.0205355	0.156203
ENSBTAG00000049127		-1.43468	3.29346	16.1572	5.82978e-05	0.00206983		38.1549	-1.79013	0.363392	-4.92615	8.38644e-07	0.00012237
ENSBTAG00000053453		-1.41818	3.38541	16.1586	5.82541e-05	0.00206983		39.8954	-1.77788	0.366673	-4.84868	1.24284e-06	0.000165228
ENSBTAG00000003919		-1.96785	2.08534	16.1074	5.98507e-05	0.00211215		16.9381	-2.33369	0.502578	-4.64343	3.42664e-06	0.000398056		KIAA0408	KIAA0408 [Source:VGNC Symbol;Acc:VGNC:30552]
ENSBTAG00000018999		0.677382	5.5128	16.1075	5.98462e-05	0.00211215		146.564	0.399485	0.141438	2.82446	0.00473597	0.0685752		MGRN1	mahogunin ring finger 1 [Source:VGNC Symbol;Acc:VGNC:97285]
ENSBTAG00000054839		1.35603	1.81983	16.102	6.00192e-05	0.00211215		8.52527	1.13188	0.36098	3.13557	0.00171523	0.036779
ENSBTAG00000009391		0.853981	4.51375	16.0931	6.03029e-05	0.00211591		71.6267	0.581738	0.201498	2.88706	0.00388859	0.060641		ADPRH	ADP-ribosylarginine hydrolase [Source:VGNC Symbol;Acc:VGNC:25690]
ENSBTAG00000018889		0.644244	6.90842	16.0677	6.1117e-05	0.0021382		392.986	0.361259	0.144439	2.50111	0.0123803	0.119628		ATP6V0B	ATPase H+ transporting V0 subunit b [Source:VGNC Symbol;Acc:VGNC:26310]
ENSBTAG00000013465		0.838357	4.30701	16.0419	6.19575e-05	0.00216129		60.8903	0.579947	0.194388	2.98345	0.00285015	0.0506026		NXPE3	neurexophilin and PC-esterase domain family member 3 [Source:VGNC Symbol;Acc:VGNC:32380]
ENSBTAG00000003589		0.57401	5.417	16.0323	6.22704e-05	0.00216589		137.85	0.298174	0.116459	2.56033	0.0104572	0.110824		COMMD3	COMM domain containing 3 [Source:VGNC Symbol;Acc:VGNC:27584]
ENSBTAG00000039573		0.644962	6.60412	15.9581	6.47615e-05	0.002246		317.116	0.350687	0.143663	2.44105	0.0146448	0.130668		RABL6	RAB, member RAS onco family like 6 [Source:VGNC Symbol;Acc:VGNC:33674]
ENSBTAG00000001868		0.956627	5.63401	15.935	6.55565e-05	0.00226701		159.469	0.669616	0.247358	2.70707	0.00678792	0.0861267		PCYT2	phosphate cytidylyltransferase 2, ethanolamine [Source:VGNC Symbol;Acc:VGNC:32654]
ENSBTAG00000017330		1.03831	3.58793	15.929	6.57616e-05	0.00226754		36.2083	0.773272	0.249985	3.09328	0.00197957	0.0400771
ENSBTAG00000002676		0.601404	7.79775	15.9169	6.61839e-05	0.00227555		729.209	0.31074	0.116245	2.67315	0.00751431	0.0915567		SAE1	SUMO1 activating enzyme subunit 1 [Source:VGNC Symbol;Acc:VGNC:34261]
ENSBTAG00000022847		-0.840309	4.91963	15.9046	6.66175e-05	0.00228389		108.068	-1.15917	0.220655	-5.25332	1.49385e-07	3.19176e-05		HEATR5A	HEAT repeat containing 5A [Source:VGNC Symbol;Acc:VGNC:29794]
ENSBTAG00000016588		0.753101	4.50203	15.8974	6.68688e-05	0.00228596		70.2721	0.492561	0.180098	2.73497	0.00623865	0.0814018		PGAP6	post-glycosylphosphatidylinositol attachment to proteins 6 [Source:VGNC Symbol;Acc:VGNC:36123]
ENSBTAG00000009855		0.600697	6.53011	15.8789	6.75262e-05	0.00229747		301.172	0.315975	0.122769	2.57375	0.0100603	0.108639		FAN1	FANCD2 and FANCI associated nuclease 1 [Source:VGNC Symbol;Acc:VGNC:28851]
ENSBTAG00000037907		-1.07447	8.0851	15.8718	6.77817e-05	0.00229747		976.906	-1.41848	0.290922	-4.87579	1.08373e-06	0.000150777		DSEL	dermatan sulfate epimerase like [Source:VGNC Symbol;Acc:VGNC:28219]
ENSBTAG00000050091		-1.29347	3.41956	15.877	6.75955e-05	0.00229747		40.1802	-1.62731	0.334201	-4.86925	1.12022e-06	0.000153609		GCNT4	glucosaminyl (N-acetyl) transferase 4 [Source:HGNC Symbol;Acc:HGNC:17973]
ENSBTAG00000050824		0.821895	6.28804	15.8556	6.83632e-05	0.00231064		252.233	0.538588	0.199051	2.70577	0.00681454	0.0863728		HS6ST1	heparan sulfate 6-O-sulfotransferase 1 [Source:VGNC Symbol;Acc:VGNC:29962]
ENSBTAG00000015100		0.700793	6.68999	15.8316	6.92367e-05	0.00233357		335.544	0.419382	0.15663	2.67753	0.00741674	0.0908304		ATP6V0E1	ATPase H+ transporting V0 subunit e1 [Source:VGNC Symbol;Acc:VGNC:26314]
ENSBTAG00000012562		1.25062	3.46515	15.7756	7.1318e-05	0.00239697		32.4484	0.99433	0.304892	3.26125	0.00110921	0.0284191		RNF26	ring finger protein 26 [Source:VGNC Symbol;Acc:VGNC:34061]
ENSBTAG00000024884		0.835362	4.96442	15.7678	7.16111e-05	0.00240008		99.1835	0.557035	0.204803	2.71986	0.00653102	0.0840201		CCNF	cyclin F [Source:NCBI gene (formerly Entrezgene);Acc:505200]
ENSBTAG00000011083		0.882016	5.1518	15.7338	7.29094e-05	0.00243234		113.182	0.6038	0.22607	2.67086	0.00756579	0.0919966		POLD1	DNA polymerase delta 1, catalytic subunit [Source:VGNC Symbol;Acc:VGNC:33113]
ENSBTAG00000012744		0.63641	6.80152	15.7311	7.30127e-05	0.00243234		366.18	0.345354	0.150982	2.28739	0.0221728	0.162574		UBE2M	ubiquitin conjugating enzyme E2 M [Source:VGNC Symbol;Acc:VGNC:36589]
ENSBTAG00000045754		1.55991	4.18758	15.7267	7.31837e-05	0.00243234		54.9701	1.29257	0.393579	3.28414	0.00102295	0.0270189		SMIM1	small integral membrane protein 1 (Vel blood group) [Source:NCBI gene (formerly Entrezgene);Acc:100302586]
ENSBTAG00000012082		-3.86416	3.61503	15.7162	7.35926e-05	0.00243916		42.416	-4.16197	0.901047	-4.61904	3.85528e-06	0.000435174		TNFRSF12A	TNF receptor superfamily member 12A [Source:VGNC Symbol;Acc:VGNC:36162]
ENSBTAG00000001844		0.813334	6.78384	15.686	7.47762e-05	0.00247154		353.81	0.543283	0.182432	2.978	0.00290133	0.0511258		MOGS	mannosyl-oligosaccharide glucosidase [Source:VGNC Symbol;Acc:VGNC:58390]
ENSBTAG00000007660		0.638023	4.71229	15.6715	7.53493e-05	0.00248135		83.221	0.369066	0.138934	2.65641	0.00789779	0.0938401		ZNF414	zinc finger protein 414 [Source:VGNC Symbol;Acc:VGNC:37272]
ENSBTAG00000019911		0.568674	6.08993	15.6681	7.54877e-05	0.00248135		222.273	0.294737	0.122747	2.40116	0.0163431	0.139376		COA3	cytochrome c oxidase assembly factor 3 [Source:VGNC Symbol;Acc:VGNC:27543]
ENSBTAG00000008452		1.43377	9.83313	15.6487	7.6264e-05	0.00248668		2928.25	1.13101	0.348122	3.2489	0.00115854	0.0292826		IHH	Indian hedgehog signaling molecule [Source:VGNC Symbol;Acc:VGNC:30099]
ENSBTAG00000013136		0.896873	3.19923	15.6485	7.62735e-05	0.00248668		27.673	0.640694	0.20942	3.05937	0.00221807	0.0428134		EFCAB11	EF-hand calcium binding domain 11 [Source:VGNC Symbol;Acc:VGNC:28340]
ENSBTAG00000017706		1.1073	3.31428	15.6579	7.58939e-05	0.00248668		28.3767	0.864653	0.26779	3.22885	0.0012429	0.0306626		SLC39A3	solute carrier family 39 member 3 [Source:VGNC Symbol;Acc:VGNC:52882]
ENSBTAG00000010835		0.801832	6.52731	15.6296	7.70382e-05	0.00250479		296.39	0.53643	0.185126	2.89765	0.0037597	0.0591906		CRELD1	cysteine rich with EGF like domains 1 [Source:VGNC Symbol;Acc:VGNC:27704]
ENSBTAG00000008109		0.712269	5.95822	15.6123	7.77464e-05	0.00250737		200.781	0.42779	0.172578	2.47881	0.013182	0.123779		TMEM97	transmembrane protein 97 [Source:VGNC Symbol;Acc:VGNC:36129]
ENSBTAG00000015833		0.636576	6.07046	15.6165	7.75734e-05	0.00250737		217.044	0.355014	0.13151	2.69953	0.0069438	0.0870887		DHX30	DExH-box helicase 30 [Source:VGNC Symbol;Acc:VGNC:28051]
ENSBTAG00000018045		0.790494	5.83963	15.6175	7.75353e-05	0.00250737		183.085	0.519757	0.188823	2.75262	0.00591213	0.079126		SLC12A4	solute carrier family 12 member 4 [Source:VGNC Symbol;Acc:VGNC:34667]
ENSBTAG00000012498		-1.72386	2.35726	15.5828	7.89678e-05	0.00253992		21.3397	-2.07858	0.442502	-4.69733	2.63588e-06	0.000318568		PAX5	paired box 5 [Source:VGNC Symbol;Acc:VGNC:54466]
ENSBTAG00000008611		1.84563	6.01489	15.5296	8.12246e-05	0.00259854		145.092	0.872487	0.321688	2.71221	0.00668355	0.0852681		IGFBP4	insulin like growth factor binding protein 4 [Source:VGNC Symbol;Acc:VGNC:30086]
ENSBTAG00000035081		0.929722	5.58131	15.532	8.11205e-05	0.00259854		154.104	0.637117	0.248279	2.56613	0.0102839	0.109789		SERINC2	serine incorporator 2 [Source:VGNC Symbol;Acc:VGNC:106920]
ENSBTAG00000017452		1.08443	5.88859	15.4919	8.28582e-05	0.00264373		187.631	0.824716	0.27086	3.04481	0.0023283	0.044504		RCAN3	RCAN family member 3 [Source:VGNC Symbol;Acc:VGNC:33822]
ENSBTAG00000011229		0.721019	4.85924	15.47	8.38263e-05	0.0026482		91.0164	0.451215	0.158101	2.85396	0.00431781	0.0653358		TMUB1	transmembrane and ubiquitin like domain containing 1 [Source:VGNC Symbol;Acc:VGNC:36149]
ENSBTAG00000013992		0.774183	4.17016	15.4823	8.32823e-05	0.0026482		55.6281	0.517583	0.178995	2.89161	0.00383275	0.0600246		ACYP1	acylphosphatase 1 [Source:VGNC Symbol;Acc:VGNC:25598]
ENSBTAG00000024772		0.680079	5.99611	15.4759	8.35625e-05	0.0026482		206.264	0.395262	0.15602	2.5334	0.0112962	0.113881		TRIP6	thyroid hormone receptor interactor 6 [Source:VGNC Symbol;Acc:VGNC:107000]
ENSBTAG00000030960		0.661762	7.05827	15.4687	8.38837e-05	0.0026482		437.039	0.372493	0.159644	2.33328	0.0196335	0.153248		DNAJC25	DnaJ heat shock protein family (Hsp40) member C25 [Source:VGNC Symbol;Acc:VGNC:56946]
ENSBTAG00000016600		1.05326	3.62412	15.4601	8.42653e-05	0.00265325		37.8531	0.780792	0.261449	2.9864	0.00282285	0.0504864		CCDC142	coiled-coil domain containing 142 [Source:VGNC Symbol;Acc:VGNC:26853]
ENSBTAG00000002316		1.25101	2.1481	15.4371	8.52956e-05	0.00267864		11.7332	1.02569	0.333727	3.07343	0.00211614	0.0419894		NIPA1	NIPA magnesium transporter 1 [Source:VGNC Symbol;Acc:VGNC:53153]
ENSBTAG00000008160		0.973436	3.95742	15.4235	8.59118e-05	0.00269093		46.6059	0.729071	0.245509	2.96963	0.00298159	0.0517025		MBOAT2	membrane bound O-acyltransferase domain containing 2 [Source:VGNC Symbol;Acc:VGNC:31287]
ENSBTAG00000013958		0.715261	5.28167	15.3696	8.83998e-05	0.00276163		123.077	0.442711	0.166147	2.66457	0.00770859	0.0928026		PAK4	p21 (RAC1) activated kinase 4 [Source:NCBI gene (formerly Entrezgene);Acc:539742]
ENSBTAG00000003421		0.701563	5.51075	15.3596	8.88695e-05	0.00276907		145.343	0.422155	0.152626	2.76595	0.00567579	0.0769712		RNF40	ring finger protein 40 [Source:VGNC Symbol;Acc:VGNC:34066]
ENSBTAG00000002474		0.861982	3.89658	15.3445	8.95795e-05	0.00277263		47.6061	0.577208	0.22639	2.54961	0.0107842	0.111755		MAD1L1	mitotic arrest deficient 1 like 1 [Source:VGNC Symbol;Acc:VGNC:31130]
ENSBTAG00000003556		1.13516	4.76098	15.3424	8.96789e-05	0.00277263		84.1481	0.855416	0.288821	2.96175	0.00305893	0.0523606		ZFYVE21	zinc finger FYVE-type containing 21 [Source:VGNC Symbol;Acc:VGNC:55897]
ENSBTAG00000051079		-0.930473	5.58857	15.3517	8.92403e-05	0.00277263		167.112	-1.2273	0.244398	-5.02173	5.1207e-07	8.39304e-05		TMSB4	thymosin beta 4, X-linked [Source:NCBI gene (formerly Entrezgene);Acc:781334]
ENSBTAG00000016287		0.667522	5.05916	15.325	9.05128e-05	0.0027912		107.289	0.388993	0.157095	2.47617	0.01328	0.124234		UNK	unk zinc finger [Source:VGNC Symbol;Acc:VGNC:36678]
ENSBTAG00000010165		1.23025	1.95441	15.3018	9.16301e-05	0.00281839		9.48047	1.02872	0.348594	2.95106	0.00316688	0.0533687		C22H3orf18	chromosome 22 C3orf18 homolog [Source:VGNC Symbol;Acc:VGNC:52674]
ENSBTAG00000013678		0.776193	4.28196	15.2843	9.24838e-05	0.00283222		61.46	0.510674	0.18829	2.71216	0.00668462	0.0852681		OSGIN2	oxidative stress induced growth inhibitor family member 2 [Source:VGNC Symbol;Acc:VGNC:32473]
ENSBTAG00000048851		0.93976	5.05659	15.2828	9.25531e-05	0.00283222		103.741	0.674076	0.233632	2.8852	0.00391162	0.0608615		UBE2QL1	ubiquitin conjugating enzyme E2 Q family like 1 [Source:VGNC Symbol;Acc:VGNC:107011]
ENSBTAG00000000602		0.754686	5.15742	15.2544	9.39593e-05	0.00286791		114.122	0.484385	0.170848	2.83518	0.00457996	0.0671558		RXRB	retinoid X receptor beta [Source:VGNC Symbol;Acc:VGNC:34231]
ENSBTAG00000019342		-1.43113	2.69707	15.2472	9.43145e-05	0.00287143		24.9647	-1.77217	0.36929	-4.79885	1.59578e-06	0.000200984		OSBPL3	oxysterol binding protein like 3 [Source:VGNC Symbol;Acc:VGNC:32462]
ENSBTAG00000000040		0.743431	5.1545	15.2186	9.57549e-05	0.00288193		114.502	0.451357	0.194118	2.32517	0.020063	0.154276		MAFG	MAF bZIP transcription factor G [Source:VGNC Symbol;Acc:VGNC:31141]
ENSBTAG00000005536		0.740738	5.16847	15.2272	9.53213e-05	0.00288193		115.079	0.472231	0.185603	2.54431	0.0109495	0.112226		MEA1	male-enhanced antigen 1 [Source:NCBI gene (formerly Entrezgene);Acc:282462]
ENSBTAG00000008064		1.14614	3.34945	15.2255	9.54051e-05	0.00288193		29.6702	0.893606	0.282752	3.16039	0.00157558	0.0349107		VPS37C	VPS37C subunit of ESCRT-I [Source:VGNC Symbol;Acc:VGNC:36821]
ENSBTAG00000020963		0.894939	4.69253	15.2291	9.52264e-05	0.00288193		81.4696	0.618718	0.236482	2.61634	0.00888776	0.101064		RASSF1	Ras association domain family member 1 [Source:VGNC Symbol;Acc:VGNC:33757]
ENSBTAG00000049665		1.19759	2.9231	15.2165	9.58636e-05	0.00288193		21.5727	0.957073	0.302684	3.16195	0.00156717	0.0347888		B3GNT9	UDP-GlcNAc:betaGal beta-1,3-N-acetylglucosaminyltransferase 9 [Source:VGNC Symbol;Acc:VGNC:106646]
ENSBTAG00000011595		0.736822	5.22574	15.2049	9.64522e-05	0.00289236		117.697	0.460836	0.165841	2.77879	0.00545626	0.075473		IP6K1	inositol hexakisphosphate kinase 1 [Source:VGNC Symbol;Acc:VGNC:30237]
ENSBTAG00000019951		0.728545	5.17853	15.1511	9.92422e-05	0.00296858		115.164	0.465778	0.177655	2.62182	0.00874623	0.100075		PCYOX1L	prenylcysteine oxidase 1 like [Source:VGNC Symbol;Acc:VGNC:32651]
ENSBTAG00000002706		0.765999	4.17751	15.1408	9.97825e-05	0.0029773		56.1903	0.505331	0.18206	2.77563	0.00550944	0.0756342		GSTZ1	glutathione S-transferase zeta 1 [Source:VGNC Symbol;Acc:VGNC:29688]
ENSBTAG00000010135		0.846883	4.07862	15.1038	0.000101757	0.00302867		52.1117	0.588518	0.204611	2.87628	0.00402395	0.0622048		PEDS1	plasmanylethanolamine desaturase 1 [Source:VGNC Symbol;Acc:VGNC:57030]
ENSBTAG00000048054		0.822176	4.64619	15.0861	0.000102718	0.00304967		77.3254	0.561976	0.183411	3.06403	0.0021838	0.0426251		UAP1L1	UDP-N-acetylglucosamine pyrophosphorylase 1 like 1 [Source:VGNC Symbol;Acc:VGNC:36560]
ENSBTAG00000002698		0.614141	5.60067	15.078	0.00010316	0.00305523		156.007	0.341999	0.128589	2.65963	0.00782258	0.0932243		UBE3B	ubiquitin protein ligase E3B [Source:VGNC Symbol;Acc:VGNC:36600]
ENSBTAG00000011639		1.09778	4.69655	15.0732	0.000103421	0.00305538		81.6483	0.812548	0.288239	2.81901	0.00481722	0.0690276		STK11	serine/threonine kinase 11 [Source:VGNC Symbol;Acc:VGNC:35385]
ENSBTAG00000005140		1.09102	5.06142	15.0625	0.000104008	0.00306368		103.117	0.828008	0.270679	3.05901	0.00222073	0.0428134
ENSBTAG00000005596		-3.30756	4.57733	15.0588	0.000104214	0.00306368		81.4716	-3.52704	0.788666	-4.47216	7.74331e-06	0.000765691		IGFBP2	insulin like growth factor binding protein 2 [Source:VGNC Symbol;Acc:VGNC:30084]
ENSBTAG00000008088		1.19816	3.42787	15.0133	0.000106755	0.00312653		31.4817	0.922781	0.304676	3.02873	0.00245582	0.0460562		KIF18B	kinesin family member 18B [Source:VGNC Symbol;Acc:VGNC:30588]
ENSBTAG00000050435		-0.797478	5.40783	15.0112	0.000106874	0.00312653		147.803	-1.08973	0.217497	-5.01033	5.43356e-07	8.66834e-05
ENSBTAG00000019515		0.70053	6.51614	14.9868	0.000108268	0.00315957		295.122	0.426322	0.153451	2.77822	0.00546572	0.0755166		SNX17	sorting nexin 17 [Source:VGNC Symbol;Acc:VGNC:35097]
ENSBTAG00000012512		0.731718	4.55791	14.9579	0.000109934	0.0032004		74.598	0.470277	0.164926	2.85144	0.00435212	0.0655008		GPR137	G protein-coupled receptor 137 [Source:VGNC Symbol;Acc:VGNC:29550]
ENSBTAG00000006135		0.646748	6.41895	14.9223	0.000112032	0.00324568		278.446	0.366755	0.153988	2.3817	0.0172328	0.14337		MAP1LC3A	microtubule associated protein 1 light chain 3 alpha [Source:VGNC Symbol;Acc:VGNC:31179]
ENSBTAG00000047670		1.25347	8.31115	14.9256	0.000111835	0.00324568		1024.33	0.959568	0.320799	2.99118	0.00277899	0.0500761		CHST8	carbohydrate sulfotransferase 8 [Source:VGNC Symbol;Acc:VGNC:27348]
ENSBTAG00000000764		0.814739	4.5043	14.8821	0.000114446	0.00325307		70.7124	0.544034	0.202152	2.69121	0.00711942	0.0881673		GIPC1	GIPC PDZ domain containing family member 1 [Source:VGNC Symbol;Acc:VGNC:29365]
ENSBTAG00000004436		0.648756	5.08667	14.8551	0.000116094	0.00325307		107.578	0.377387	0.139673	2.70193	0.00689389	0.0869183		PPT2	palmitoyl-protein thioesterase 2 [Source:VGNC Symbol;Acc:VGNC:57311]
ENSBTAG00000006101		0.622958	7.05106	14.8859	0.000114211	0.00325307		435.551	0.330208	0.149974	2.20177	0.0276813	0.181582		PSMD4	proteasome 26S subunit ubiquitin receptor, non-ATPase 4 [Source:VGNC Symbol;Acc:VGNC:33468]
ENSBTAG00000006392		0.750255	4.79382	14.8939	0.000113728	0.00325307		88.3635	0.466152	0.190838	2.44266	0.0145794	0.130469		TTC7B	tetratricopeptide repeat domain 7B [Source:VGNC Symbol;Acc:VGNC:36481]
ENSBTAG00000006740		0.747901	4.57018	14.9087	0.000112841	0.00325307		74.7597	0.477123	0.177309	2.69092	0.0071256	0.0881673		SCYL1	SCY1 like pseudokinase 1 [Source:VGNC Symbol;Acc:VGNC:34374]
ENSBTAG00000009966		1.34008	3.67135	14.8771	0.000114749	0.00325307		38.161	1.04445	0.356049	2.93344	0.0033523	0.0554009		XRCC3	X-ray repair cross complementing 3 [Source:VGNC Symbol;Acc:VGNC:37004]
ENSBTAG00000010348		0.68375	5.14557	14.8702	0.000115171	0.00325307		112.853	0.40808	0.158863	2.56875	0.0102066	0.109485		GATD1	glutamine amidotransferase class 1 domain containing 1 [Source:VGNC Symbol;Acc:VGNC:29273]
ENSBTAG00000010957		0.631889	6.90859	14.8981	0.00011348	0.00325307		392.871	0.342534	0.144531	2.36997	0.0177896	0.145789		LHPP	phospholysine phosphohistidine inorganic pyrophosphate phosphatase [Source:VGNC Symbol;Acc:VGNC:30870]
ENSBTAG00000011588		0.723201	5.67885	14.9052	0.000113053	0.00325307		164.536	0.43616	0.175018	2.49209	0.0126995	0.121093		RNF123	ring finger protein 123 [Source:VGNC Symbol;Acc:VGNC:34016]
ENSBTAG00000016467		0.874633	7.23628	14.8678	0.000115315	0.00325307		487.321	0.61084	0.217697	2.80592	0.00501726	0.0710414		SLC22A17	solute carrier family 22 member 17 [Source:VGNC Symbol;Acc:VGNC:34725]
ENSBTAG00000018271		0.769293	7.29517	14.8592	0.000115845	0.00325307		511.597	0.479834	0.191446	2.50637	0.0121978	0.119265		SLC38A10	solute carrier family 38 member 10 [Source:VGNC Symbol;Acc:VGNC:34847]
ENSBTAG00000018321		0.631025	5.65752	14.8812	0.000114499	0.00325307		161.676	0.350585	0.140061	2.50308	0.0123116	0.119527		PAOX	polyamine oxidase [Source:VGNC Symbol;Acc:VGNC:32570]
ENSBTAG00000025452		0.617159	6.14019	14.8741	0.000114933	0.00325307		227.382	0.331019	0.124913	2.65001	0.00804902	0.0948833		SF3A2	splicing factor 3a subunit 2 [Source:VGNC Symbol;Acc:VGNC:34507]
ENSBTAG00000049309		0.925811	3.72397	14.8627	0.000115629	0.00325307		40.603	0.669838	0.231838	2.88925	0.00386164	0.0603192		TAF13	TATA-box binding protein associated factor 13 [Source:NCBI gene (formerly Entrezgene);Acc:513065]
ENSBTAG00000007149		0.963633	5.66274	14.8091	0.000118957	0.00332553		161.107	0.681953	0.251373	2.71291	0.00666948	0.0852567		NYNRIN	NYN domain and retroviral integrase containing [Source:VGNC Symbol;Acc:VGNC:32387]
ENSBTAG00000018910		0.667984	6.33003	14.7893	0.000120219	0.00335295		259.751	0.394938	0.144841	2.72669	0.00639721	0.0830181		WDR6	WD repeat domain 6 [Source:VGNC Symbol;Acc:VGNC:36908]
ENSBTAG00000011902		0.598527	4.93912	14.776	0.000121068	0.00336879		98.6409	0.331111	0.140676	2.35371	0.0185873	0.14896		WASHC1	WASH complex subunit 1 [Source:NCBI gene (formerly Entrezgene);Acc:533602]
ENSBTAG00000009384		0.773984	4.04601	14.7659	0.000121719	0.00337904		50.8686	0.518971	0.185555	2.79686	0.00516026	0.0720449		AGTRAP	angiotensin II receptor associated protein [Source:VGNC Symbol;Acc:VGNC:25747]
ENSBTAG00000000948		0.562473	6.88957	14.76	0.0001221	0.00338177		389.116	0.27906	0.117596	2.37303	0.0176427	0.145047		RAB2A	RAB2A, member RAS onco family [Source:VGNC Symbol;Acc:VGNC:33637]
ENSBTAG00000011473		0.811768	6.97375	14.7418	0.000123286	0.00340672		402.576	0.537195	0.18358	2.92622	0.00343107	0.0558421		MYL9	myosin light chain 9 [Source:VGNC Symbol;Acc:VGNC:57010]
ENSBTAG00000005144		0.906351	5.10718	14.7226	0.000124546	0.00342529		107.497	0.627923	0.232524	2.70047	0.0069242	0.086934		PNPLA2	patatin like phospholipase domain containing 2 [Source:VGNC Symbol;Acc:VGNC:33091]
ENSBTAG00000010344		0.866345	5.06572	14.7239	0.000124457	0.00342529		105.178	0.573663	0.217163	2.64162	0.00825108	0.0962224		SLC16A14	solute carrier family 16 member 14 [Source:VGNC Symbol;Acc:VGNC:34688]
ENSBTAG00000016830		0.599826	5.44742	14.7142	0.000125103	0.00342529		141.15	0.322065	0.147863	2.17812	0.0293969	0.187282		DAXX	death domain associated protein [Source:VGNC Symbol;Acc:VGNC:27884]
ENSBTAG00000019298		0.649973	5.6582	14.715	0.000125049	0.00342529		162.303	0.365494	0.149577	2.44352	0.0145447	0.130424		STRADB	STE20 related adaptor beta [Source:VGNC Symbol;Acc:VGNC:35419]
ENSBTAG00000010515		0.736925	4.98117	14.7056	0.000125676	0.00343312		102.647	0.431127	0.204297	2.1103	0.0348327	0.204336		FBXW5	F-box and WD repeat domain containing 5 [Source:VGNC Symbol;Acc:VGNC:28925]
ENSBTAG00000012181		0.622397	6.28382	14.6833	0.00012717	0.00345816		253.485	0.344004	0.141072	2.43851	0.0147481	0.131295		GNA11	G protein subunit alpha 11 [Source:VGNC Symbol;Acc:VGNC:29444]
ENSBTAG00000021062		0.659253	5.49759	14.6852	0.000127037	0.00345816		145.886	0.380849	0.165226	2.30502	0.0211654	0.158837		SMARCD2	SWI/SNF related, matrix associated, actin dependent regulator of chromatin, subfamily d, member 2 [Source:VGNC Symbol;Acc:VGNC:34994]
ENSBTAG00000015611		0.548579	6.10973	14.6652	0.000128393	0.00346857		225.002	0.268674	0.115976	2.31663	0.0205239	0.156203		TBC1D9B	TBC1 domain family member 9B [Source:VGNC Symbol;Acc:VGNC:35647]
ENSBTAG00000031849		-1.38308	2.05301	14.6618	0.000128625	0.00346857		15.1232	-1.68416	0.366372	-4.59684	4.28938e-06	0.000466568		TMEM119	transmembrane protein 119 [Source:VGNC Symbol;Acc:VGNC:35955]
ENSBTAG00000031885		0.91213	3.19362	14.6605	0.000128713	0.00346857		27.1549	0.655584	0.213702	3.06775	0.00215676	0.0423857		TMEM251	transmembrane protein 251 [Source:VGNC Symbol;Acc:VGNC:36060]
ENSBTAG00000049266		-1.14639	4.82161	14.6635	0.000128509	0.00346857		103.41	-1.47473	0.319044	-4.62234	3.79429e-06	0.000432368
ENSBTAG00000020446		0.766056	4.88716	14.6562	0.000129007	0.0034687		94.2946	0.493912	0.190623	2.59104	0.00956855	0.105035		THOP1	thimet oligopeptidase 1 [Source:VGNC Symbol;Acc:VGNC:35843]
ENSBTAG00000053996		1.12599	3.41378	14.6283	0.000130935	0.00351265		30.3573	0.874848	0.284903	3.07069	0.00213564	0.0421665		ZNF853	zinc finger protein 853 [Source:VGNC Symbol;Acc:VGNC:107046]
ENSBTAG00000010666		0.639622	4.99038	14.5922	0.000133469	0.0035726		101.157	0.372177	0.149345	2.49207	0.0127002	0.121093		KHNYN	KH and NYN domain containing [Source:VGNC Symbol;Acc:VGNC:30544]
ENSBTAG00000002095		0.591865	6.12784	14.5863	0.000133882	0.00357566		227.457	0.314444	0.124902	2.51753	0.011818	0.117081		MEN1	menin 1 [Source:VGNC Symbol;Acc:VGNC:31385]
ENSBTAG00000003543		0.607264	6.12091	14.572	0.000134906	0.00357904		224.832	0.327821	0.125382	2.61457	0.00893393	0.101194		KEAP1	kelch like ECH associated protein 1 [Source:VGNC Symbol;Acc:VGNC:30537]
ENSBTAG00000020759		0.72261	5.42882	14.5757	0.000134641	0.00357904		138.316	0.450554	0.179482	2.5103	0.0120627	0.118304		NCLN	nicalin [Source:VGNC Symbol;Acc:VGNC:31919]
ENSBTAG00000031718		0.6755	5.15496	14.5761	0.000134608	0.00357904		112.397	0.409692	0.15058	2.72075	0.00651337	0.0838886		OGFR	opioid growth factor receptor [Source:VGNC Symbol;Acc:VGNC:32411]
ENSBTAG00000016827		0.596963	6.3305	14.5373	0.000137411	0.00363744		261.713	0.315785	0.127286	2.4809	0.0131051	0.123176		RGL2	ral guanine nucleotide dissociation stimulator like 2 [Source:VGNC Symbol;Acc:VGNC:33904]
ENSBTAG00000000949		0.750498	5.29889	14.4892	0.000140966	0.00372331		125.399	0.480729	0.184411	2.60683	0.00913849	0.101998		DNAJC9	DnaJ heat shock protein family (Hsp40) member C9 [Source:VGNC Symbol;Acc:VGNC:55985]
ENSBTAG00000015885		-1.64263	3.23445	14.4653	0.000142762	0.00376245		38.9544	-2.01557	0.438147	-4.60021	4.22072e-06	0.000463311		PPFIA4	PTPRF interacting protein alpha 4 [Source:VGNC Symbol;Acc:VGNC:33192]
ENSBTAG00000021223		0.914828	4.11799	14.4329	0.000145245	0.00381108		54.061	0.646598	0.238815	2.70753	0.00677852	0.0860987		CRY2	cryptochrome circadian regulator 2 [Source:VGNC Symbol;Acc:VGNC:27731]
ENSBTAG00000053747		-0.994947	4.27864	14.4351	0.00014507	0.00381108		69.2384	-1.31743	0.276104	-4.77151	1.82848e-06	0.000223242
ENSBTAG00000020454		0.888971	3.70951	14.4257	0.0001458	0.00381728		40.3125	0.619363	0.227899	2.7177	0.00657369	0.0842122		LZTS3	leucine zipper tumor suppressor family member 3 [Source:VGNC Symbol;Acc:VGNC:31123]
ENSBTAG00000009549		0.923177	3.41534	14.4196	0.000146269	0.00382119		31.7445	0.658281	0.231487	2.8437	0.00445924	0.0662895		RSPH9	radial spoke head component 9 [Source:VGNC Symbol;Acc:VGNC:34187]
ENSBTAG00000015249		0.63816	6.51562	14.4072	0.00014724	0.00383817		298.658	0.357082	0.153561	2.32534	0.0200538	0.154276		B4GALT1	beta-1,4-galactosyltransferase 1 [Source:VGNC Symbol;Acc:VGNC:26388]
ENSBTAG00000020434		0.806946	4.79737	14.4021	0.00014764	0.00384025		87.4289	0.542922	0.196177	2.7675	0.00564875	0.0768038		C18H19orf12	chromosome 18 C19orf12 homolog [Source:NCBI gene (formerly Entrezgene);Acc:533209]
ENSBTAG00000006775		0.791829	7.31998	14.376	0.000149698	0.00386855		522.111	0.495712	0.210524	2.35466	0.0185398	0.148777		SLC12A7	solute carrier family 12 member 7 [Source:VGNC Symbol;Acc:VGNC:34670]
ENSBTAG00000014396		1.07572	8.1285	14.3801	0.000149373	0.00386855		910.259	0.780206	0.291543	2.67613	0.00744782	0.0910246		KLF10	Kruppel like factor 10 [Source:VGNC Symbol;Acc:VGNC:30627]
ENSBTAG00000017631		0.599061	5.26338	14.3796	0.000149414	0.00386855		122.818	0.322427	0.133386	2.41724	0.0156386	0.136581		GFER	growth factor, augmenter of liver reration [Source:VGNC Symbol;Acc:VGNC:29324]
ENSBTAG00000013153		0.790303	4.30958	14.3688	0.000150273	0.00387504		61.681	0.519777	0.198576	2.61752	0.00885707	0.101036		NF2	neurofibromin 2 [Source:VGNC Symbol;Acc:VGNC:32026]
ENSBTAG00000010663		1.07927	4.7401	14.3506	0.000151735	0.00390432		83.5493	0.828535	0.290394	2.85314	0.00432891	0.0653358		ADAM15	ADAM metallopeptidase domain 15 [Source:VGNC Symbol;Acc:VGNC:25606]
ENSBTAG00000002830		0.592626	6.47415	14.3449	0.000152192	0.00390767		289.218	0.312143	0.121968	2.55921	0.0104911	0.110888		U2AF2	U2 small nuclear RNA auxiliary factor 2 [Source:VGNC Symbol;Acc:VGNC:36556]
ENSBTAG00000002500		0.90665	3.71306	14.3306	0.000153355	0.00392346		39.7219	0.660077	0.227765	2.89807	0.00375472	0.05919		FBXL15	F-box and leucine rich repeat protein 15 [Source:VGNC Symbol;Acc:VGNC:54431]
ENSBTAG00000015659		0.742319	5.14784	14.3292	0.000153462	0.00392346		112.459	0.473041	0.175057	2.70221	0.0068881	0.0869183		CIAO1	cytosolic iron-sulfur assembly component 1 [Source:VGNC Symbol;Acc:VGNC:27356]
ENSBTAG00000018912		0.631598	4.6628	14.317	0.000154463	0.00394063		80.062	0.362943	0.151612	2.39389	0.0166706	0.140468		ARHGEF1	Rho guanine nucleotide exchange factor 1 [Source:VGNC Symbol;Acc:VGNC:52179]
ENSBTAG00000019161		0.668638	6.2156	14.3065	0.00015533	0.00395154		240.275	0.390985	0.149718	2.61147	0.00901538	0.101476		NPRL2	NPR2 like, GATOR1 complex subunit [Source:VGNC Symbol;Acc:VGNC:32214]
ENSBTAG00000030820		0.785128	5.07397	14.3038	0.000155551	0.00395154		106.841	0.516163	0.196126	2.63179	0.00849366	0.0980006		NT5M	5',3'-nucleotidase, mitochondrial [Source:VGNC Symbol;Acc:VGNC:32297]
ENSBTAG00000003953		1.09586	3.51873	14.297	0.000156117	0.00395751		33.1702	0.835123	0.281688	2.96471	0.00302964	0.0522329		ZNF316	zinc finger protein 316 [Source:VGNC Symbol;Acc:VGNC:37243]
ENSBTAG00000001394		0.6651	7.9343	14.2685	0.000158499	0.0039735		802.374	0.375471	0.162233	2.31439	0.0206463	0.156548		TMED9	transmembrane emp24 protein transport domain containing 9 [Source:NCBI gene (formerly Entrezgene);Acc:618580]
ENSBTAG00000001770		0.820111	5.98011	14.2574	0.000159435	0.0039735		201.826	0.537809	0.204208	2.63363	0.00844771	0.0978478		ST8SIA5	ST8 alpha-N-acetyl-neuraminide alpha-2,8-sialyltransferase 5 [Source:VGNC Symbol;Acc:VGNC:54494]
ENSBTAG00000002993		0.641132	5.59915	14.2617	0.000159072	0.0039735		157.105	0.367234	0.157004	2.33901	0.0193347	0.151965		SFT2D1	SFT2 domain containing 1 [Source:NCBI gene (formerly Entrezgene);Acc:524821]
ENSBTAG00000008309		0.930413	5.35282	14.264	0.000158874	0.0039735		129.765	0.644819	0.247027	2.61032	0.00904585	0.101628		ATP13A2	ATPase cation transporting 13A2 [Source:VGNC Symbol;Acc:VGNC:26278]
ENSBTAG00000011425		0.630267	7.99841	14.2844	0.000157159	0.0039735		834.027	0.349881	0.127638	2.7412	0.00612157	0.0804002		PTPRA	protein tyrosine phosphatase receptor type A [Source:VGNC Symbol;Acc:VGNC:33544]
ENSBTAG00000015704		0.732506	6.06309	14.271	0.000158283	0.0039735		213.912	0.459738	0.172615	2.66337	0.00773631	0.0928434		TMCO3	transmembrane and coiled-coil domains 3 [Source:VGNC Symbol;Acc:VGNC:35930]
ENSBTAG00000018425		0.547701	7.44419	14.2533	0.000159782	0.0039735		572.787	0.258882	0.117409	2.20496	0.027457	0.180739		PSMD7	proteasome 26S subunit, non-ATPase 7 [Source:VGNC Symbol;Acc:VGNC:33471]
ENSBTAG00000025345		0.82006	4.63565	14.2598	0.000159228	0.0039735		80.2524	0.525792	0.235413	2.23349	0.0255169	0.175121		ARL10	ADP ribosylation factor like GTPase 10 [Source:VGNC Symbol;Acc:VGNC:26136]
ENSBTAG00000049493		-1.10694	5.04026	14.2599	0.000159218	0.0039735		119.125	-1.41886	0.307964	-4.60724	4.08055e-06	0.000456297
ENSBTAG00000050741		1.17505	1.97026	14.2499	0.000160069	0.0039735		10.3023	0.931658	0.326165	2.8564	0.00428477	0.06506
ENSBTAG00000013306		-1.90274	3.53221	14.2426	0.000160695	0.00398077		49.2257	-2.27712	0.489783	-4.64925	3.33147e-06	0.000390794		ZBTB7C	zinc finger and BTB domain containing 7C [Source:VGNC Symbol;Acc:VGNC:37091]
ENSBTAG00000013440		0.532662	6.33045	14.2323	0.000161576	0.00399434		263.265	0.254115	0.111102	2.28721	0.0221833	0.162574		RBM42	RNA binding motif protein 42 [Source:VGNC Symbol;Acc:VGNC:33801]
ENSBTAG00000031134		0.698568	7.62778	14.2084	0.000163642	0.00403705		646.567	0.406487	0.172484	2.35666	0.0184401	0.148253		YWHAH	tyrosine 3-monooxygenase/tryptophan 5-monooxygenase activation protein eta [Source:VGNC Symbol;Acc:VGNC:97330]
ENSBTAG00000017082		0.891768	7.38356	14.1974	0.0001646	0.00405235		543.855	0.594137	0.242807	2.44695	0.0144071	0.129903		POR	cytochrome p450 oxidoreductase [Source:VGNC Symbol;Acc:VGNC:33169]
ENSBTAG00000021464		0.768283	5.57516	14.1884	0.00016539	0.00406343		155.002	0.471065	0.213638	2.20497	0.0274564	0.180739		SPRYD3	SPRY domain containing 3 [Source:VGNC Symbol;Acc:VGNC:35245]
ENSBTAG00000008578		0.605375	6.51444	14.1776	0.000166337	0.00407832		299.236	0.320484	0.14579	2.19826	0.0279308	0.18222		LSM4	LSM4 homolog, U6 small nuclear RNA and mRNA degradation associated [Source:VGNC Symbol;Acc:VGNC:31056]
ENSBTAG00000009214		-1.88016	1.98071	14.1146	0.000172002	0.00420859		13.9298	-2.20675	0.510902	-4.31932	1.56511e-05	0.00141655		ETS2	ETS proto-onco 2, transcription factor [Source:VGNC Symbol;Acc:VGNC:28627]
ENSBTAG00000012552		-0.704112	7.34465	14.1023	0.000173128	0.0042275		568.657	-1.02398	0.198101	-5.169	2.35354e-07	4.46986e-05		FMR1	FMRP translational regulator 1 [Source:VGNC Symbol;Acc:VGNC:29055]
ENSBTAG00000012922		0.611748	5.43459	14.0966	0.000173659	0.00423182		139.8	0.332549	0.139449	2.38474	0.0170912	0.142407		PHF2	PHD finger protein 2 [Source:VGNC Symbol;Acc:VGNC:32818]
ENSBTAG00000018086		0.964885	3.19781	14.0881	0.000174441	0.00424224		28.278	0.708433	0.257503	2.75116	0.00593844	0.0792288		TBC1D10A	TBC1 domain family member 10A [Source:VGNC Symbol;Acc:VGNC:53923]
ENSBTAG00000019219		0.581428	5.24683	14.0576	0.000177293	0.00430287		121.441	0.303211	0.127002	2.38745	0.0169656	0.142102		SH2B1	SH2B adaptor protein 1 [Source:VGNC Symbol;Acc:VGNC:34555]
ENSBTAG00000007346		0.630693	5.55396	14.0453	0.00017846	0.00432241		150.952	0.355839	0.150675	2.36164	0.0181945	0.147691		COMMD4	COMM domain containing 4 [Source:VGNC Symbol;Acc:VGNC:27585]
ENSBTAG00000049599		0.953727	5.05541	14.0383	0.000179128	0.00432982		104.305	0.684431	0.249161	2.74695	0.00601529	0.0797926		FAM163A	family with sequence similarity 163 member A [Source:VGNC Symbol;Acc:VGNC:28746]
ENSBTAG00000009298		0.715123	5.85435	14.0138	0.000181479	0.0043778		184.741	0.443959	0.171976	2.58152	0.00983673	0.106829		XYLT2	xylosyltransferase 2 [Source:VGNC Symbol;Acc:VGNC:55889]
ENSBTAG00000016995		0.809343	5.22253	14.0022	0.000182597	0.00439592		119.095	0.531494	0.213345	2.49124	0.0127299	0.121269		HDHD5	haloacid dehalogenase like hydrolase domain containing 5 [Source:VGNC Symbol;Acc:VGNC:29790]
ENSBTAG00000020161		0.685968	5.2574	13.994	0.000183397	0.00439748		121.238	0.41604	0.156879	2.65199	0.00800195	0.094608		KLHL22	kelch like family member 22 [Source:VGNC Symbol;Acc:VGNC:30651]
ENSBTAG00000048152		0.826225	5.36083	13.9945	0.00018335	0.00439748		130.45	0.547492	0.219697	2.49204	0.0127013	0.121093		TUBG1	tubulin gamma 1 [Source:VGNC Symbol;Acc:VGNC:49987]
ENSBTAG00000004639		0.697142	4.09427	13.9619	0.000186555	0.00446427		53.2293	0.437958	0.167853	2.60917	0.00907618	0.101792		HARBI1	harbinger transposase derived 1 [Source:VGNC Symbol;Acc:VGNC:29752]
ENSBTAG00000038139		0.813049	4.56735	13.957	0.000187043	0.004467		73.769	0.555255	0.195646	2.83806	0.00453882	0.0667983		CERCAM	cerebral endothelial cell adhesion molecule [Source:VGNC Symbol;Acc:VGNC:27222]
ENSBTAG00000011913		0.633378	7.95995	13.9442	0.000188316	0.00447952		814.469	0.352061	0.142779	2.46577	0.0136717	0.125254		CKAP4	cytoskeleton associated protein 4 [Source:VGNC Symbol;Acc:VGNC:27382]
ENSBTAG00000055034		0.820668	5.62391	13.9465	0.000188091	0.00447952		157.664	0.536852	0.21333	2.51653	0.0118516	0.117139		C20H5orf49	chromosome 20 C5orf49 homolog [Source:VGNC Symbol;Acc:VGNC:106662]
ENSBTAG00000017656		0.628478	5.71231	13.939	0.000188839	0.00448305		168.186	0.355276	0.139673	2.54364	0.0109706	0.112226		ST3GAL3	ST3 beta-galactoside alpha-2,3-sialyltransferase 3 [Source:VGNC Symbol;Acc:VGNC:54493]
ENSBTAG00000020539		1.01438	8.82792	13.9178	0.000190984	0.004525		1463.05	0.749357	0.258479	2.8991	0.00374232	0.0591087		CHPF	chondroitin polymerizing factor [Source:VGNC Symbol;Acc:VGNC:27312]
ENSBTAG00000005835		0.853096	3.74426	13.9026	0.000192534	0.0045527		41.0369	0.588985	0.212211	2.77547	0.00551216	0.0756342		PYCR2	pyrroline-5-carboxylate reductase 2 [Source:NCBI gene (formerly Entrezgene);Acc:504987]
ENSBTAG00000018589		0.712836	5.36717	13.8831	0.000194543	0.0045821		132.737	0.440154	0.186544	2.35952	0.0182984	0.148033		RFC2	replication factor C subunit 2 [Source:VGNC Symbol;Acc:VGNC:33886]
ENSBTAG00000031696		2.10675	5.16813	13.8837	0.000194482	0.0045821		110.227	1.83216	0.575888	3.18146	0.00146535	0.033588		ANKRD44	ankyrin repeat domain 44 [Source:VGNC Symbol;Acc:VGNC:55324]
ENSBTAG00000004392		1.1412	4.54674	13.8721	0.000195677	0.00459824		71.263	0.883368	0.303934	2.90645	0.00365559	0.0581637		C29H11orf24	chromosome 29 C11orf24 homolog [Source:VGNC Symbol;Acc:VGNC:52698]
ENSBTAG00000012900		0.730714	5.7267	13.8691	0.000195997	0.00459824		169.841	0.457998	0.183115	2.50115	0.0123791	0.119628		TMEM229B	transmembrane protein 229B [Source:VGNC Symbol;Acc:VGNC:36045]
ENSBTAG00000023928		0.887271	3.47002	13.8573	0.000197225	0.004618		33.2347	0.633779	0.206658	3.0668	0.00216366	0.0423857		RDH14	retinol dehydrogenase 14 (all-trans/9-cis/11-cis) [Source:NCBI gene (formerly Entrezgene);Acc:505949]
ENSBTAG00000020382		-0.762333	5.21363	13.8423	0.000198812	0.00464606		130.837	-1.08071	0.215408	-5.01704	5.24728e-07	8.48428e-05		RIN2	Ras and Rab interactor 2 [Source:VGNC Symbol;Acc:VGNC:33976]
ENSBTAG00000008480		0.853729	6.76167	13.8295	0.000200166	0.00465046		351.207	0.568104	0.229359	2.47692	0.0132521	0.12407		CTBP1	C-terminal binding protein 1 [Source:VGNC Symbol;Acc:VGNC:27785]
ENSBTAG00000008800		1.40473	1.5445	13.8353	0.000199553	0.00465046		7.13042	1.18828	0.415189	2.86202	0.00420955	0.0644083		XKR8	XK related 8 [Source:VGNC Symbol;Acc:VGNC:36990]
ENSBTAG00000014006		0.802616	5.80151	13.832	0.000199907	0.00465046		177.48	0.522026	0.207399	2.51701	0.0118356	0.117132		TOR3A	torsin family 3 member A [Source:VGNC Symbol;Acc:VGNC:36226]
ENSBTAG00000012460		-1.88227	2.41192	13.8182	0.000201372	0.00466941		23.6948	-2.27092	0.511209	-4.44225	8.90248e-06	0.000859017		ELF5	E74 like ETS transcription factor 5 [Source:VGNC Symbol;Acc:VGNC:28430]
ENSBTAG00000053425		0.733464	4.16022	13.8085	0.000202418	0.00468459		56.3076	0.467818	0.185433	2.52284	0.0116412	0.11617		TMEM203	transmembrane protein 203 [Source:VGNC Symbol;Acc:VGNC:36025]
ENSBTAG00000006574		0.764189	4.59716	13.8029	0.000203021	0.00468947		76.0328	0.498624	0.197345	2.52666	0.0115152	0.1152		ARL8A	ADP ribosylation factor like GTPase 8A [Source:VGNC Symbol;Acc:VGNC:26153]
ENSBTAG00000017037		0.680131	5.59222	13.796	0.000203766	0.00469762		153.52	0.400766	0.162269	2.46977	0.0135201	0.124533		PKN1	protein kinase N1 [Source:VGNC Symbol;Acc:VGNC:32945]
ENSBTAG00000014502		0.864077	3.88218	13.7865	0.000204803	0.00471243		46.4343	0.586811	0.226091	2.59547	0.00944621	0.104372		BRAT1	BRCA1 associated ATM activator 1 [Source:VGNC Symbol;Acc:VGNC:26553]
ENSBTAG00000016581		0.544882	6.11004	13.7785	0.000205675	0.00472342		224.627	0.267867	0.114534	2.33875	0.0193484	0.151965		MRPL28	mitochondrial ribosomal protein L28 [Source:VGNC Symbol;Acc:VGNC:31629]
ENSBTAG00000048486		0.945571	3.89229	13.7481	0.000209027	0.00478252		45.1102	0.667486	0.252607	2.64239	0.0082324	0.096192		IQANK1	IQ motif and ankyrin repeat containing 1 [Source:HGNC Symbol;Acc:HGNC:49576]
ENSBTAG00000051195		-1.18308	2.66674	13.748	0.000209048	0.00478252		25.2281	-1.54559	0.335634	-4.605	4.12466e-06	0.000456959
ENSBTAG00000016594		0.708782	6.36859	13.7199	0.000212189	0.00484513		267.889	0.426129	0.177713	2.39785	0.0164917	0.139865		PIGQ	phosphatidylinositol glycan anchor biosynthesis class Q [Source:VGNC Symbol;Acc:VGNC:32875]
ENSBTAG00000014434		0.815923	4.34252	13.7	0.000214459	0.00488053		64.9779	0.525442	0.226445	2.32039	0.0203197	0.155222		CCHCR1	coiled-coil alpha-helical rod protein 1 [Source:VGNC Symbol;Acc:VGNC:26938]
ENSBTAG00000043581		0.723238	4.81373	13.6991	0.000214556	0.00488053		89.4282	0.439228	0.184174	2.38485	0.0170861	0.142407		TXNRD2	thioredoxin reductase 2 [Source:VGNC Symbol;Acc:VGNC:36546]
ENSBTAG00000004738		0.622548	5.63293	13.6755	0.000217274	0.00493014		159.504	0.344911	0.142292	2.42396	0.0153524	0.134572		LRRC47	leucine rich repeat containing 47 [Source:VGNC Symbol;Acc:VGNC:31018]
ENSBTAG00000014187		-1.39669	3.52689	13.6694	0.000217973	0.00493014		43.5371	-1.74427	0.38788	-4.49693	6.89427e-06	0.000699067		PPM1N	protein phosphatase, Mg2+/Mn2+ dependent 1N (putative) [Source:NCBI gene (formerly Entrezgene);Acc:530233]
ENSBTAG00000046485		0.723095	5.06795	13.6708	0.000217819	0.00493014		106.879	0.442706	0.187674	2.35891	0.0183285	0.148083		RAB1B	RAB1B, member RAS onco family [Source:VGNC Symbol;Acc:VGNC:56276]
ENSBTAG00000007061		0.801134	4.50288	13.6566	0.000219469	0.00494872		72.6453	0.527492	0.218027	2.41938	0.0155468	0.135978		PPP2R5B	protein phosphatase 2 regulatory subunit B'beta [Source:VGNC Symbol;Acc:VGNC:33261]
ENSBTAG00000012936		0.525076	5.44978	13.6553	0.000219621	0.00494872		142.717	0.252985	0.126378	2.00181	0.0453051	0.236611		THYN1	thymocyte nuclear protein 1 [Source:VGNC Symbol;Acc:VGNC:35857]
ENSBTAG00000018372		0.590451	5.63465	13.6463	0.000220681	0.00496324		161.041	0.305443	0.142749	2.13972	0.0323774	0.196355		STARD7	StAR related lipid transfer domain containing 7 [Source:VGNC Symbol;Acc:VGNC:35368]
ENSBTAG00000051245		-2.96154	6.54915	13.6336	0.000222168	0.00498732		170.816	-2.14781	0.633959	-3.38794	0.000704202	0.0214943		SOX4	SRY-box transcription factor 4 [Source:VGNC Symbol;Acc:VGNC:54491]
ENSBTAG00000007880		0.896184	4.13537	13.6157	0.000224296	0.00502566		54.5681	0.640824	0.22292	2.87468	0.0040444	0.0624403		RAB40C	RAB40C, member RAS onco family [Source:VGNC Symbol;Acc:VGNC:33656]
ENSBTAG00000013527		0.731626	7.82396	13.6029	0.000225842	0.00505083		742.113	0.440861	0.193231	2.28152	0.0225177	0.163784		PGD	phosphogluconate dehydrogenase [Source:VGNC Symbol;Acc:VGNC:32786]
ENSBTAG00000008634		0.608124	6.62211	13.5832	0.000228214	0.00508511		321.317	0.32797	0.149025	2.20077	0.027752	0.181847		WBP2	WW domain binding protein 2 [Source:VGNC Symbol;Acc:VGNC:36872]
ENSBTAG00000015908		0.819152	4.78558	13.5767	0.000229016	0.00508511		86.4712	0.552137	0.209389	2.63689	0.00836693	0.0971459		MBOAT7	membrane bound O-acyltransferase domain containing 7 [Source:VGNC Symbol;Acc:VGNC:31289]
ENSBTAG00000051249		0.676629	4.60679	13.5762	0.000229074	0.00508511		76.6988	0.40516	0.169733	2.38705	0.0169844	0.142102		SMIM26	small integral membrane protein 26 [Source:HGNC Symbol;Acc:HGNC:43430]
ENSBTAG00000051376		1.2252	1.84216	13.5767	0.000229006	0.00508511		9.24822	0.984327	0.357972	2.74973	0.0059644	0.0794699
ENSBTAG00000026246		0.865691	7.47847	13.5658	0.000230344	0.00510382		584.725	0.551468	0.247678	2.22655	0.0259774	0.176002		MOSPD3	motile sperm domain containing 3 [Source:VGNC Symbol;Acc:VGNC:31565]
ENSBTAG00000016295		0.61005	4.6613	13.5581	0.000231289	0.0051153		80.2378	0.342917	0.145035	2.36437	0.0180606	0.147204		RPP25L	ribonuclease P/MRP subunit p25 like [Source:VGNC Symbol;Acc:VGNC:34122]
ENSBTAG00000012792		0.59026	6.60775	13.5503	0.000232259	0.00512728		317.705	0.308675	0.131105	2.35441	0.018552	0.148777		SRSF9	serine and arginine rich splicing factor 9 [Source:VGNC Symbol;Acc:VGNC:52832]
ENSBTAG00000009874		0.721731	4.49962	13.5347	0.000234199	0.00515912		70.7269	0.454185	0.169798	2.67485	0.00747629	0.0912794		ZXDC	ZXD family zinc finger C [Source:VGNC Symbol;Acc:VGNC:37392]
ENSBTAG00000020989		0.883115	7.66116	13.5286	0.000234959	0.00515912		656.126	0.602213	0.235289	2.55946	0.0104834	0.110888		SUSD4	sushi domain containing 4 [Source:VGNC Symbol;Acc:VGNC:35489]
ENSBTAG00000021036		1.14486	3.54927	13.5283	0.000234995	0.00515912		36.0209	0.873976	0.323946	2.6979	0.00697776	0.0873314		MARCHF2	membrane associated ring-CH-type finger 2 [Source:VGNC Symbol;Acc:VGNC:31238]
ENSBTAG00000027625		-1.71684	2.35124	13.5173	0.000236375	0.0051799		16.6287	-1.99786	0.452389	-4.41623	1.00437e-05	0.00093965		SFRP1	secreted frizzled related protein 1 [Source:VGNC Symbol;Acc:VGNC:34520]
ENSBTAG00000005002		1.25376	3.7006	13.4918	0.00023961	0.00522209		38.5432	0.986036	0.351704	2.8036	0.00505359	0.0713142		GALE	UDP-galactose-4-epimerase [Source:VGNC Symbol;Acc:VGNC:29218]
ENSBTAG00000006234		-1.29019	2.33449	13.4918	0.000239604	0.00522209		19.7068	-1.6401	0.369755	-4.43564	9.17983e-06	0.000878693		NPR1	natriuretic peptide receptor 1 [Source:VGNC Symbol;Acc:VGNC:32213]
ENSBTAG00000021338		1.04069	5.27714	13.4963	0.000239032	0.00522209		122.02	0.778667	0.283439	2.74722	0.00601033	0.0797926		OAF	out at first homolog [Source:VGNC Symbol;Acc:VGNC:32389]
ENSBTAG00000004421		0.727063	5.92584	13.4853	0.00024044	0.00523066		193.585	0.46552	0.169372	2.74851	0.00598665	0.0796777		CHST14	carbohydrate sulfotransferase 14 [Source:VGNC Symbol;Acc:VGNC:27342]
ENSBTAG00000001112		1.027	3.37341	13.4797	0.000241158	0.00523676		30.155	0.78163	0.268035	2.91615	0.00354386	0.0568714		SMOX	spermine oxidase [Source:VGNC Symbol;Acc:VGNC:35028]
ENSBTAG00000006989		0.748662	6.50063	13.4723	0.000242107	0.00524784		291.833	0.461434	0.187817	2.45682	0.0140171	0.127637		SEMA4F	ssemaphorin 4F [Source:VGNC Symbol;Acc:VGNC:34437]
ENSBTAG00000014975		0.789244	6.50143	13.4652	0.000243035	0.00525844		293.929	0.493785	0.215166	2.2949	0.0217388	0.160757		SLC4A3	solute carrier family 4 member 3 [Source:VGNC Symbol;Acc:VGNC:34893]
ENSBTAG00000004406		0.734818	5.72623	13.4427	0.000245967	0.00531227		170.753	0.447256	0.200517	2.23052	0.025713	0.175483		MSI2	musashi RNA binding protein 2 [Source:VGNC Symbol;Acc:VGNC:107272]
ENSBTAG00000005212		0.909971	2.99288	13.3933	0.000252519	0.00541802		23.1139	0.659913	0.227841	2.89637	0.00377507	0.0593543		C1H3orf70	chromosome 1 C3orf70 homolog [Source:VGNC Symbol;Acc:VGNC:52668]
ENSBTAG00000012015		-1.32986	2.06614	13.4014	0.000251433	0.00541802		16.3285	-1.66811	0.378489	-4.4073	1.0467e-05	0.00097083		FSIP1	fibrous sheath interacting protein 1 [Source:VGNC Symbol;Acc:VGNC:29133]
ENSBTAG00000016486		0.773389	8.03149	13.3922	0.000252675	0.00541802		852.497	0.491396	0.201578	2.43775	0.0147791	0.131322		SORBS2	sorbin and SH3 domain containing 2 [Source:VGNC Symbol;Acc:VGNC:106942]
ENSBTAG00000018564		0.662068	4.99834	13.397	0.00025203	0.00541802		102.281	0.389483	0.170797	2.28039	0.0225845	0.16407		ZFYVE27	zinc finger FYVE-type containing 27 [Source:VGNC Symbol;Acc:VGNC:37177]
ENSBTAG00000003525		0.679361	5.55745	13.386	0.000253503	0.00542605		150.85	0.413024	0.175204	2.3574	0.0184036	0.148083		STXBP1	syntaxin binding protein 1 [Source:VGNC Symbol;Acc:VGNC:35445]
ENSBTAG00000004200		0.751577	4.4829	13.3724	0.000255352	0.00545587		70.4334	0.473599	0.191743	2.46996	0.0135127	0.124533		GTPBP3	GTP binding protein 3, mitochondrial [Source:VGNC Symbol;Acc:VGNC:49552]
ENSBTAG00000019987		0.668344	5.21881	13.3668	0.000256112	0.00546236		118.319	0.389103	0.161416	2.41055	0.0159283	0.137764		RPP14	ribonuclease P/MRP subunit p14 [Source:NCBI gene (formerly Entrezgene);Acc:515208]
ENSBTAG00000049822		0.966279	3.71379	13.3559	0.000257607	0.00548447		38.8062	0.71113	0.251831	2.82384	0.00474514	0.0685752		DNAL4	dynein axonemal light chain 4 [Source:VGNC Symbol;Acc:VGNC:56196]
ENSBTAG00000009414		0.672962	7.39458	13.3342	0.000260603	0.00553839		549.802	0.381825	0.170914	2.23402	0.0254816	0.175121		PSMC4	proteasome 26S subunit, ATPase 4 [Source:VGNC Symbol;Acc:VGNC:33458]
ENSBTAG00000015479		0.847748	4.67758	13.3196	0.000262644	0.00557188		80.3358	0.581185	0.224785	2.58551	0.00972345	0.106248		ZFPL1	zinc finger protein like 1 [Source:VGNC Symbol;Acc:VGNC:37170]
ENSBTAG00000007780		0.694824	5.05254	13.3085	0.000264204	0.00559504		107.002	0.40265	0.190719	2.11122	0.0347535	0.204227		CAMK1	calcium/calmodulin dependent protein kinase I [Source:VGNC Symbol;Acc:VGNC:26719]
ENSBTAG00000018269		0.523816	5.34821	13.2993	0.000265498	0.00561252		131.829	0.252824	0.122687	2.06073	0.0393292	0.219518		MPV17	mitochondrial inner membrane protein MPV17 [Source:VGNC Symbol;Acc:VGNC:50219]
ENSBTAG00000005744		0.574969	5.84573	13.2695	0.000269761	0.00569257		185.496	0.297516	0.131305	2.26585	0.0234607	0.168492		COQ2	coenzyme Q2, polyprenyltransferase [Source:VGNC Symbol;Acc:VGNC:27611]
ENSBTAG00000016435		0.645533	4.9896	13.2467	0.000273062	0.00575209		100.891	0.363333	0.164371	2.21045	0.0270742	0.179271		NOM1	nucleolar protein with MIF4G domain 1 [Source:VGNC Symbol;Acc:VGNC:32162]
ENSBTAG00000015955		0.569886	6.35407	13.2244	0.000276334	0.00581079		265.607	0.287179	0.123174	2.33149	0.0197278	0.153263		ERGIC1	endoplasmic reticulum-golgi intermediate compartment 1 [Source:VGNC Symbol;Acc:VGNC:28578]
ENSBTAG00000006928		0.661181	8.64384	13.219	0.000277129	0.00581728		1317.04	0.357031	0.174807	2.04243	0.0411088	0.225239		OAT	ornithine aminotransferase [Source:VGNC Symbol;Acc:VGNC:50236]
ENSBTAG00000010339		0.627608	5.64235	13.1956	0.000280614	0.00587475		161.673	0.357303	0.157714	2.2655	0.0234817	0.168542		ABHD11	abhydrolase domain containing 11 [Source:VGNC Symbol;Acc:VGNC:25489]
ENSBTAG00000012726		0.653356	7.60688	13.194	0.000280849	0.00587475		637.967	0.368169	0.163015	2.25849	0.0239151	0.170106		PSMB5	proteasome 20S subunit beta 5 [Source:VGNC Symbol;Acc:VGNC:33449]
ENSBTAG00000004715		0.560094	6.48828	13.1859	0.000282058	0.00587948		294.132	0.277857	0.14351	1.93615	0.0528495	0.256321		AKIRIN1	akirin 1 [Source:VGNC Symbol;Acc:VGNC:25793]
ENSBTAG00000009165		-0.927434	5.11021	13.1891	0.000281585	0.00587948		126.367	-1.27591	0.281707	-4.52921	5.92033e-06	0.000610662		LPIN3	lipin 3 [Source:VGNC Symbol;Acc:VGNC:30968]
ENSBTAG00000017767		0.839406	3.83879	13.1785	0.000283177	0.00589254		43.366	0.578564	0.210532	2.74811	0.00599403	0.0796873		GPR173	G protein-coupled receptor 173 [Source:VGNC Symbol;Acc:VGNC:29570]
ENSBTAG00000010126		0.553846	4.99859	13.1724	0.000284097	0.00590142		103.117	0.278608	0.130123	2.14111	0.0322648	0.196074		PCIF1	phosphorylated CTD interacting factor 1 [Source:VGNC Symbol;Acc:VGNC:32630]
ENSBTAG00000008860		0.765589	5.02471	13.1492	0.000287648	0.00595916		103.248	0.485466	0.205913	2.35763	0.018392	0.148083		RIPOR1	RHO family interacting cell polarization regulator 1 [Source:VGNC Symbol;Acc:VGNC:106895]
ENSBTAG00000030384		0.599062	5.36935	13.1477	0.000287872	0.00595916		133.319	0.320376	0.149098	2.14877	0.0316527	0.194019		SURF1	SURF1 cytochrome c oxidase assembly factor [Source:VGNC Symbol;Acc:VGNC:106961]
ENSBTAG00000039855		0.699597	5.85985	13.1343	0.000289939	0.00599156		185.49	0.426553	0.1627	2.62172	0.00874876	0.100075		SUMF1	sulfatase modifying factor 1 [Source:VGNC Symbol;Acc:VGNC:35471]
ENSBTAG00000013063		0.470714	5.85237	13.1244	0.000291476	0.00601295		188.35	0.19905	0.0891664	2.23235	0.0255921	0.175247		ITGB1BP1	integrin subunit beta 1 binding protein 1 [Source:VGNC Symbol;Acc:VGNC:30325]
ENSBTAG00000000296		0.738242	4.14575	13.1153	0.0002929	0.00602622		54.7263	0.475067	0.184238	2.57855	0.00992159	0.107529		IMPDH1	inosine monophosphate dehydrogenase 1 [Source:VGNC Symbol;Acc:VGNC:30188]
ENSBTAG00000005734		0.690584	7.99694	13.1138	0.000293126	0.00602622		830.197	0.415243	0.163639	2.53755	0.011163	0.113276		GATA6	GATA binding protein 6 [Source:VGNC Symbol;Acc:VGNC:56366]
ENSBTAG00000019369		0.681845	5.32121	13.1032	0.000294791	0.00605003		127.366	0.414074	0.175049	2.36548	0.0180066	0.146863		TSPAN4	tetraspanin 4 [Source:VGNC Symbol;Acc:VGNC:36439]
ENSBTAG00000000879		0.633397	5.40182	13.0818	0.000298181	0.00610913		134.798	0.356407	0.152265	2.3407	0.0192476	0.151911		C14H8orf33	chromosome 14 C8orf33 homolog [Source:NCBI gene (formerly Entrezgene);Acc:513585]
ENSBTAG00000012702		0.717155	4.02461	13.0681	0.000300371	0.00614348		50.5729	0.453583	0.180665	2.51063	0.0120515	0.118291		ZDHHC16	zinc finger DHHC-type palmitoyltransferase 16 [Source:VGNC Symbol;Acc:VGNC:37131]
ENSBTAG00000006366		0.851845	4.74209	13.0568	0.000302188	0.0061701		83.5895	0.571044	0.228034	2.5042	0.0122728	0.119415		NFATC4	nuclear factor of activated T cells 4 [Source:VGNC Symbol;Acc:VGNC:54464]
ENSBTAG00000005745		0.765321	6.31833	13.0365	0.000305473	0.00620066		257.735	0.483538	0.205071	2.35791	0.0183784	0.148083		HPSE	heparanase [Source:VGNC Symbol;Acc:VGNC:29948]
ENSBTAG00000008443		0.599494	8.79001	13.0348	0.000305758	0.00620066		1451.09	0.310953	0.132899	2.33976	0.0192959	0.151965		LARP1	La ribonucleoprotein 1, translational regulator [Source:VGNC Symbol;Acc:VGNC:30790]
ENSBTAG00000013650		0.76084	3.88987	13.0443	0.000304216	0.00620066		45.1861	0.495101	0.189275	2.61578	0.00890246	0.101064		SLC66A1	solute carrier family 66 member 1 [Source:VGNC Symbol;Acc:VGNC:56138]
ENSBTAG00000046746		0.65044	4.18568	13.0359	0.000305574	0.00620066		56.9503	0.38547	0.157933	2.44072	0.014658	0.130688		COASY	Coenzyme A synthase [Source:VGNC Symbol;Acc:VGNC:50148]
ENSBTAG00000009032		0.847387	3.31002	13.0304	0.00030648	0.00620479		29.9876	0.599815	0.216334	2.77263	0.00556051	0.0758626		TMEM80	transmembrane protein 80 [Source:VGNC Symbol;Acc:VGNC:36113]
ENSBTAG00000010609		-2.75922	2.42871	13.0106	0.000309728	0.00625996		7.38232	-1.41249	0.519438	-2.71926	0.00654284	0.0840201		STK31	serine/threonine kinase 31 [Source:HGNC Symbol;Acc:HGNC:11407]
ENSBTAG00000004318		0.542044	6.27099	13.0027	0.000311049	0.00626548		252.39	0.267145	0.130868	2.04133	0.0412181	0.2254		ARL3	ADP ribosylation factor like GTPase 3 [Source:VGNC Symbol;Acc:VGNC:26143]
ENSBTAG00000014015		0.613293	5.26945	13.0035	0.000310905	0.00626548		122.586	0.338864	0.136997	2.47351	0.0133794	0.124482		PLA2G6	phospholipase A2 group VI [Source:VGNC Symbol;Acc:VGNC:32964]
ENSBTAG00000007106		0.584027	6.79607	12.976	0.000315507	0.00634461		362.709	0.298658	0.137635	2.16992	0.030013	0.188976
ENSBTAG00000001843		0.792705	6.326	12.9683	0.000316815	0.00634956		258.555	0.513508	0.212468	2.41686	0.0156548	0.136623		WBP1	WW domain binding protein 1 [Source:VGNC Symbol;Acc:VGNC:36870]
ENSBTAG00000048722		1.03637	3.45661	12.9705	0.000316433	0.00634956		32.8751	0.787632	0.287116	2.74326	0.00608334	0.0800739
ENSBTAG00000020415		1.28926	3.71131	12.963	0.000317705	0.00635675		38.703	1.03185	0.360468	2.86251	0.00420298	0.0644083		KLK4	kallikrein related peptidase 4 [Source:VGNC Symbol;Acc:VGNC:30678]
ENSBTAG00000011389		0.926835	2.78781	12.9525	0.00031949	0.00637117		19.5878	0.679765	0.247871	2.74242	0.00609891	0.0801906		TMEM104	transmembrane protein 104 [Source:VGNC Symbol;Acc:VGNC:55876]
ENSBTAG00000039731		-2.50237	3.5584	12.9552	0.000319027	0.00637117		42.8757	-2.80407	0.696613	-4.02529	5.69044e-05	0.00391098		RND3	Rho family GTPase 3 [Source:VGNC Symbol;Acc:VGNC:34006]
ENSBTAG00000012845		0.537927	5.54321	12.9425	0.000321211	0.00639482		151.356	0.269464	0.123413	2.18343	0.0290041	0.185878		SDF2	stromal cell derived factor 2 [Source:VGNC Symbol;Acc:VGNC:34385]
ENSBTAG00000009711		0.798973	5.31469	12.9388	0.000321845	0.0063968		126.582	0.518737	0.217161	2.38872	0.0169073	0.142062		RPA1	replication protein A1 [Source:VGNC Symbol;Acc:VGNC:34094]
ENSBTAG00000005654		-0.629173	8.89459	12.9147	0.000326011	0.00645815		1632.01	-0.912646	0.153494	-5.94581	2.75093e-09	1.31659e-06		TMSB10	thymosin beta 10 [Source:NCBI gene (formerly Entrezgene);Acc:282385]
ENSBTAG00000051066		1.25728	1.86821	12.9174	0.000325547	0.00645815		8.95729	1.03448	0.376737	2.7459	0.00603458	0.0798714		ZNF71	zinc finger protein 71 [Source:HGNC Symbol;Acc:HGNC:13141]
ENSBTAG00000039462		0.95689	5.26623	12.897	0.000329117	0.00650889		122.036	0.661524	0.270849	2.4424	0.0145898	0.130469		PCLAF	PCNA clamp associated factor [Source:NCBI gene (formerly Entrezgene);Acc:540737]
ENSBTAG00000036101		1.46196	4.96666	12.8815	0.000331852	0.00655216		98.1392	1.12477	0.401957	2.79823	0.00513833	0.0720449		KYAT1	kynurenine aminotransferase 1 [Source:NCBI gene (formerly Entrezgene);Acc:528582]
ENSBTAG00000003935		0.671035	5.73722	12.8722	0.0003335	0.00657386		171.699	0.39282	0.175958	2.23247	0.025584	0.175247		TMBIM1	transmembrane BAX inhibitor motif containing 1 [Source:VGNC Symbol;Acc:VGNC:35915]
ENSBTAG00000006162		0.940671	5.20718	12.8669	0.000334444	0.00657446		117.1	0.65266	0.264422	2.46825	0.0135776	0.124774		RAB11FIP5	RAB11 family interacting protein 5 [Source:VGNC Symbol;Acc:VGNC:54474]
ENSBTAG00000025622		1.19972	4.05788	12.8659	0.00033463	0.00657446		50.2222	0.924579	0.33468	2.76257	0.00573476	0.0772984		DEF6	DEF6 guanine nucleotide exchange factor [Source:VGNC Symbol;Acc:VGNC:27986]
ENSBTAG00000010653		0.953751	4.00494	12.8519	0.000337138	0.00660205		50.2884	0.660277	0.275696	2.39495	0.0166227	0.14036		MIGA2	mitoguardin 2 [Source:VGNC Symbol;Acc:VGNC:31474]
ENSBTAG00000032018		1.43113	1.6284	12.8549	0.00033659	0.00660205		7.83788	1.19081	0.427427	2.786	0.00533631	0.074051		ZNF19	zinc finger protein 19 [Source:NCBI gene (formerly Entrezgene);Acc:532079]
ENSBTAG00000008886		0.795764	4.61667	12.8452	0.000338347	0.00661234		77.7393	0.51195	0.218484	2.34319	0.0191194	0.151099		STOX2	storkhead box 2 [Source:VGNC Symbol;Acc:VGNC:35415]
ENSBTAG00000010378		0.73929	5.22532	12.841	0.0003391	0.00661234		120.685	0.45629	0.208278	2.19078	0.028468	0.184618		PEF1	penta-EF-hand domain containing 1 [Source:VGNC Symbol;Acc:VGNC:32739]
ENSBTAG00000021173		1.17178	5.1362	12.8398	0.000339321	0.00661234		112.439	0.852099	0.337906	2.5217	0.0116789	0.116339		CCDC134	coiled-coil domain containing 134 [Source:VGNC Symbol;Acc:VGNC:26847]
ENSBTAG00000008014		0.677829	5.18076	12.8202	0.000342888	0.00662788		116.972	0.393684	0.188198	2.09186	0.0364511	0.210389		PPP5C	protein phosphatase 5 catalytic subunit [Source:VGNC Symbol;Acc:VGNC:33272]
ENSBTAG00000011608		0.523079	5.74204	12.8205	0.000342841	0.00662788		173.445	0.245698	0.121469	2.02272	0.0431024	0.230954		KIAA1191	KIAA1191 [Source:VGNC Symbol;Acc:VGNC:30565]
ENSBTAG00000013084		0.576839	5.46634	12.827	0.000341658	0.00662788		142.332	0.300316	0.138897	2.16216	0.0306059	0.190036		NAPA	NSF attachment protein alpha [Source:VGNC Symbol;Acc:VGNC:31881]
ENSBTAG00000017750		0.734479	4.76517	12.8261	0.000341816	0.00662788		87.5648	0.451155	0.203279	2.21939	0.02646	0.177396		RHBDD3	rhomboid domain containing 3 [Source:VGNC Symbol;Acc:VGNC:33932]
ENSBTAG00000018735		0.675473	5.63448	12.8275	0.000341565	0.00662788		159.049	0.399885	0.175251	2.28178	0.0225021	0.16377		C13H20orf27	chromosome 13 C20orf27 homolog [Source:VGNC Symbol;Acc:VGNC:49171]
ENSBTAG00000021974		0.735113	3.91871	12.8111	0.000344561	0.00663877		46.8762	0.466538	0.190848	2.44455	0.0145033	0.130377		SMUG1	single-strand-selective monofunctional uracil-DNA glycosylase 1 [Source:VGNC Symbol;Acc:VGNC:35039]
ENSBTAG00000047567		0.505022	5.67903	12.814	0.000344039	0.00663877		166.18	0.233713	0.103224	2.26412	0.0235667	0.168545		VEGFB	vascular endothelial growth factor B [Source:VGNC Symbol;Acc:VGNC:97324]
ENSBTAG00000001023		0.668359	5.11308	12.796	0.000347353	0.00664303		110.502	0.396474	0.172484	2.29862	0.0215268	0.159584		ZNF598	zinc finger protein 598, E3 ubiquitin ligase [Source:VGNC Symbol;Acc:VGNC:37309]
ENSBTAG00000009237		0.584825	8.07525	12.7935	0.000347818	0.00664303		882.668	0.302513	0.126061	2.39973	0.0164072	0.139429		KDELR2	KDEL endoplasmic reticulum protein retention receptor 2 [Source:VGNC Symbol;Acc:VGNC:30519]
ENSBTAG00000014903		0.841262	5.3931	12.8012	0.000346396	0.00664303		134.169	0.554073	0.231723	2.3911	0.0167982	0.141443		ABCA3	ATP binding cassette subfamily A member 3 [Source:VGNC Symbol;Acc:VGNC:50168]
ENSBTAG00000017446		1.14969	3.69689	12.8001	0.00034661	0.00664303		38.3803	0.869435	0.324076	2.68281	0.0073007	0.0897768		E2F8	E2F transcription factor 8 [Source:VGNC Symbol;Acc:VGNC:28292]
ENSBTAG00000017463		0.578266	5.44109	12.7964	0.000347286	0.00664303		140.838	0.294113	0.159351	1.8457	0.0649357	0.285949		RPS19BP1	ribosomal protein S19 binding protein 1 [Source:VGNC Symbol;Acc:VGNC:34132]
ENSBTAG00000027453		0.596185	5.55718	12.792	0.000348114	0.00664303		153.228	0.325226	0.146985	2.21265	0.0269215	0.17881		RNF4	ring finger protein 4 [Source:VGNC Symbol;Acc:VGNC:34065]
ENSBTAG00000003199		-1.00841	3.84219	12.7765	0.000351002	0.00666625		53.0517	-1.3504	0.297092	-4.54538	5.48365e-06	0.000575543		SLC35C1	solute carrier family 35 member C1 [Source:VGNC Symbol;Acc:VGNC:34827]
ENSBTAG00000018599		1.00059	3.03051	12.7813	0.000350109	0.00666625		22.7863	0.751903	0.263954	2.84862	0.00439098	0.0656726		PROSER3	proline and serine rich 3 [Source:VGNC Symbol;Acc:VGNC:57058]
ENSBTAG00000046869		0.686025	7.8287	12.7781	0.0003507	0.00666625		745.953	0.398255	0.186422	2.13631	0.0326543	0.197328		RNH1	ribonuclease/angiogenin inhibitor 1 [Source:VGNC Symbol;Acc:VGNC:106900]
ENSBTAG00000005462		0.536324	5.66631	12.7678	0.000352637	0.0066867		163.531	0.251967	0.116179	2.16878	0.0300994	0.189348		FXR2	FMR1 autosomal homolog 2 [Source:VGNC Symbol;Acc:VGNC:55832]
ENSBTAG00000027126		-1.49671	1.67941	12.759	0.000354294	0.00670748		10.4009	-1.80369	0.43947	-4.10425	4.05636e-05	0.00305247		MUC15	mucin 15, cell surface associated [Source:VGNC Symbol;Acc:VGNC:31759]
ENSBTAG00000010487		0.996602	5.45158	12.754	0.000355248	0.00671491		140.118	0.72246	0.289824	2.49276	0.0126755	0.121093		SMIM3	small integral membrane protein 3 [Source:VGNC Symbol;Acc:VGNC:35021]
ENSBTAG00000016599		0.558499	6.84333	12.7446	0.000357029	0.00673794		374.766	0.285513	0.122514	2.33045	0.0197826	0.153263		MRPL53	mitochondrial ribosomal protein L53 [Source:VGNC Symbol;Acc:VGNC:31648]
ENSBTAG00000027711		0.90137	4.75127	12.7296	0.000359906	0.00678153		85.1176	0.627867	0.254467	2.46738	0.0136104	0.124884		YIF1B	Yip1 interacting factor homolog B, membrane trafficking protein [Source:VGNC Symbol;Acc:VGNC:37024]
ENSBTAG00000001176		0.981091	4.65527	12.7197	0.000361817	0.0067855		77.9722	0.713249	0.269997	2.6417	0.00824923	0.0962224		LRRN1	leucine rich repeat neuronal 1 [Source:VGNC Symbol;Acc:VGNC:31039]
ENSBTAG00000002871		0.576171	7.66894	12.7207	0.000361626	0.0067855		666.686	0.289758	0.134077	2.16112	0.0306861	0.190238		COPS6	COP9 signalosome subunit 6 [Source:VGNC Symbol;Acc:VGNC:27603]
ENSBTAG00000007453		0.538496	6.65209	12.7199	0.000361793	0.0067855		329.884	0.258883	0.125834	2.05734	0.0396539	0.220489		NELFE	negative elongation factor complex member E [Source:VGNC Symbol;Acc:VGNC:32002]
ENSBTAG00000020566		0.793306	4.71184	12.7056	0.000364556	0.00680709		82.6791	0.523377	0.22269	2.35025	0.0187606	0.149643		BCR	BCR activator of RhoGEF and GTPase [Source:VGNC Symbol;Acc:VGNC:56808]
ENSBTAG00000024909		0.856501	9.82694	12.705	0.000364676	0.00680709		2971.29	0.565969	0.240202	2.35622	0.0184619	0.148253		H3-3B	H3.3 histone B [Source:VGNC Symbol;Acc:VGNC:83606]
ENSBTAG00000045548		0.848267	5.95955	12.7087	0.000363953	0.00680709		200.184	0.556483	0.237534	2.34274	0.0191425	0.151181		CRKL	CRK like proto-onco, adaptor protein [Source:VGNC Symbol;Acc:VGNC:53897]
ENSBTAG00000015859		0.709143	4.14712	12.696	0.000366432	0.00682922		54.9411	0.44782	0.179145	2.49976	0.0124277	0.119673		WRAP73	WD repeat containing, antisense to TP73 [Source:VGNC Symbol;Acc:VGNC:36969]
ENSBTAG00000010420		-1.64631	3.21251	12.6891	0.000367788	0.00684383		30.1925	-1.87534	0.445077	-4.21353	2.51415e-05	0.00203256		PCDH17	protocadherin 17 [Source:VGNC Symbol;Acc:VGNC:32618]
ENSBTAG00000013723		0.760144	4.8736	12.677	0.000370186	0.00687775		92.778	0.486915	0.204146	2.38514	0.0170728	0.142407		MRPS25	mitochondrial ribosomal protein S25 [Source:VGNC Symbol;Acc:VGNC:31665]
ENSBTAG00000018806		0.855867	4.08009	12.666	0.000372372	0.00690765		51.3833	0.579913	0.230837	2.51222	0.0119976	0.117955		PSRC1	proline and serine rich coiled-coil 1 [Source:VGNC Symbol;Acc:VGNC:33484]
ENSBTAG00000020381		0.609596	4.90045	12.6572	0.000374118	0.00692929		95.1567	0.340353	0.156375	2.17652	0.0295165	0.187431		FCF1	FCF1 rRNA-processing protein [Source:VGNC Symbol;Acc:VGNC:28933]
ENSBTAG00000001165		0.704007	4.96701	12.6449	0.000376592	0.00696432		100.696	0.420732	0.201994	2.0829	0.0372607	0.212804		AIFM2	apoptosis inducing factor mitochondria associated 2 [Source:VGNC Symbol;Acc:VGNC:25762]
ENSBTAG00000003358		0.543434	6.12566	12.639	0.00037779	0.0069757		227.749	0.268259	0.127647	2.10157	0.035591	0.207225		MCFD2	multiple coagulation factor deficiency 2, ER cargo receptor complex subunit [Source:VGNC Symbol;Acc:VGNC:31304]
ENSBTAG00000021374		0.580739	5.33761	12.6347	0.000378662	0.00698103		130.625	0.306609	0.147308	2.08141	0.0373964	0.213172		FARSA	phenylalanyl-tRNA synthetase subunit alpha [Source:VGNC Symbol;Acc:VGNC:28867]
ENSBTAG00000004472		0.925389	6.82374	12.6308	0.000379441	0.00698463		369.677	0.621901	0.27308	2.27736	0.0227645	0.165177
ENSBTAG00000039556		0.924515	4.2371	12.623	0.000381029	0.00700309		57.6516	0.650684	0.256735	2.53446	0.0112621	0.113881		WIPI1	WD repeat domain, phosphoinositide interacting 1 [Source:VGNC Symbol;Acc:VGNC:36942]
ENSBTAG00000006835		1.03018	5.88156	12.609	0.000383891	0.00702376		188.856	0.733378	0.297629	2.46407	0.0137371	0.125564		MCAM	melanoma cell adhesion molecule [Source:NCBI gene (formerly Entrezgene);Acc:281301]
ENSBTAG00000012391		0.682573	4.20954	12.6112	0.000383436	0.00702376		57.4761	0.416134	0.172055	2.41861	0.0155801	0.13617		MINDY2	MINDY lysine 48 deubiquitinase 2 [Source:VGNC Symbol;Acc:VGNC:31477]
ENSBTAG00000014596		1.14535	5.47553	12.6089	0.000383915	0.00702376		141.326	0.858495	0.327311	2.62287	0.00871925	0.100025		EFHD1	EF-hand domain family member D1 [Source:VGNC Symbol;Acc:VGNC:28352]
ENSBTAG00000011075		0.696112	6.07028	12.6052	0.000384677	0.00702697		216.844	0.419613	0.181298	2.31449	0.0206407	0.156548		PLPBP	pyridoxal phosphate binding protein [Source:VGNC Symbol;Acc:VGNC:33043]
ENSBTAG00000015889		0.670589	4.86193	12.5924	0.00038731	0.00705353		91.0873	0.393306	0.171052	2.29934	0.0214857	0.159469		CLCN7	chloride voltage-gated channel 7 [Source:VGNC Symbol;Acc:VGNC:27401]
ENSBTAG00000053740		-1.42578	3.1964	12.5936	0.000387066	0.00705353		36.5643	-1.76997	0.413698	-4.27841	1.88236e-05	0.00165606
ENSBTAG00000000428		0.647966	5.10797	12.5842	0.000389028	0.00707405		109.988	0.375399	0.17346	2.16418	0.0304503	0.189749		BAK1	BCL2 antagonist/killer 1 [Source:VGNC Symbol;Acc:VGNC:26416]
ENSBTAG00000000422		-0.68561	5.50864	12.5732	0.000391309	0.00710472		161.316	-1.01639	0.211183	-4.81284	1.48803e-06	0.000189407		TSHZ1	teashirt zinc finger homeobox 1 [Source:VGNC Symbol;Acc:VGNC:56375]
ENSBTAG00000037673		-1.44171	5.32289	12.5622	0.000393625	0.00713594		152.326	-1.80672	0.401205	-4.50323	6.69282e-06	0.000684441		GSTM1	glutathione S-transferase mu 1 [Source:NCBI gene (formerly Entrezgene);Acc:783879]
ENSBTAG00000051090		0.785578	5.49182	12.5413	0.000398057	0.00720537		144.746	0.486046	0.222719	2.18233	0.0290854	0.186056		KLF13	Kruppel like factor 13 [Source:VGNC Symbol;Acc:VGNC:106796]
ENSBTAG00000011000		0.901806	3.30716	12.538	0.000398758	0.00720715		29.1079	0.642056	0.236805	2.71133	0.00670144	0.0853916		HDAC10	histone deacetylase 10 [Source:VGNC Symbol;Acc:VGNC:49057]
ENSBTAG00000012904		0.689085	5.03859	12.535	0.000399406	0.00720747		105.296	0.421925	0.190159	2.2188	0.0265003	0.177396		EDEM1	ER degradation enhancing alpha-mannosidase like protein 1 [Source:VGNC Symbol;Acc:VGNC:28322]
ENSBTAG00000019743		1.21977	3.52597	12.5295	0.000400582	0.00720747		34.5587	0.93607	0.349216	2.68049	0.00735148	0.0901234		CHTF18	chromosome transmission fidelity factor 18 [Source:VGNC Symbol;Acc:VGNC:27352]
ENSBTAG00000040078		0.961247	5.73015	12.5309	0.000400286	0.00720747		169.436	0.657874	0.278706	2.36046	0.0182523	0.147859		FLVCR2	feline leukemia virus subgroup C cellular receptor family, member 2 [Source:NCBI gene (formerly Entrezgene);Acc:507318]
ENSBTAG00000017002		0.541551	5.15876	12.5153	0.000403642	0.00725162		114.83	0.269206	0.134234	2.0055	0.0449094	0.235569		RBCK1	RANBP2-type and C3HC4-type zinc finger containing 1 [Source:VGNC Symbol;Acc:VGNC:33776]
ENSBTAG00000008116		0.497106	6.44555	12.5049	0.000405876	0.00726992		285.482	0.214223	0.1123	1.90761	0.0564422	0.265147		POLDIP2	DNA polymerase delta interacting protein 2 [Source:VGNC Symbol;Acc:VGNC:33116]
ENSBTAG00000018202		0.718389	3.69026	12.5074	0.00040534	0.00726992		39.6209	0.456196	0.188786	2.41647	0.0156718	0.136661		CYB561A3	cytochrome b561 family member A3 [Source:VGNC Symbol;Acc:VGNC:50258]
ENSBTAG00000001744		0.582385	5.55727	12.4993	0.000407109	0.0072811		151.597	0.310984	0.140181	2.21844	0.0265248	0.177396		BET1L	Bet1 golgi vesicular membrane trafficking protein like [Source:VGNC Symbol;Acc:VGNC:26476]
ENSBTAG00000034796		0.794584	5.85126	12.4912	0.000408882	0.0073019		187.966	0.499473	0.235772	2.11846	0.0341365	0.2018		TEX264	testis expressed 264, ER-phagy receptor [Source:VGNC Symbol;Acc:VGNC:35765]
ENSBTAG00000014653		0.498498	6.20558	12.4769	0.00041202	0.00734697		240.085	0.211308	0.0973603	2.17037	0.0299791	0.188889		SPNS1	sphingolipid transporter 1 (putative) [Source:NCBI gene (formerly Entrezgene);Acc:505997]
ENSBTAG00000000253		0.855806	6.9439	12.4603	0.000415692	0.00737945		399.107	0.58531	0.242889	2.40979	0.0159619	0.137795		PTPRF	protein tyrosine phosphatase receptor type F [Source:VGNC Symbol;Acc:VGNC:33550]
ENSBTAG00000034691		0.569916	5.98957	12.4628	0.000415146	0.00737945		204.81	0.286846	0.130472	2.19853	0.0279115	0.182194		GFUS	GDP-L-fucose synthase [Source:VGNC Symbol;Acc:VGNC:36450]
ENSBTAG00000046514		0.583241	6.10107	12.462	0.000415312	0.00737945		223.773	0.293334	0.155559	1.88568	0.0593381	0.272783		ASMTL	acetylserotonin O-methyltransferase like [Source:VGNC Symbol;Acc:VGNC:26215]
ENSBTAG00000006225		0.860135	4.77827	12.4365	0.000421035	0.00745036		85.7031	0.59616	0.23774	2.50762	0.0121549	0.11911		RPA2	replication protein A2 [Source:VGNC Symbol;Acc:VGNC:34095]
ENSBTAG00000008736		0.533404	6.82753	12.4325	0.000421926	0.00745036		371.44	0.243176	0.121643	1.9991	0.0455971	0.237204		CUL1	cullin 1 [Source:VGNC Symbol;Acc:VGNC:55747]
ENSBTAG00000015559		0.670719	5.84412	12.4384	0.000420594	0.00745036		184.375	0.392214	0.17508	2.2402	0.0250777	0.173242		ERI3	ERI1 exoribonuclease family member 3 [Source:VGNC Symbol;Acc:VGNC:55169]
ENSBTAG00000017281		0.759836	4.93662	12.431	0.000422263	0.00745036		97.1064	0.481547	0.202918	2.37311	0.0176388	0.145047		OPLAH	5-oxoprolinase, ATP-hydrolysing [Source:VGNC Symbol;Acc:VGNC:53869]
ENSBTAG00000040490		0.783457	7.93478	12.4286	0.000422799	0.00745036		795.898	0.490146	0.212928	2.30193	0.0213389	0.159122		CCDC3	coiled-coil domain containing 3 [Source:NCBI gene (formerly Entrezgene);Acc:509875]
ENSBTAG00000014838		0.576365	5.39974	12.4237	0.000423911	0.00745897		136.151	0.298279	0.141699	2.10501	0.0352903	0.206176		VPS26B	VPS26, retromer complex component B [Source:VGNC Symbol;Acc:VGNC:36815]
ENSBTAG00000004729		1.40268	3.19905	12.407	0.000427734	0.00750241		26.5816	1.14539	0.401374	2.85367	0.00432178	0.0653358		PKMYT1	protein kinase, membrane associated tyrosine/threonine 1 [Source:VGNC Symbol;Acc:VGNC:32944]
ENSBTAG00000004976		0.633246	6.76763	12.4098	0.00042709	0.00750241		353.91	0.342817	0.158406	2.16417	0.0304516	0.189749		CDCA7L	cell division cycle associated 7 like [Source:VGNC Symbol;Acc:VGNC:27087]
ENSBTAG00000018801		0.576858	6.59749	12.4019	0.000428888	0.00750241		315.996	0.30227	0.141659	2.13378	0.0328606	0.197901		SNX3	sorting nexin 3 [Source:VGNC Symbol;Acc:VGNC:35107]
ENSBTAG00000047495		0.679416	8.09809	12.4025	0.00042875	0.00750241		896.555	0.394435	0.178486	2.2099	0.0271124	0.179323		CD81	CD81 molecule [Source:VGNC Symbol;Acc:VGNC:50034]
ENSBTAG00000010981		0.73908	4.94572	12.3937	0.000430775	0.00752441		97.1327	0.482387	0.192436	2.50673	0.0121853	0.119265		CIB2	calcium and integrin binding family member 2 [Source:VGNC Symbol;Acc:VGNC:27360]
ENSBTAG00000009738		0.646583	6.83696	12.3883	0.000432029	0.00753363		375.19	0.343264	0.1808	1.89858	0.0576195	0.268047		MGAT4B	alpha-1,3-mannosyl-glycoprotein 4-beta-N-acetylglucosaminyltransferase B [Source:VGNC Symbol;Acc:VGNC:54624]
ENSBTAG00000016377		0.681489	4.13385	12.386	0.000432562	0.00753363		54.1863	0.412978	0.166912	2.47423	0.0133525	0.124426		IPP	intracisternal A particle-promoted polypeptide [Source:VGNC Symbol;Acc:VGNC:30247]
ENSBTAG00000012059		0.543364	5.38892	12.3755	0.000435002	0.00756511		135.747	0.27081	0.143867	1.88236	0.0597866	0.273369		MVD	mevalonate diphosphate decarboxylase [Source:VGNC Symbol;Acc:VGNC:31767]
ENSBTAG00000012031		1.36558	2.10224	12.3618	0.000438197	0.00758759		12.2401	1.10992	0.42083	2.63745	0.00835329	0.0971303		ATG9B	autophagy related 9B [Source:VGNC Symbol;Acc:VGNC:26263]
ENSBTAG00000014784		0.605961	8.29398	12.3669	0.00043701	0.00758759		1029.78	0.313839	0.149902	2.09363	0.0362929	0.209884		NT5DC2	5'-nucleotidase domain containing 2 [Source:VGNC Symbol;Acc:VGNC:32295]
ENSBTAG00000047731		0.769596	4.47812	12.3635	0.000437804	0.00758759		68.7283	0.503477	0.204569	2.46116	0.013849	0.126395		FAM189B	family with sequence similarity 189 member B [Source:VGNC Symbol;Acc:VGNC:28771]
ENSBTAG00000012094		0.587137	6.26052	12.3409	0.000443131	0.00765555		249.412	0.314562	0.142363	2.20957	0.0271349	0.179323		SCAMP3	secretory carrier membrane protein 3 [Source:VGNC Symbol;Acc:VGNC:34317]
ENSBTAG00000046775		0.704653	6.31159	12.3398	0.000443401	0.00765555		257.548	0.419298	0.194195	2.15916	0.0308376	0.190683		MAN1B1	mannosidase alpha class 1B member 1 [Source:VGNC Symbol;Acc:VGNC:81193]
ENSBTAG00000008551		1.03132	2.54003	12.3304	0.000445635	0.00768303		16.4301	0.783923	0.284866	2.7519	0.00592512	0.0792112		TUSC1	tumor suppressor candidate 1 [Source:HGNC Symbol;Acc:HGNC:31010]
ENSBTAG00000019684		0.589976	5.49456	12.3265	0.000446562	0.00768794		145.013	0.318709	0.141459	2.25301	0.0242583	0.170817		NUDT3	nudix hydrolase 3 [Source:VGNC Symbol;Acc:VGNC:32338]
ENSBTAG00000001665		0.650528	4.95647	12.3175	0.00044874	0.00771433		98.1161	0.374225	0.16202	2.30975	0.020902	0.157886		COG8	component of oligomeric golgi complex 8 [Source:NCBI gene (formerly Entrezgene);Acc:768007]
ENSBTAG00000011024		0.587285	6.11159	12.3147	0.000449409	0.00771474		224.048	0.314059	0.146725	2.14046	0.032318	0.196287		TXNDC12	thioredoxin domain containing 12 [Source:VGNC Symbol;Acc:VGNC:36535]
ENSBTAG00000010279		0.943017	3.83104	12.2992	0.000453141	0.00776766		44.0139	0.672949	0.277368	2.4262	0.015258	0.134199		DUSP14	dual specificity phosphatase 14 [Source:VGNC Symbol;Acc:VGNC:28252]
ENSBTAG00000006417		0.647159	5.31682	12.2926	0.000454746	0.00778403		126.865	0.373306	0.165461	2.25615	0.0240611	0.17037		EDC4	enhancer of mRNA decapping 4 [Source:VGNC Symbol;Acc:VGNC:28321]
ENSBTAG00000001320		0.694183	5.50696	12.2887	0.00045572	0.00778956		147.475	0.40233	0.20018	2.00984	0.0444481	0.234758		VPS16	VPS16 core subunit of CORVET and HOPS complexes [Source:VGNC Symbol;Acc:VGNC:36811]
ENSBTAG00000000950		0.587206	5.83869	12.2779	0.000458348	0.00782329		186.733	0.304518	0.16776	1.81519	0.0694941	0.295457		MRPS16	mitochondrial ribosomal protein S16 [Source:VGNC Symbol;Acc:VGNC:31657]
ENSBTAG00000045893		0.760847	3.8804	12.2473	0.000465938	0.00794152		45.8182	0.501934	0.197106	2.54652	0.0108803	0.111803		TIMM29	translocase of inner mitochondrial membrane 29 [Source:VGNC Symbol;Acc:VGNC:49576]
ENSBTAG00000003566		0.525714	5.89609	12.2419	0.000467286	0.00795317		193.427	0.25172	0.124414	2.02325	0.0430471	0.230865		ARFIP2	ADP ribosylation factor interacting protein 2 [Source:VGNC Symbol;Acc:VGNC:26068]
ENSBTAG00000013253		0.582891	5.73175	12.2366	0.000468611	0.00795475		172.458	0.299333	0.151494	1.97587	0.0481697	0.244635		THAP4	THAP domain containing 4 [Source:VGNC Symbol;Acc:VGNC:55691]
ENSBTAG00000016571		0.684529	4.99491	12.2362	0.000468709	0.00795475		102.93	0.408956	0.188734	2.16684	0.0302472	0.18943		FAM234A	family with sequence similarity 234 member A [Source:VGNC Symbol;Acc:VGNC:97272]
ENSBTAG00000002501		0.564513	6.40314	12.228	0.000470768	0.007975		275.688	0.277787	0.137992	2.01306	0.0441078	0.233828		CUEDC2	CUE domain containing 2 [Source:VGNC Symbol;Acc:VGNC:55945]
ENSBTAG00000019082		0.746207	3.9037	12.2262	0.000471235	0.007975		45.8822	0.478456	0.193628	2.47101	0.0134734	0.124494		RAD51D	RAD51 paralog D [Source:VGNC Symbol;Acc:VGNC:33687]
ENSBTAG00000013030		0.816456	6.7124	12.2207	0.000472623	0.0079872		341.836	0.511888	0.241667	2.11815	0.0341623	0.201853		LRRC8A	leucine rich repeat containing 8 VRAC subunit A [Source:VGNC Symbol;Acc:VGNC:31029]
ENSBTAG00000009914		0.590232	6.82006	12.2177	0.000473375	0.00798862		369.528	0.303124	0.153299	1.97734	0.0480033	0.244246		NDUFS6	NADH:ubiquinone oxidoreductase subunit S6 [Source:VGNC Symbol;Acc:VGNC:31971]
ENSBTAG00000015510		3.20815	5.03612	12.2085	0.000475722	0.00801691		98.3651	2.96949	0.897158	3.30988	0.000933354	0.0257063		EPHB6	EPH receptor B6 [Source:VGNC Symbol;Acc:VGNC:107222]
ENSBTAG00000018165		-1.36913	1.5722	12.204	0.000476866	0.0080249		12.4242	-1.76006	0.430198	-4.09128	4.29002e-05	0.00320813		RIPOR2	RHO family interacting cell polarization regulator 2 [Source:VGNC Symbol;Acc:VGNC:54232]
ENSBTAG00000033747		0.61622	7.83454	12.1932	0.000479641	0.00805017		747.345	0.328766	0.155695	2.1116	0.0347209	0.204146		SIL1	SIL1 nucleotide exchange factor [Source:VGNC Symbol;Acc:VGNC:34622]
ENSBTAG00000052100		1.03844	2.98296	12.1929	0.000479713	0.00805017		22.0634	0.781336	0.293619	2.66105	0.00778972	0.0931109
ENSBTAG00000000563		0.679286	5.55116	12.1751	0.000484305	0.00811584		151.31	0.38784	0.190864	2.03202	0.0421512	0.228933		MYD88	MYD88 innate immune signal transduction adaptor [Source:VGNC Symbol;Acc:VGNC:31789]
ENSBTAG00000002130		0.684321	5.47358	12.1587	0.000488607	0.00817647		143.456	0.39707	0.194084	2.04586	0.04077	0.224076		SMPD4	sphingomyelin phosphodiesterase 4 [Source:VGNC Symbol;Acc:VGNC:35032]
ENSBTAG00000009982		0.91585	5.62648	12.139	0.000493787	0.00825163		156.836	0.645137	0.258645	2.49429	0.0126209	0.121001		IGSF8	immunoglobulin superfamily member 8 [Source:VGNC Symbol;Acc:VGNC:30096]
ENSBTAG00000000050		0.691688	5.07131	12.1353	0.000494764	0.00825641		107.913	0.418298	0.200031	2.09117	0.0365128	0.210644		PSMG3	proteasome assembly chaperone 3 [Source:VGNC Symbol;Acc:VGNC:33480]
ENSBTAG00000012146		0.751328	5.90215	12.126	0.000497232	0.00827452		192.661	0.472658	0.210556	2.24481	0.0247801	0.172074		PPP1CA	protein phosphatase 1 catalytic subunit alpha [Source:VGNC Symbol;Acc:VGNC:106874]
ENSBTAG00000049995		-1.68051	1.55565	12.1261	0.000497203	0.00827452		9.01056	-1.96101	0.512278	-3.82801	0.000129183	0.00677928
ENSBTAG00000006411		0.669857	4.94954	12.1123	0.000500898	0.00832395		99.6239	0.401384	0.183446	2.18802	0.028668	0.185012		THAP11	THAP domain containing 11 [Source:VGNC Symbol;Acc:VGNC:35819]
ENSBTAG00000019463		0.697621	7.29678	12.1036	0.000503235	0.00835118		512.504	0.413733	0.189415	2.18427	0.0289421	0.18568		SLC25A39	solute carrier family 25 member 39 [Source:VGNC Symbol;Acc:VGNC:34764]
ENSBTAG00000011872		0.819217	3.81397	12.0971	0.000504993	0.00835412		41.3564	0.558845	0.219761	2.54296	0.0109917	0.112226		EML3	EMAP like 3 [Source:VGNC Symbol;Acc:VGNC:28477]
ENSBTAG00000012366		0.815388	7.1086	12.0952	0.000505506	0.00835412		450.06	0.516523	0.239602	2.15575	0.031103	0.191631		MRPS23	mitochondrial ribosomal protein S23 [Source:VGNC Symbol;Acc:VGNC:31663]
ENSBTAG00000016075		0.655464	4.80365	12.0986	0.000504589	0.00835412		89.4875	0.377004	0.180427	2.08951	0.0366616	0.211063		EMC8	ER membrane protein complex subunit 8 [Source:VGNC Symbol;Acc:VGNC:28467]
ENSBTAG00000039080		0.898716	4.15073	12.0908	0.000506719	0.0083626		54.3398	0.619551	0.253664	2.4424	0.0145898	0.130469		SLC22A3	solute carrier family 22 member 3 [Source:VGNC Symbol;Acc:VGNC:34727]
ENSBTAG00000036183		0.545299	6.10895	12.0865	0.000507885	0.00837031		222.965	0.263681	0.119161	2.21281	0.0269104	0.17881		FBXW8	F-box and WD repeat domain containing 8 [Source:VGNC Symbol;Acc:VGNC:58599]
ENSBTAG00000011854		0.92678	2.81139	12.0694	0.000512575	0.00843599		20.0693	0.671795	0.255778	2.62648	0.00862739	0.0991612		SLC38A5	solute carrier family 38 member 5 [Source:VGNC Symbol;Acc:VGNC:34852]
ENSBTAG00000008908		0.883129	5.17227	12.0563	0.000516186	0.008448		114.973	0.593659	0.263882	2.24972	0.024467	0.171445		GZF1	GDNF inducible zinc finger protein 1 [Source:VGNC Symbol;Acc:VGNC:29732]
ENSBTAG00000010612		0.610706	8.14517	12.0514	0.000517541	0.008448		921.756	0.339434	0.13313	2.54964	0.0107833	0.111755		TMED4	transmembrane p24 trafficking protein 4 [Source:VGNC Symbol;Acc:VGNC:35937]
ENSBTAG00000016251		0.625108	6.43777	12.0541	0.00051679	0.008448		279.481	0.359892	0.147629	2.43781	0.0147765	0.131322		TMEM101	transmembrane protein 101 [Source:VGNC Symbol;Acc:VGNC:35942]
ENSBTAG00000017363		-1.00827	6.54403	12.061	0.000514878	0.008448		327.581	-1.31282	0.300936	-4.36245	1.28614e-05	0.00117471		SAT1	spermidine/spermine N1-acetyltransferase 1 [Source:VGNC Symbol;Acc:VGNC:34296]
ENSBTAG00000030915		0.561299	4.77006	12.0535	0.000516958	0.008448		87.4847	0.291977	0.140269	2.08155	0.0373835	0.213172		ISY1	ISY1 splicing factor homolog (S. cerevisiae) [Source:NCBI gene (formerly Entrezgene);Acc:783414]
ENSBTAG00000045588		1.13751	2.86989	12.0534	0.000516973	0.008448		21.5411	0.871893	0.335539	2.59848	0.00936366	0.103893
ENSBTAG00000006195		0.757805	5.02858	12.0396	0.000520816	0.00848987		103.008	0.496986	0.203555	2.44153	0.0146253	0.130668		C29H11orf68	chromosome 29 C11orf68 homolog [Source:VGNC Symbol;Acc:VGNC:56258]
ENSBTAG00000011786		0.713457	5.96725	12.0292	0.000523746	0.00852601		203.437	0.414319	0.212297	1.9516	0.0509856	0.251491		CLUH	clustered mitochondria homolog [Source:VGNC Symbol;Acc:VGNC:50138]
ENSBTAG00000010185		0.792434	3.74417	12.0204	0.000526227	0.00855476		41.1233	0.520673	0.225467	2.3093	0.0209267	0.157931		TADA2B	transcriptional adaptor 2B [Source:NCBI gene (formerly Entrezgene);Acc:515581]
ENSBTAG00000015490		0.821804	4.16418	12.0114	0.000528766	0.00857712		55.5515	0.550113	0.225129	2.44355	0.0145437	0.130424		HS1BP3	HCLS1 binding protein 3 [Source:VGNC Symbol;Acc:VGNC:59219]
ENSBTAG00000017468		0.739728	4.12322	12.0104	0.000529036	0.00857712		54.5875	0.481469	0.207513	2.32019	0.0203306	0.155222		NUCB2	nucleobindin 2 [Source:VGNC Symbol;Acc:VGNC:32319]
ENSBTAG00000009037		0.775159	4.12667	12.0078	0.000529782	0.00857759		54.2186	0.503377	0.220084	2.2872	0.022184	0.162574		GALNT12	polypeptide N-acetylgalactosaminyltransferase 12 [Source:VGNC Symbol;Acc:VGNC:29225]
ENSBTAG00000018037		0.883121	3.84079	11.9986	0.000532394	0.00858504		44.2442	0.628676	0.246	2.55559	0.0106009	0.111463		PSKH1	protein serine kinase H1 [Source:VGNC Symbol;Acc:VGNC:33437]
ENSBTAG00000018770		0.804195	3.90856	12.0002	0.000531959	0.00858504		47.4223	0.544395	0.216616	2.51318	0.0119648	0.117826		HSDL1	hydroxysteroid dehydrogenase like 1 [Source:VGNC Symbol;Acc:VGNC:29979]
ENSBTAG00000019645		0.702054	4.78023	12.0011	0.000531681	0.00858504		87.39	0.424408	0.196479	2.16006	0.0307677	0.190462		TFDP1	transcription factor Dp-1 [Source:VGNC Symbol;Acc:VGNC:107256]
ENSBTAG00000012024		0.789929	4.08301	11.9819	0.000537196	0.00861602		52.6397	0.535576	0.208755	2.56557	0.0103007	0.109789		SLC29A2	solute carrier family 29 member 2 [Source:VGNC Symbol;Acc:VGNC:34794]
ENSBTAG00000015184		0.927285	3.81279	11.9828	0.000536933	0.00861602		42.2201	0.666527	0.256412	2.59944	0.00933756	0.103833		SYDE1	synapse defective Rho GTPase homolog 1 [Source:VGNC Symbol;Acc:VGNC:35510]
ENSBTAG00000016988		0.541535	7.72673	11.9847	0.000536398	0.00861602		694.782	0.261769	0.121582	2.15303	0.0313164	0.192648		PIN1	peptidylprolyl cis/trans isomerase, NIMA-interacting 1 [Source:VGNC Symbol;Acc:VGNC:97301]
ENSBTAG00000040575		0.83341	4.95862	11.9827	0.000536971	0.00861602		98.8671	0.550906	0.244541	2.25282	0.0242706	0.170817		KCTD5	potassium channel tetramerization domain containing 5 [Source:VGNC Symbol;Acc:VGNC:30513]
ENSBTAG00000016741		0.709515	7.14957	11.971	0.000540352	0.00864346		459.028	0.429491	0.183634	2.33884	0.0193438	0.151965		TOX2	TOX high mobility group box family member 2 [Source:VGNC Symbol;Acc:VGNC:55084]
ENSBTAG00000020547		0.602961	7.36747	11.9723	0.000539986	0.00864346		539.573	0.314978	0.152427	2.06642	0.0387885	0.218299		BCAP31	B cell receptor associated protein 31 [Source:VGNC Symbol;Acc:VGNC:26436]
ENSBTAG00000018152		0.655906	6.83498	11.9681	0.000541201	0.00864549		369.699	0.375022	0.168211	2.22947	0.0257824	0.175576		MYADM	myeloid associated differentiation marker [Source:NCBI gene (formerly Entrezgene);Acc:506295]
ENSBTAG00000018181		0.753523	7.65106	11.9622	0.000542903	0.00866111		648.135	0.47671	0.192624	2.47482	0.0133303	0.124398		CCDC8	coiled-coil domain containing 8 [Source:VGNC Symbol;Acc:VGNC:26917]
ENSBTAG00000038321		1.14481	1.98939	11.9542	0.00054524	0.00868682		10.9526	0.899417	0.35135	2.55989	0.0104704	0.110866		LIPE	lipase E, hormone sensitive type [Source:VGNC Symbol;Acc:VGNC:55060]
ENSBTAG00000002415		0.619522	7.28305	11.9465	0.000547509	0.00871137		508.044	0.344197	0.157738	2.18209	0.029103	0.186056		TSPAN3	tetraspanin 3 [Source:VGNC Symbol;Acc:VGNC:36436]
ENSBTAG00000002209		0.652075	6.30617	11.9267	0.000553339	0.00877365		256.113	0.37076	0.168018	2.20666	0.0273375	0.180416		JPT2	Jupiter microtubule associated homolog 2 [Source:VGNC Symbol;Acc:VGNC:30384]
ENSBTAG00000026243		0.575863	6.10619	11.9294	0.000552554	0.00877365		224.483	0.295362	0.155047	1.90499	0.0567815	0.265802		PPP1R35	protein phosphatase 1 regulatory subunit 35 [Source:NCBI gene (formerly Entrezgene);Acc:617968]
ENSBTAG00000050967		0.633946	4.67895	11.9258	0.000553623	0.00877365		80.5373	0.361824	0.165577	2.18523	0.0288721	0.185629		AADAT	aminoadipate aminotransferase [Source:NCBI gene (formerly Entrezgene);Acc:508929]
ENSBTAG00000054584		1.01326	2.91554	11.9063	0.000559447	0.00885421		20.816	0.77112	0.29081	2.65163	0.0080105	0.0946156
ENSBTAG00000001153		0.79982	5.22521	11.8782	0.000567942	0.00893815		118.49	0.526014	0.225287	2.33486	0.0195507	0.152791		TLE2	TLE family member 2, transcriptional corepressor [Source:VGNC Symbol;Acc:VGNC:49981]
ENSBTAG00000003058		0.58414	6.05904	11.8764	0.000568486	0.00893815		217.816	0.296542	0.160966	1.84227	0.0654359	0.287071		ADRM1	ADRM1 26S proteasome ubiquitin receptor [Source:VGNC Symbol;Acc:VGNC:25699]
ENSBTAG00000005844		0.648914	6.18673	11.8791	0.000567666	0.00893815		239.321	0.354636	0.190091	1.86561	0.0620958	0.278985		SCAMP2	secretory carrier membrane protein 2 [Source:VGNC Symbol;Acc:VGNC:34316]
ENSBTAG00000007605		0.620714	8.04179	11.8786	0.000567827	0.00893815		859.161	0.350431	0.148712	2.35644	0.0184513	0.148253		FKBP4	FKBP prolyl isomerase 4 [Source:VGNC Symbol;Acc:VGNC:29023]
ENSBTAG00000010731		0.985354	4.08122	11.8769	0.000568351	0.00893815		52.8365	0.713698	0.292784	2.43763	0.0147841	0.131322		CDKN2D	cyclin dependent kinase inhibitor 2D [Source:VGNC Symbol;Acc:VGNC:27147]
ENSBTAG00000017026		1.06902	2.89419	11.8616	0.000573023	0.00899767		21.8171	0.807228	0.301582	2.67664	0.00743641	0.0909782		DEPDC1B	DEP domain containing 1B [Source:VGNC Symbol;Acc:VGNC:28005]
ENSBTAG00000002568		0.628795	4.95165	11.8543	0.000575278	0.00900016		98.967	0.350213	0.17853	1.96164	0.0498039	0.248624		GPKOW	G-patch domain and KOW motifs [Source:VGNC Symbol;Acc:VGNC:29535]
ENSBTAG00000009238		0.839722	6.47235	11.8576	0.000574267	0.00900016		287.297	0.554983	0.245853	2.25737	0.0239848	0.170314		HOXC6	homeobox C6 [Source:VGNC Symbol;Acc:VGNC:29926]
ENSBTAG00000015301		0.578871	5.64743	11.8538	0.000575439	0.00900016		162.67	0.296439	0.157293	1.88463	0.0594794	0.272985		MRPS10	mitochondrial ribosomal protein S10 [Source:VGNC Symbol;Acc:VGNC:31654]
ENSBTAG00000054131		0.656408	5.26717	11.8456	0.000577977	0.00902806		123.185	0.388791	0.176759	2.19956	0.0278384	0.182062		TWF2	twinfilin actin binding protein 2 [Source:VGNC Symbol;Acc:VGNC:107006]
ENSBTAG00000006759		0.533824	5.0118	11.8346	0.000581391	0.00905191		104.188	0.269282	0.132175	2.03731	0.0416191	0.227192		SUCLA2	succinate-CoA ligase ADP-forming subunit beta [Source:VGNC Symbol;Acc:VGNC:35455]
ENSBTAG00000015721		0.621308	6.06077	11.8334	0.000581773	0.00905191		217.64	0.33113	0.169827	1.94981	0.0511987	0.251992		RAVER1	ribonucleoprotein, PTB binding 1 [Source:VGNC Symbol;Acc:VGNC:55304]
ENSBTAG00000017942		0.597753	4.51168	11.835	0.000581272	0.00905191		72.4428	0.331808	0.157939	2.10086	0.0356528	0.207258		CRTC2	CREB regulated transcription coactivator 2 [Source:VGNC Symbol;Acc:VGNC:97256]
ENSBTAG00000011284		0.691228	5.47984	11.8219	0.000585372	0.00908427		145.165	0.408033	0.204335	1.99688	0.0458382	0.238148		SLC39A1	solute carrier family 39 member 1 [Source:VGNC Symbol;Acc:VGNC:34857]
ENSBTAG00000015272		0.676028	6.45633	11.8238	0.000584783	0.00908427		283.552	0.397468	0.177192	2.24315	0.0248871	0.172223		TSC22D4	TSC22 domain family member 4 [Source:NCBI gene (formerly Entrezgene);Acc:524543]
ENSBTAG00000013953		-2.74472	2.87867	11.8106	0.000588941	0.00912782		27.5503	-3.10048	0.812743	-3.81483	0.000136275	0.00705858		CALD1	caldesmon 1 [Source:VGNC Symbol;Acc:VGNC:26706]
ENSBTAG00000008076		0.618411	5.6106	11.8037	0.000591145	0.00915013		156.354	0.345318	0.156739	2.20314	0.0275851	0.18125		SLC35B2	solute carrier family 35 member B2 [Source:VGNC Symbol;Acc:VGNC:34824]
ENSBTAG00000004635		0.589615	4.99307	11.7999	0.00059233	0.00915274		101.97	0.321272	0.143465	2.23937	0.0251316	0.173414		LLGL1	LLGL scribble cell polarity complex component 1 [Source:VGNC Symbol;Acc:VGNC:30915]
ENSBTAG00000017382		0.607208	7.31289	11.7983	0.000592843	0.00915274		518.288	0.333172	0.150281	2.21699	0.0266237	0.177421		P3H1	prolyl 3-hydroxylase 1 [Source:VGNC Symbol;Acc:VGNC:32532]
ENSBTAG00000015384		0.662941	4.11742	11.7841	0.000597372	0.00921077		53.9378	0.39643	0.168624	2.35096	0.0187249	0.149562		PHF13	PHD finger protein 13 [Source:VGNC Symbol;Acc:VGNC:32815]
ENSBTAG00000019569		0.782495	8.02645	11.7805	0.000598547	0.00921701		850.029	0.494504	0.223093	2.21659	0.0266513	0.177453		CD151	CD151 molecule [Source:VGNC Symbol;Acc:VGNC:53655]
ENSBTAG00000017218		0.63719	3.94579	11.7689	0.000602298	0.00926285		47.476	0.371277	0.162234	2.28852	0.0221072	0.162574		ACER3	alkaline ceramidase 3 [Source:VGNC Symbol;Acc:VGNC:25538]
ENSBTAG00000017407		0.811295	3.83931	11.7568	0.000606207	0.00931099		44.2256	0.544924	0.225988	2.41129	0.0158961	0.137724		HSF2BP	heat shock transcription factor 2 binding protein [Source:VGNC Symbol;Acc:VGNC:29983]
ENSBTAG00000000510		0.540702	6.09973	11.7516	0.000607909	0.00932516		223.286	0.261757	0.130068	2.01246	0.0441714	0.233958		ATG101	autophagy related 101 [Source:VGNC Symbol;Acc:VGNC:26249]
ENSBTAG00000013287		0.620465	5.57837	11.7304	0.000614882	0.00942005		154.957	0.343623	0.163678	2.09938	0.035783	0.207736		SMO	smoothened, frizzled class receptor [Source:VGNC Symbol;Acc:VGNC:35025]
ENSBTAG00000016829		1.21354	1.76559	11.7262	0.000616277	0.00942935		8.17994	0.980839	0.382879	2.56174	0.0104148	0.11057		ZBTB22	zinc finger and BTB domain containing 22 [Source:VGNC Symbol;Acc:VGNC:37067]
ENSBTAG00000007107		0.74393	3.25283	11.7167	0.000619409	0.00944106		28.2135	0.479333	0.192798	2.48619	0.012912	0.122155		TMEM143	transmembrane protein 143 [Source:VGNC Symbol;Acc:VGNC:35975]
ENSBTAG00000049030		1.22357	2.13777	11.7195	0.000618482	0.00944106		11.5048	0.983585	0.364923	2.69532	0.00703201	0.0876438
ENSBTAG00000050061		0.684637	5.17943	11.7174	0.000619196	0.00944106		116.462	0.390971	0.20077	1.94735	0.0514924	0.252606		INCENP	inner centromere protein [Source:VGNC Symbol;Acc:VGNC:106783]
ENSBTAG00000008537		1.39778	1.95542	11.7088	0.000622066	0.0094695		10.0032	1.13851	0.435501	2.61425	0.00894242	0.101194		FAM219A	family with sequence similarity 219 member A [Source:VGNC Symbol;Acc:VGNC:28798]
ENSBTAG00000052082		-1.09164	4.4813	11.7042	0.000623585	0.00948056		81.1998	-1.40771	0.331203	-4.25029	2.13492e-05	0.00182774
ENSBTAG00000014809		0.750944	6.97798	11.6985	0.000625519	0.00948088		408.447	0.464805	0.211804	2.1945	0.0281996	0.183553		ANXA6	annexin A6 [Source:VGNC Symbol;Acc:VGNC:25968]
ENSBTAG00000018289		0.752161	3.72476	11.6971	0.000625983	0.00948088		40.9356	0.492543	0.211347	2.33049	0.0197804	0.153263		TMEM150A	transmembrane protein 150A [Source:VGNC Symbol;Acc:VGNC:35980]
ENSBTAG00000033412		0.840031	5.59649	11.6995	0.000625153	0.00948088		153.938	0.5619	0.240087	2.3404	0.0192631	0.151933		B3GLCT	beta 3-glucosyltransferase [Source:HGNC Symbol;Acc:HGNC:20207]
ENSBTAG00000000459		0.847768	4.32968	11.6912	0.000627954	0.00949165		61.6792	0.586041	0.230399	2.54359	0.0109721	0.112226		POMGNT2	protein O-linked mannose N-acetylglucosaminyltransferase 2 (beta 1,4-) [Source:NCBI gene (formerly Entrezgene);Acc:497030]
ENSBTAG00000008216		1.00232	5.11774	11.6879	0.000629075	0.00949165		109.845	0.706779	0.298462	2.36807	0.0178809	0.146237		RRM2	ribonucleotide reductase regulatory subunit M2 [Source:VGNC Symbol;Acc:VGNC:34165]
ENSBTAG00000013322		0.572505	6.56042	11.6898	0.000628436	0.00949165		306.197	0.293067	0.136486	2.14724	0.0317746	0.19407		POMGNT1	protein O-linked mannose N-acetylglucosaminyltransferase 1 (beta 1,2-) [Source:VGNC Symbol;Acc:VGNC:55660]
ENSBTAG00000020641		0.56931	6.99367	11.6758	0.000633189	0.00953383		418.882	0.281036	0.154909	1.8142	0.0696472	0.295716		PSMA5	proteasome 20S subunit alpha 5 [Source:VGNC Symbol;Acc:VGNC:33440]
ENSBTAG00000021767		0.458489	6.57424	11.675	0.000633464	0.00953383		312.893	0.175633	0.09683	1.81383	0.0697047	0.295855		UBE2N	ubiquitin conjugating enzyme E2 N [Source:VGNC Symbol;Acc:VGNC:36590]
ENSBTAG00000009547		0.547449	5.50968	11.6719	0.000634523	0.00953777		147.49	0.279664	0.134331	2.08189	0.0373522	0.213123		ZDHHC4	zinc finger DHHC-type palmitoyltransferase 4 [Source:VGNC Symbol;Acc:VGNC:37142]
ENSBTAG00000008626		0.646502	7.80959	11.6695	0.000635324	0.00953784		729.849	0.358511	0.162163	2.21081	0.0270491	0.179204		KCNN1	potassium calcium-activated channel subfamily N member 1 [Source:VGNC Symbol;Acc:VGNC:30483]
ENSBTAG00000012485		0.511679	5.99074	11.6571	0.000639593	0.00958988		207.464	0.232566	0.132781	1.75149	0.0798611	0.315047		SPOUT1	SPOUT domain containing methyltransferase 1 [Source:VGNC Symbol;Acc:VGNC:35231]
ENSBTAG00000012060		0.500614	6.46841	11.6439	0.000644117	0.00964563		288.857	0.217641	0.108792	2.00052	0.0454446	0.236896		LPIN2	lipin 2 [Source:VGNC Symbol;Acc:VGNC:30967]
ENSBTAG00000053854		0.637796	4.28164	11.6406	0.000645274	0.00965089		62.3143	0.379094	0.173336	2.18705	0.0287388	0.18533		ABHD14A	abhydrolase domain containing 14A [Source:VGNC Symbol;Acc:VGNC:106626]
ENSBTAG00000016904		0.902125	3.7931	11.6356	0.000647015	0.00966484		40.8072	0.647997	0.251868	2.57276	0.0100891	0.108753		MARCHF9	membrane associated ring-CH-type finger 9 [Source:VGNC Symbol;Acc:VGNC:31243]
ENSBTAG00000022825		0.499331	7.05406	11.6193	0.00065272	0.0097379		437.626	0.217	0.121629	1.78412	0.0744044	0.303156		BRI3	brain protein I3 [Source:VGNC Symbol;Acc:VGNC:26564]
ENSBTAG00000014964		0.641754	5.98867	11.6128	0.000654999	0.00975972		205.925	0.35714	0.181314	1.96973	0.0488693	0.246601		GALK1	galactokinase 1 [Source:VGNC Symbol;Acc:VGNC:29219]
ENSBTAG00000004367		0.716776	4.10823	11.608	0.000656696	0.00976736		54.9777	0.427951	0.21787	1.96425	0.0495009	0.247919		COQ10A	coenzyme Q10A [Source:VGNC Symbol;Acc:VGNC:27609]
ENSBTAG00000006984		-2.0563	3.02303	11.6049	0.000657795	0.00976736		28.8395	-2.3663	0.560018	-4.2254	2.38514e-05	0.00196815		CD55	CD55 molecule (Cromer blood group) [Source:NCBI gene (formerly Entrezgene);Acc:518609]
ENSBTAG00000016676		0.835084	2.59599	11.6044	0.00065796	0.00976736		17.7604	0.599812	0.234596	2.55679	0.0105642	0.111454		PTER	phosphotriesterase related [Source:VGNC Symbol;Acc:VGNC:33497]
ENSBTAG00000007230		1.11334	2.19844	11.5889	0.000663484	0.00979387		11.9584	0.881266	0.336863	2.6161	0.00889417	0.101064		FANCF	FA complementation group F [Source:VGNC Symbol;Acc:VGNC:28857]
ENSBTAG00000010581		-1.1681	3.87979	11.5944	0.000661513	0.00979387		50.6949	-1.47599	0.341825	-4.31798	1.57461e-05	0.00141655		MAGI1	membrane associated guanylate kinase, WW and PDZ domain containing 1 [Source:VGNC Symbol;Acc:VGNC:31147]
ENSBTAG00000010658		0.909506	8.62216	11.5936	0.000661781	0.00979387		1279.53	0.630397	0.26333	2.39394	0.0166684	0.140468		PFKL	phosphofructokinase, liver type [Source:VGNC Symbol;Acc:VGNC:32773]
ENSBTAG00000025320		0.651754	5.83265	11.5879	0.000663839	0.00979387		185.101	0.362244	0.183335	1.97586	0.0481705	0.244635		AKAP1	A-kinase anchoring protein 1 [Source:VGNC Symbol;Acc:VGNC:25779]
ENSBTAG00000038659		0.655137	5.1036	11.588	0.000663775	0.00979387		109.384	0.38422	0.178146	2.15677	0.031024	0.191242		KCTD8	potassium channel tetramerization domain containing 8 [Source:VGNC Symbol;Acc:VGNC:59339]
ENSBTAG00000002393		0.573334	5.72144	11.5805	0.000666485	0.00982081		169.739	0.305993	0.13624	2.24599	0.0247049	0.172057		C23H6orf89	chromosome 23 C6orf89 homolog [Source:VGNC Symbol;Acc:VGNC:52681]
ENSBTAG00000009686		1.16689	2.45634	11.5743	0.000668698	0.00984129		15.9238	0.897657	0.356506	2.51793	0.0118046	0.117081		FBXO15	F-box protein 15 [Source:VGNC Symbol;Acc:VGNC:28893]
ENSBTAG00000001767		0.700389	5.06903	11.5718	0.000669595	0.00984239		106.692	0.428701	0.195314	2.19494	0.0281682	0.183469		B4GALT7	beta-1,4-galactosyltransferase 7 [Source:VGNC Symbol;Acc:VGNC:26394]
ENSBTAG00000017595		0.71768	4.42885	11.5659	0.00067171	0.00984928		67.844	0.444728	0.203749	2.18272	0.0290564	0.186056
ENSBTAG00000047717		0.682866	5.05884	11.5659	0.000671709	0.00984928		105.506	0.422247	0.182423	2.31466	0.0206315	0.156548		FAM222B	family with sequence similarity 222 member B [Source:VGNC Symbol;Acc:VGNC:28801]
ENSBTAG00000046837		0.649943	8.6131	11.5629	0.000672812	0.00985336		1274.67	0.372836	0.158587	2.35098	0.0187239	0.149562		ZNF358	zinc finger protein 358 [Source:VGNC Symbol;Acc:VGNC:37257]
ENSBTAG00000002185		0.664803	4.67347	11.5568	0.000675026	0.00985851		79.8026	0.39787	0.174045	2.28601	0.0222534	0.162668		RNF7	ring finger protein 7 [Source:VGNC Symbol;Acc:VGNC:34072]
ENSBTAG00000003798		0.66126	6.95038	11.5528	0.000676459	0.00985851		404.153	0.374721	0.187698	1.9964	0.0458901	0.23821		AMFR	autocrine motility factor receptor [Source:VGNC Symbol;Acc:VGNC:25863]
ENSBTAG00000012125		0.550101	7.88066	11.5583	0.000674467	0.00985851		773.855	0.264976	0.134692	1.96727	0.0491524	0.246997		GDI1	GDP dissociation inhibitor 1 [Source:VGNC Symbol;Acc:VGNC:29307]
ENSBTAG00000050395		1.05288	2.28327	11.5534	0.00067624	0.00985851		12.737	0.805938	0.310842	2.59276	0.009521	0.104801
ENSBTAG00000006713		0.558333	5.29577	11.5501	0.000677443	0.00986084		126.644	0.280906	0.150822	1.8625	0.0625322	0.279986		ZDHHC6	zinc finger DHHC-type palmitoyltransferase 6 [Source:VGNC Symbol;Acc:VGNC:37144]
ENSBTAG00000004937		0.597199	7.87783	11.5454	0.000679166	0.0098739		766.074	0.320687	0.137227	2.33691	0.019444	0.152157		SEC61A1	SEC61 translocon subunit alpha 1 [Source:VGNC Symbol;Acc:VGNC:49153]
ENSBTAG00000018894		0.595609	5.9771	11.5403	0.000681042	0.00988916		205.215	0.305662	0.168809	1.8107	0.070188	0.296507		PEX11G	peroxisomal biosis factor 11 gamma [Source:VGNC Symbol;Acc:VGNC:32753]
ENSBTAG00000000435		0.73731	4.08946	11.5233	0.000687288	0.00996775		52.9177	0.470205	0.209575	2.24361	0.0248577	0.172119		TARBP2	TARBP2 subunit of RISC loading complex [Source:VGNC Symbol;Acc:VGNC:35602]
ENSBTAG00000019828		0.510546	5.1341	11.5119	0.000691512	0.0100169		112.693	0.235903	0.12211	1.93189	0.0533729	0.257607		TAB1	TGF-beta activated kinase 1 (MAP3K7) binding protein 1 [Source:VGNC Symbol;Acc:VGNC:58447]
ENSBTAG00000005469		0.536343	6.0398	11.5036	0.000694628	0.0100377		214.605	0.255481	0.131825	1.93804	0.0526183	0.255614		CCAR2	cell cycle and apoptosis regulator 2 [Source:VGNC Symbol;Acc:VGNC:26827]
ENSBTAG00000031363		0.655543	7.39082	11.5055	0.000693897	0.0100377		545.981	0.381588	0.174231	2.19013	0.0285151	0.184823		TLE5	TLE family member 5, transcriptional modulator [Source:NCBI gene (formerly Entrezgene);Acc:505375]
ENSBTAG00000012397		0.776295	4.61412	11.4953	0.000697716	0.0100702		77.8033	0.498589	0.230339	2.16458	0.0304196	0.189749		DCK	deoxycytidine kinase [Source:VGNC Symbol;Acc:VGNC:27914]
ENSBTAG00000010846		0.761581	4.58977	11.4928	0.000698648	0.0100715		75.6448	0.48881	0.219093	2.23107	0.0256766	0.175375		CNNM3	cyclin and CBS domain divalent metal cation transport mediator 3 [Source:VGNC Symbol;Acc:VGNC:27512]
ENSBTAG00000004524		0.578311	5.48556	11.4861	0.000701169	0.0100835		145.188	0.299824	0.162855	1.84105	0.0656142	0.287257		SPPL2B	signal peptide peptidase like 2B [Source:VGNC Symbol;Acc:VGNC:35235]
ENSBTAG00000007838		0.809485	3.48852	11.4875	0.00070065	0.0100835		33.4217	0.560943	0.221405	2.53356	0.0112911	0.113881		MFSD3	major facilitator superfamily domain containing 3 [Source:VGNC Symbol;Acc:VGNC:31437]
ENSBTAG00000013860		-1.88787	6.09244	11.4823	0.000702628	0.0100924		247.816	-2.20701	0.563128	-3.9192	8.88417e-05	0.00528851		GADD45A	growth arrest and DNA damage inducible alpha [Source:VGNC Symbol;Acc:VGNC:29206]
ENSBTAG00000011325		0.938501	3.14106	11.477	0.000704636	0.0101091		25.778	0.692047	0.261349	2.64799	0.00809727	0.0951707		KHK	ketohexokinase [Source:VGNC Symbol;Acc:VGNC:30543]
ENSBTAG00000001762		0.526063	5.29721	11.4648	0.000709266	0.0101633		127.44	0.253082	0.137978	1.83423	0.0666203	0.289543		RFXANK	regulatory factor X associated ankyrin containing protein [Source:VGNC Symbol;Acc:VGNC:33900]
ENSBTAG00000003430		1.7186	2.67053	11.4543	0.000713287	0.0101965		18.2436	1.42944	0.522409	2.73624	0.00621453	0.0811755		EPO	erythropoietin [Source:VGNC Symbol;Acc:VGNC:28549]
ENSBTAG00000011567		0.8866	3.10766	11.4549	0.000713051	0.0101965		25.8391	0.629011	0.240738	2.61285	0.00897919	0.101194		VPS18	VPS18 core subunit of CORVET and HOPS complexes [Source:VGNC Symbol;Acc:VGNC:36812]
ENSBTAG00000006934		0.876962	7.92397	11.4306	0.000722441	0.010315		792.777	0.576164	0.265469	2.17037	0.029979	0.188889		CYP11A1	cytochrome P450, family 11, subfamily A, polypeptide 1 [Source:NCBI gene (formerly Entrezgene);Acc:338048]
ENSBTAG00000019073		0.58684	5.87164	11.4229	0.000725427	0.0103453		190.464	0.301628	0.162306	1.85839	0.0631133	0.281039		TRAF7	TNF receptor associated factor 7 [Source:VGNC Symbol;Acc:VGNC:36279]
ENSBTAG00000010522		1.05848	3.1302	11.4194	0.000726808	0.0103527		25.6029	0.785343	0.307635	2.55284	0.0106849	0.111755
ENSBTAG00000019660		0.683821	4.00222	11.4118	0.000729788	0.0103828		49.8594	0.426871	0.176853	2.4137	0.0157913	0.137268		TMUB2	transmembrane and ubiquitin like domain containing 2 [Source:VGNC Symbol;Acc:VGNC:36150]
ENSBTAG00000020560		0.74536	6.26643	11.4084	0.000731117	0.0103893		246.219	0.486992	0.204933	2.37635	0.0174848	0.144458		CLPTM1	CLPTM1 regulator of GABA type A receptor forward trafficking [Source:VGNC Symbol;Acc:VGNC:27460]
ENSBTAG00000039071		0.705496	4.05314	11.4032	0.000733161	0.010406		51.307	0.438106	0.191532	2.28738	0.0221739	0.162574		ANKRD16	ankyrin repeat domain 16 [Source:VGNC Symbol;Acc:VGNC:25914]
ENSBTAG00000005458		0.874052	3.89347	11.3935	0.000736996	0.0104357		44.9363	0.616672	0.240635	2.56269	0.0103864	0.110543		TBC1D24	TBC1 domain family member 24 [Source:NCBI gene (formerly Entrezgene);Acc:529002]
ENSBTAG00000021785		0.515	4.69259	11.3956	0.000736176	0.0104357		83.3675	0.252766	0.130208	1.94125	0.0522283	0.254443		TMEM219	transmembrane protein 219 [Source:VGNC Symbol;Acc:VGNC:36041]
ENSBTAG00000015408		0.748944	6.076	11.3886	0.00073895	0.010451		219.426	0.44167	0.229082	1.928	0.0538555	0.258804		DTYMK	deoxythymidylate kinase [Source:VGNC Symbol;Acc:VGNC:28240]
ENSBTAG00000000317		0.750859	5.52264	11.3603	0.000750323	0.0105993		146.199	0.477462	0.215279	2.21788	0.0265631	0.177396		MAPK8IP1	mitogen-activated protein kinase 8 interacting protein 1 [Source:VGNC Symbol;Acc:VGNC:31224]
ENSBTAG00000007357		0.668191	7.15961	11.3571	0.000751591	0.010603		467.972	0.387695	0.192799	2.01087	0.0443389	0.234637		CHSY1	chondroitin sulfate synthase 1 [Source:VGNC Symbol;Acc:VGNC:27350]
ENSBTAG00000011466		0.652185	4.92894	11.3552	0.000752359	0.010603		97.2465	0.372343	0.178912	2.08115	0.0374205	0.213208		NAXD	NAD(P)HX dehydratase [Source:VGNC Symbol;Acc:VGNC:53829]
ENSBTAG00000007498		0.600908	4.88331	11.3299	0.000762679	0.0107358		94.3939	0.331726	0.155734	2.13008	0.0331648	0.19873		ZGPAT	zinc finger CCCH-type and G-patch domain containing [Source:VGNC Symbol;Acc:VGNC:57036]
ENSBTAG00000018921		0.628482	5.30043	11.3171	0.000767984	0.0107978		125.894	0.352712	0.165001	2.13764	0.0325462	0.196973		USP19	ubiquitin specific peptidase 19 [Source:VGNC Symbol;Acc:VGNC:36714]
ENSBTAG00000003830		0.576822	7.16066	11.3075	0.000771941	0.0108407		468.068	0.296136	0.153566	1.92839	0.0538064	0.258804		PSMB3	proteasome 20S subunit beta 3 [Source:VGNC Symbol;Acc:VGNC:33447]
ENSBTAG00000022006		0.551355	4.47771	11.3014	0.000774475	0.0108508		71.4776	0.282993	0.148421	1.90669	0.0565602	0.26534		TRIM65	tripartite motif containing 65 [Source:VGNC Symbol;Acc:VGNC:36347]
ENSBTAG00000045857		0.589591	5.88798	11.3025	0.000774046	0.0108508		193.48	0.308958	0.1733	1.78279	0.0746199	0.303786		MCRIP2	MAPK regulated corepressor interacting protein 2 [Source:NCBI gene (formerly Entrezgene);Acc:618020]
ENSBTAG00000010843		0.508088	7.07837	11.2917	0.000778535	0.0108949		443.86	0.224838	0.12159	1.84915	0.0644363	0.284721		PGRMC2	progesterone receptor membrane component 2 [Source:VGNC Symbol;Acc:VGNC:32802]
ENSBTAG00000000387		0.547635	5.57504	11.289	0.00077968	0.0108982		154.085	0.266525	0.148154	1.79897	0.0720229	0.299532		NICN1	nicolin 1 [Source:VGNC Symbol;Acc:VGNC:106837]
ENSBTAG00000016805		-1.08865	3.78164	11.2555	0.000793883	0.0110838		47.8246	-1.3785	0.32436	-4.24991	2.1386e-05	0.00182774		SGMS2	sphingomyelin synthase 2 [Source:VGNC Symbol;Acc:VGNC:34544]
ENSBTAG00000047217		0.78555	5.06618	11.2522	0.000795304	0.0110907		107.986	0.490961	0.241005	2.03714	0.0416363	0.227192		MED16	mediator complex subunit 16 [Source:VGNC Symbol;Acc:VGNC:31354]
ENSBTAG00000016929		0.806724	6.01525	11.2376	0.000801558	0.0111649		205.405	0.536194	0.225165	2.38134	0.0172497	0.14337		HNRNPA0	heteroous nuclear ribonucleoprotein A0 [Source:VGNC Symbol;Acc:VGNC:52238]
ENSBTAG00000015807		0.644802	3.99489	11.2299	0.000804903	0.0111984		49.3686	0.3862	0.169026	2.28486	0.022321	0.162848		GALT	galactose-1-phosphate uridylyltransferase [Source:VGNC Symbol;Acc:VGNC:29242]
ENSBTAG00000000411		0.52936	6.20186	11.2257	0.000806733	0.0112109		238.238	0.248252	0.118955	2.08694	0.0368931	0.211722		HGS	hepatocyte growth factor-regulated tyrosine kinase substrate [Source:VGNC Symbol;Acc:VGNC:29836]
ENSBTAG00000014380		0.91916	6.64766	11.2124	0.000812511	0.0112605		321.701	0.62791	0.27039	2.32224	0.0202203	0.154987		MCM2	minichromosome maintenance complex component 2 [Source:VGNC Symbol;Acc:VGNC:31308]
ENSBTAG00000019767		0.73752	4.47717	11.2142	0.000811723	0.0112605		69.4866	0.468618	0.207382	2.25969	0.0238407	0.169693		MIER2	MIER family member 2 [Source:VGNC Symbol;Acc:VGNC:31470]
ENSBTAG00000022185		0.649279	4.24939	11.211	0.000813128	0.0112605		59.5985	0.38133	0.173801	2.19406	0.028231	0.183578		IGHMBP2	immunoglobulin mu DNA binding protein 2 [Source:VGNC Symbol;Acc:VGNC:30092]
ENSBTAG00000019625		0.770663	4.61556	11.1955	0.000819955	0.0113419		77.3704	0.489763	0.226272	2.16448	0.0304273	0.189749		EHHADH	enoyl-CoA hydratase and 3-hydroxyacyl CoA dehydrogenase [Source:VGNC Symbol;Acc:VGNC:53541]
ENSBTAG00000018722		0.569382	5.40294	11.1934	0.00082091	0.011342		134.802	0.282501	0.141307	1.99919	0.0455873	0.237204		PLEKHM2	pleckstrin homology and RUN domain containing M2 [Source:VGNC Symbol;Acc:VGNC:33024]
ENSBTAG00000045776		0.816569	4.26227	11.1758	0.000828727	0.0114368		59.6929	0.551633	0.242404	2.27568	0.0228653	0.165558		C3H1orf122	chromosome 3 C1orf122 homolog [Source:VGNC Symbol;Acc:VGNC:52707]
ENSBTAG00000008520		0.644128	6.06846	11.161	0.000835342	0.0115148		218.395	0.344523	0.190787	1.80579	0.0709506	0.297514		NFIC	nuclear factor I C [Source:VGNC Symbol;Acc:VGNC:32040]
ENSBTAG00000001817		0.619041	4.92426	11.1566	0.000837314	0.0115287		98.2415	0.351652	0.17887	1.96596	0.0493033	0.247226		TMEM161A	transmembrane protein 161A [Source:VGNC Symbol;Acc:VGNC:35986]
ENSBTAG00000031439		0.699754	5.69072	11.1529	0.00083899	0.0115385		166.004	0.411169	0.205166	2.00408	0.045061	0.235954		CDC14A	cell division cycle 14A [Source:VGNC Symbol;Acc:VGNC:27059]
ENSBTAG00000023823		0.797481	4.47674	11.1499	0.000840368	0.0115442		70.765	0.525424	0.246454	2.13194	0.033012	0.198314
ENSBTAG00000053406		0.590781	5.41944	11.1462	0.000842055	0.0115541		138.306	0.316721	0.173692	1.82346	0.0682331	0.292769		FMC1	formation of mitochondrial complex V assembly factor 1 homolog [Source:VGNC Symbol;Acc:VGNC:107224]
ENSBTAG00000010785		-0.540156	4.91259	11.1376	0.000845975	0.0115933		102.553	-0.817164	0.149804	-5.45489	4.90026e-08	1.36353e-05		FAS	Fas cell surface death receptor [Source:VGNC Symbol;Acc:VGNC:28869]
ENSBTAG00000011861		1.1731	1.43679	11.1356	0.000846848	0.0115933		6.51066	0.982414	0.39731	2.47266	0.0134111	0.124494		CFAP161	cilia and flagella associated protein 161 [Source:VGNC Symbol;Acc:VGNC:27239]
ENSBTAG00000003394		0.856833	4.0623	11.132	0.000848498	0.0116026		51.7676	0.593007	0.258233	2.2964	0.0216528	0.160319		RNF215	ring finger protein 215 [Source:VGNC Symbol;Acc:VGNC:34052]
ENSBTAG00000001594		0.565347	5.51493	11.1278	0.000850439	0.0116159		147.913	0.288892	0.154728	1.86709	0.0618885	0.278458		ARL6IP4	ADP ribosylation factor like GTPase 6 interacting protein 4 [Source:VGNC Symbol;Acc:VGNC:53889]
ENSBTAG00000019086		0.600175	4.50813	11.1186	0.000854685	0.0116479		72.3714	0.335887	0.15505	2.16632	0.0302866	0.18943		TELO2	telomere maintenance 2 [Source:VGNC Symbol;Acc:VGNC:35740]
ENSBTAG00000049482		0.510646	5.57133	11.1185	0.000854731	0.0116479		154.045	0.23674	0.130232	1.81783	0.06909	0.29429		ANTKMT	adenine nucleotide translocase lysine methyltransferase [Source:VGNC Symbol;Acc:VGNC:28759]
ENSBTAG00000002344		0.722749	4.40406	11.1151	0.000856273	0.0116556		67.1348	0.459552	0.213067	2.15685	0.0310175	0.191242		ORAI3	ORAI calcium release-activated calcium modulator 3 [Source:VGNC Symbol;Acc:VGNC:32445]
ENSBTAG00000010606		0.868292	4.16089	11.1086	0.000859283	0.0116833		54.7979	0.613149	0.251155	2.44131	0.0146339	0.130668		PPP1R3B	protein phosphatase 1 regulatory subunit 3B [Source:VGNC Symbol;Acc:VGNC:33243]
ENSBTAG00000012982		0.702231	4.18169	11.0986	0.000863929	0.0117332		56.374	0.438385	0.191456	2.28975	0.022036	0.162353		PPCS	phosphopantothenoylcysteine synthetase [Source:VGNC Symbol;Acc:VGNC:33189]
ENSBTAG00000018464		0.664791	5.73145	11.0922	0.000866909	0.0117603		172.615	0.372325	0.20116	1.85089	0.0641851	0.284119		ZDHHC14	zinc finger DHHC-type palmitoyltransferase 14 [Source:VGNC Symbol;Acc:VGNC:37129]
ENSBTAG00000013048		0.836729	5.21554	11.0705	0.000877137	0.0118369		117.589	0.571666	0.247399	2.31071	0.0208491	0.157586		NIPAL3	NIPA like domain containing 3 [Source:VGNC Symbol;Acc:VGNC:32083]
ENSBTAG00000020374		1.22583	3.34704	11.0762	0.000874447	0.0118369		31.0584	0.931256	0.379874	2.45149	0.0142267	0.12869		THSD1	thrombospondin type 1 domain containing 1 [Source:VGNC Symbol;Acc:VGNC:35849]
ENSBTAG00000020931		0.658852	5.98205	11.0697	0.000877505	0.0118369		204.922	0.37793	0.192241	1.96592	0.0493077	0.247226		CHN2	chimerin 2 [Source:VGNC Symbol;Acc:VGNC:50060]
ENSBTAG00000021254		0.524437	4.41777	11.0709	0.000876951	0.0118369		67.8806	0.262874	0.141354	1.85969	0.0629291	0.280531		CENPI	centromere protein I [Source:VGNC Symbol;Acc:VGNC:27178]
ENSBTAG00000032424		0.606636	8.33098	11.0736	0.000875644	0.0118369		1050.2	0.336209	0.14773	2.27583	0.0228564	0.165558		FSHR	follicle stimulating hormone receptor [Source:VGNC Symbol;Acc:VGNC:29132]
ENSBTAG00000021482		0.775908	6.1146	11.0669	0.000878828	0.0118414		220.507	0.508963	0.214515	2.37263	0.0176621	0.145047		APH1A	aph-1 homolog A, gamma-secretase subunit [Source:VGNC Symbol;Acc:VGNC:26013]
ENSBTAG00000018502		0.593486	5.39058	11.0536	0.000885145	0.0119131		135.173	0.320339	0.161237	1.98676	0.0469485	0.241712		ARMC9	armadillo repeat containing 9 [Source:VGNC Symbol;Acc:VGNC:26163]
ENSBTAG00000013244		0.698096	7.00695	11.0435	0.000889964	0.0119645		418.377	0.404436	0.202778	1.99448	0.0460999	0.238781		HDAC6	histone deacetylase 6 [Source:VGNC Symbol;Acc:VGNC:50613]
ENSBTAG00000032265		-1.6246	1.72795	11.0412	0.000891079	0.0119661		11.2767	-1.91004	0.511657	-3.73305	0.000189175	0.00920113		RTP4	receptor transporter protein 4 [Source:VGNC Symbol;Acc:VGNC:53603]
ENSBTAG00000004849		0.763621	8.11734	11.0339	0.000894588	0.0119729		902.389	0.491876	0.217972	2.25661	0.0240327	0.17037		IGSF3	immunoglobulin superfamily member 3 [Source:VGNC Symbol;Acc:VGNC:30094]
ENSBTAG00000005832		0.830303	5.82276	11.0374	0.000892926	0.0119729		182.413	0.550768	0.254281	2.16598	0.0303129	0.189495		GRK2	G protein-coupled receptor kinase 2 [Source:VGNC Symbol;Acc:VGNC:56266]
ENSBTAG00000006768		0.529439	6.1213	11.0345	0.000894341	0.0119729		226.585	0.252432	0.138022	1.82893	0.06741	0.291493		ENTPD4	ectonucleoside triphosphate diphosphohydrolase 4 [Source:VGNC Symbol;Acc:VGNC:56947]
ENSBTAG00000011850		0.551756	4.11598	11.0315	0.000895783	0.0119755		54.6332	0.295904	0.147547	2.00549	0.0449112	0.235569		ALG5	ALG5 dolichyl-phosphate beta-glucosyltransferase [Source:VGNC Symbol;Acc:VGNC:25829]
ENSBTAG00000020440		0.573232	4.37202	11.0124	0.000905053	0.0120859		65.6412	0.314386	0.148659	2.1148	0.0344466	0.203032
ENSBTAG00000021894		0.530563	4.79771	11.0006	0.000910801	0.0121491		88.9471	0.259451	0.133579	1.9423	0.0521011	0.254237		PPOX	protoporphyrinogen oxidase [Source:VGNC Symbol;Acc:VGNC:33219]
ENSBTAG00000026497		1.08021	6.3667	10.9686	0.000926667	0.012347		263.174	0.807494	0.318981	2.53148	0.0113581	0.114174		A4GALT	alpha 1,4-galactosyltransferase [Source:VGNC Symbol;Acc:VGNC:49133]
ENSBTAG00000016108		0.870948	7.2694	10.9648	0.000928567	0.0123585		494.989	0.609756	0.249528	2.44364	0.01454	0.130424		BTBD2	BTB domain containing 2 [Source:VGNC Symbol;Acc:VGNC:26589]
ENSBTAG00000019745		0.725388	5.00081	10.9582	0.000931892	0.012389		102.198	0.44886	0.211968	2.11758	0.0342105	0.202038		LMF1	lipase maturation factor 1 [Source:VGNC Symbol;Acc:VGNC:84515]
ENSBTAG00000020709		0.763224	4.4871	10.9559	0.000933072	0.0123909		70.0778	0.503868	0.216127	2.33135	0.0197347	0.153263		MAP1S	microtubule associated protein 1S [Source:VGNC Symbol;Acc:VGNC:31181]
ENSBTAG00000008841		0.656926	4.82443	10.944	0.000939083	0.0124569		89.9192	0.381413	0.190654	2.00055	0.0454411	0.236896		DCAF15	DDB1 and CUL4 associated factor 15 [Source:VGNC Symbol;Acc:VGNC:27902]
ENSBTAG00000003425		0.666792	4.42936	10.9362	0.000943018	0.0124952		69.8314	0.363386	0.212638	1.70894	0.0874617	0.328519		MGME1	mitochondrial genome maintenance exonuclease 1 [Source:VGNC Symbol;Acc:VGNC:31450]
ENSBTAG00000005998		0.922246	4.68153	10.9202	0.000951236	0.0125748		80.8097	0.634101	0.288299	2.19945	0.0278456	0.182062		NOCT	nocturnin [Source:VGNC Symbol;Acc:VGNC:32149]
ENSBTAG00000009271		0.780763	3.47737	10.9217	0.000950457	0.0125748		33.6284	0.51715	0.224376	2.30484	0.0211758	0.158837		PNMA1	PNMA family member 1 [Source:VGNC Symbol;Acc:VGNC:55133]
ENSBTAG00000014506		0.739475	4.84347	10.9183	0.000952172	0.0125748		89.8955	0.485145	0.215894	2.24714	0.0246308	0.17188		ZNF503	zinc finger protein 503 [Source:VGNC Symbol;Acc:VGNC:37288]
ENSBTAG00000034436		0.574175	5.5419	10.9076	0.000957716	0.012634		150.785	0.294317	0.165806	1.77507	0.0758871	0.306417		PDPK1	3-phosphoinositide dependent protein kinase 1 [Source:HGNC Symbol;Acc:HGNC:8816]
ENSBTAG00000005588		0.612628	4.50741	10.8961	0.000963663	0.0126479		71.7845	0.347422	0.161318	2.15365	0.0312676	0.192494		DXO	decapping exoribonuclease [Source:VGNC Symbol;Acc:VGNC:50147]
ENSBTAG00000020030		0.9255	5.64749	10.9003	0.000961473	0.0126479		159.694	0.646505	0.281003	2.30071	0.0214081	0.159296		FITM2	fat storage inducing transmembrane protein 2 [Source:VGNC Symbol;Acc:VGNC:29016]
ENSBTAG00000020551		1.03483	5.60639	10.8962	0.00096363	0.0126479		155.892	0.740739	0.317502	2.33302	0.0196469	0.153248		ABCD1	ATP binding cassette subfamily D member 1 [Source:VGNC Symbol;Acc:VGNC:25477]
ENSBTAG00000020756		0.55025	5.82283	10.8954	0.000964055	0.0126479		185.514	0.267129	0.158357	1.68687	0.0916282	0.333144		GSK3A	glycogen synthase kinase 3 alpha [Source:VGNC Symbol;Acc:VGNC:101449]
ENSBTAG00000040001		0.731173	5.00771	10.897	0.000963209	0.0126479		102.54	0.464465	0.217321	2.13723	0.0325791	0.19703		MARVELD2	MARVEL domain containing 2 [Source:VGNC Symbol;Acc:VGNC:31253]
ENSBTAG00000006925		0.84418	3.17353	10.891	0.000966339	0.0126502		27.1872	0.573279	0.246674	2.32404	0.0201234	0.154443		CENPL	centromere protein L [Source:VGNC Symbol;Acc:VGNC:27180]
ENSBTAG00000016338		0.799598	4.72587	10.892	0.000965791	0.0126502		82.3811	0.530587	0.232346	2.28361	0.0223944	0.163213		SPPL3	signal peptide peptidase like 3 [Source:VGNC Symbol;Acc:VGNC:35237]
ENSBTAG00000017616		1.50471	4.70874	10.8862	0.000968845	0.0126553		80.2521	1.26694	0.43445	2.9162	0.00354322	0.0568714		ADSS1	adenylosuccinate synthase 1 [Source:VGNC Symbol;Acc:VGNC:25701]
ENSBTAG00000018883		0.567892	6.24256	10.8873	0.000968273	0.0126553		245.961	0.286455	0.154955	1.84863	0.0645113	0.284721		DCTN3	dynactin subunit 3 [Source:VGNC Symbol;Acc:VGNC:27930]
ENSBTAG00000016577		0.71199	5.40686	10.8822	0.000970912	0.0126684		135.171	0.43906	0.205749	2.13396	0.0328463	0.197901		AXIN1	axin 1 [Source:VGNC Symbol;Acc:VGNC:26364]
ENSBTAG00000017739		1.03518	1.89478	10.8589	0.000983226	0.0128151		9.18874	0.818337	0.339085	2.41337	0.0158059	0.137268		TNK1	tyrosine kinase non receptor 1 [Source:VGNC Symbol;Acc:VGNC:36182]
ENSBTAG00000012148		0.509993	6.23887	10.8497	0.000988114	0.0128648		248.172	0.214369	0.139251	1.53944	0.123696	0.387745		EHMT1	euchromatic histone lysine methyltransferase 1 [Source:VGNC Symbol;Acc:VGNC:59215]
ENSBTAG00000031709		0.5257	5.01671	10.837	0.000994939	0.0129396		102.87	0.250828	0.125705	1.99537	0.0460027	0.238485		PDCD10	programmed cell death 10 [Source:VGNC Symbol;Acc:VGNC:32658]
ENSBTAG00000005788		0.912478	3.28435	10.8286	0.000999431	0.0129839		30.1988	0.64022	0.274555	2.33185	0.0197088	0.153263		VANGL1	VANGL planar cell polarity protein 1 [Source:VGNC Symbol;Acc:VGNC:36761]
ENSBTAG00000003617		0.64451	5.37457	10.8253	0.00100123	0.0129932		133.161	0.355739	0.187888	1.89336	0.0583099	0.270313		ALKBH4	alkB homolog 4, lysine demethylase [Source:VGNC Symbol;Acc:VGNC:25835]
ENSBTAG00000033182		0.863374	5.29329	10.8196	0.00100433	0.0130193		122.119	0.610189	0.246459	2.47582	0.013293	0.124258		HGSNAT	heparan-alpha-glucosaminide N-acetyltransferase [Source:VGNC Symbol;Acc:VGNC:29837]
ENSBTAG00000010478		0.668042	5.63175	10.8152	0.0010067	0.0130359		161.321	0.380652	0.204677	1.85977	0.0629186	0.280531		AIP	aryl hydrocarbon receptor interacting protein [Source:VGNC Symbol;Acc:VGNC:25767]
ENSBTAG00000002012		0.478758	5.87523	10.8068	0.0010113	0.0130403		191.105	0.20285	0.118606	1.71029	0.0872126	0.328519		CIAO2A	cytosolic iron-sulfur assembly component 2A [Source:VGNC Symbol;Acc:VGNC:28846]
ENSBTAG00000015171		0.559347	5.58543	10.8066	0.0010114	0.0130403		156.352	0.268864	0.164523	1.6342	0.102217	0.351496		CDK20	cyclin dependent kinase 20 [Source:VGNC Symbol;Acc:VGNC:27124]
ENSBTAG00000018240		-1.01285	4.95096	10.8073	0.00101101	0.0130403		112.812	-1.35408	0.327161	-4.13887	3.49017e-05	0.00271168		CYP2S1	cytochrome P450, family 2, subfamily S, polypeptide 1 [Source:NCBI gene (formerly Entrezgene);Acc:514971]
ENSBTAG00000030962		0.482419	5.35926	10.8068	0.00101126	0.0130403		133.339	0.214712	0.123249	1.7421	0.0814903	0.317964		EEFSEC	eukaryotic elongation factor, selenocysteine-tRNA specific [Source:VGNC Symbol;Acc:VGNC:28337]
ENSBTAG00000000039		0.734784	3.71708	10.7882	0.00102149	0.0131562		41.342	0.462875	0.212384	2.17942	0.0293001	0.186775		SIRT7	sirtuin 7 [Source:VGNC Symbol;Acc:VGNC:34636]
ENSBTAG00000002413		0.741291	4.77376	10.7824	0.00102471	0.0131835		85.6941	0.474507	0.207343	2.28851	0.0221079	0.162574		MCAT	malonyl-CoA-acyl carrier protein transacylase [Source:VGNC Symbol;Acc:VGNC:31297]
ENSBTAG00000007584		-1.08793	3.16032	10.7737	0.00102952	0.0132312		31.6092	-1.38142	0.325675	-4.24171	2.21828e-05	0.00186913		INPP1	inositol polyphosphate-1-phosphatase [Source:VGNC Symbol;Acc:VGNC:30208]
ENSBTAG00000005403		0.483772	6.01918	10.7717	0.00103065	0.0132314		210.491	0.203499	0.110707	1.83817	0.066037	0.288264		ADI1	acireductone dioxygenase 1 [Source:VGNC Symbol;Acc:VGNC:25675]
ENSBTAG00000013863		0.96133	7.46558	10.7687	0.00103229	0.0132383		571.546	0.66976	0.292447	2.29019	0.02201	0.162261		DUSP1	dual specificity phosphatase 1 [Source:VGNC Symbol;Acc:VGNC:28248]
ENSBTAG00000008115		0.771242	3.2047	10.7613	0.00103645	0.0132774		27.6407	0.516155	0.224153	2.30269	0.0212965	0.159089		TNFAIP1	TNF alpha induced protein 1 [Source:VGNC Symbol;Acc:VGNC:36154]
ENSBTAG00000004114		0.662206	4.34097	10.7591	0.00103768	0.013279		62.5114	0.39847	0.17736	2.24667	0.0246609	0.17188		MAP3K11	mitogen-activated protein kinase kinase kinase 11 [Source:VGNC Symbol;Acc:VGNC:31189]
ENSBTAG00000046548		0.734307	5.06895	10.7528	0.00104124	0.0133103		106.86	0.45634	0.22507	2.02755	0.0426063	0.229592		ST6GALNAC4	ST6 N-acetylgalactosaminide alpha-2,6-sialyltransferase 4 [Source:VGNC Symbol;Acc:VGNC:58614]
ENSBTAG00000017794		1.01832	3.73411	10.7496	0.00104303	0.013319		41.1154	0.731707	0.320031	2.28636	0.0222331	0.162668		CCDC153	coiled-coil domain containing 153 [Source:VGNC Symbol;Acc:VGNC:26858]
ENSBTAG00000015428		0.565731	5.34819	10.7276	0.00105549	0.0134637		130.349	0.291405	0.147308	1.97821	0.0479053	0.244246		TMEM170A	transmembrane protein 170A [Source:VGNC Symbol;Acc:VGNC:103724]
ENSBTAG00000021008		0.908562	4.45684	10.7219	0.00105873	0.0134907		68.8445	0.63703	0.274695	2.31905	0.0203925	0.155424		ZNF219	zinc finger protein 219 [Source:VGNC Symbol;Acc:VGNC:37229]
ENSBTAG00000038745		0.468427	4.94922	10.7117	0.0010646	0.013551		99.8025	0.202835	0.120155	1.68811	0.0913911	0.332672		CHMP6	charged multivesicular body protein 6 [Source:VGNC Symbol;Acc:VGNC:27305]
ENSBTAG00000005272		0.711714	4.14664	10.7084	0.00106648	0.0135605		56.211	0.450776	0.206665	2.18119	0.0291693	0.186238		DOHH	deoxyhypusine hydroxylase [Source:VGNC Symbol;Acc:VGNC:28164]
ENSBTAG00000013212		0.661361	6.73485	10.7043	0.00106888	0.0135766		344.819	0.387474	0.18533	2.09072	0.0365529	0.210685		COPG1	COPI coat complex subunit gamma 1 [Source:VGNC Symbol;Acc:VGNC:27596]
ENSBTAG00000003446		0.67035	4.59415	10.6965	0.00107336	0.013619		75.0454	0.403087	0.181721	2.21816	0.0265439	0.177396		EPHB4	EPH receptor B4 [Source:VGNC Symbol;Acc:VGNC:28540]
ENSBTAG00000012380		0.668162	7.51274	10.6941	0.0010748	0.0136229		599.126	0.377606	0.20183	1.87091	0.0613576	0.27831		HK1	hexokinase 1 [Source:VGNC Symbol;Acc:VGNC:29864]
ENSBTAG00000032777		0.546327	5.88627	10.6866	0.00107913	0.0136632		192.896	0.271787	0.152085	1.78707	0.0739262	0.302436		TOMM5	translocase of outer mitochondrial membrane 5 [Source:NCBI gene (formerly Entrezgene);Acc:615897]
ENSBTAG00000012037		0.532591	5.30282	10.6742	0.0010864	0.0137408		127.361	0.258669	0.153472	1.68544	0.0919035	0.33403		DGUOK	deoxyguanosine kinase [Source:VGNC Symbol;Acc:VGNC:28032]
ENSBTAG00000040065		0.667781	4.43162	10.6661	0.00109117	0.0137866		68.4919	0.391238	0.199744	1.9587	0.0501478	0.249799		RAD51AP1	RAD51 associated protein 1 [Source:VGNC Symbol;Acc:VGNC:58401]
ENSBTAG00000003897		0.597102	6.07937	10.6611	0.00109412	0.0137922		219.389	0.318728	0.169737	1.87778	0.0604113	0.275151		SMIM20	small integral membrane protein 20 [Source:NCBI gene (formerly Entrezgene);Acc:615093]
ENSBTAG00000009984		-0.707327	4.00742	10.6575	0.00109623	0.0137922		57.5551	-1.0288	0.230497	-4.46342	8.06634e-06	0.000791096		SGPL1	sphingosine-1-phosphate lyase 1 [Source:VGNC Symbol;Acc:VGNC:34547]
ENSBTAG00000014060		0.533933	6.43729	10.6592	0.00109523	0.0137922		283.247	0.245217	0.141997	1.72691	0.084183	0.322993		LSM6	LSM6 homolog, U6 small nuclear RNA and mRNA degradation associated [Source:VGNC Symbol;Acc:VGNC:31058]
ENSBTAG00000031590		0.703508	4.86492	10.66	0.00109478	0.0137922		90.3431	0.430299	0.194016	2.21785	0.0265651	0.177396		SSH3	slingshot protein phosphatase 3 [Source:VGNC Symbol;Acc:VGNC:35314]
ENSBTAG00000010992		-2.75094	2.98218	10.6507	0.0011003	0.0138194		9.46423	-1.09708	0.470362	-2.33242	0.0196786	0.153248		CTSH	cathepsin H [Source:VGNC Symbol;Acc:VGNC:27816]
ENSBTAG00000018172		0.599656	5.32713	10.65	0.0011007	0.0138194		127.628	0.331823	0.158328	2.0958	0.0360999	0.209068		OGFOD3	2-oxoglutarate and iron dependent oxygenase domain containing 3 [Source:VGNC Symbol;Acc:VGNC:32410]
ENSBTAG00000038696		0.511274	5.79201	10.6363	0.00110891	0.0139079		181.385	0.227638	0.145038	1.56951	0.116528	0.376555		RAB8A	RAB8A, member RAS onco family [Source:VGNC Symbol;Acc:VGNC:33662]
ENSBTAG00000021026		0.559333	4.78897	10.634	0.00111027	0.0139103		89.3066	0.28273	0.162772	1.73697	0.0823924	0.319974		PJA1	praja ring finger ubiquitin ligase 1 [Source:VGNC Symbol;Acc:VGNC:106867]
ENSBTAG00000007299		0.501441	6.29978	10.6241	0.00111621	0.0139702		256.177	0.217879	0.119318	1.82603	0.0678456	0.292204		SF3A3	splicing factor 3a subunit 3 [Source:VGNC Symbol;Acc:VGNC:34508]
ENSBTAG00000004969		0.944504	2.96125	10.6199	0.00111876	0.0139874		22.0602	0.693328	0.281949	2.45906	0.0139303	0.127039		LRRC14	leucine rich repeat containing 14 [Source:VGNC Symbol;Acc:VGNC:30999]
ENSBTAG00000047930		0.593242	4.43175	10.612	0.00112353	0.0140325		68.222	0.326118	0.173421	1.88049	0.0600407	0.274089		UBE2E2	ubiquitin conjugating enzyme E2 E2 [Source:VGNC Symbol;Acc:VGNC:107010]
ENSBTAG00000008490		0.552161	4.80854	10.6081	0.00112593	0.0140447		90.3989	0.27949	0.16249	1.72005	0.0854235	0.325185		CRYZL1	crystallin zeta like 1 [Source:VGNC Symbol;Acc:VGNC:27747]
ENSBTAG00000017395		0.601943	5.01863	10.6066	0.00112686	0.0140447		103.151	0.337824	0.160205	2.1087	0.0349702	0.205006		CERS5	ceramide synthase 5 [Source:VGNC Symbol;Acc:VGNC:27227]
ENSBTAG00000001144		0.522008	5.78337	10.6041	0.00112837	0.0140489		178.078	0.244659	0.136097	1.79767	0.0722287	0.299898		NAA20	N-alpha-acetyltransferase 20, NatB catalytic subunit [Source:VGNC Symbol;Acc:VGNC:57011]
ENSBTAG00000005426		0.521965	7.80426	10.5973	0.00113252	0.0140568		734.062	0.228925	0.132133	1.73253	0.0831787	0.320981		PSMC1	proteasome 26S subunit, ATPase 1 [Source:VGNC Symbol;Acc:VGNC:33454]
ENSBTAG00000013468		-1.55609	6.36461	10.5988	0.0011316	0.0140568		287.256	-1.8596	0.473454	-3.92773	8.57505e-05	0.00515581		AHNAK	AHNAK nucleoprotein [Source:VGNC Symbol;Acc:VGNC:25754]
ENSBTAG00000013744		0.764596	8.17387	10.5973	0.00113254	0.0140568		936.792	0.481785	0.221034	2.17969	0.0292805	0.186749		SYNPO	synaptopodin [Source:VGNC Symbol;Acc:VGNC:35530]
ENSBTAG00000014314		0.664627	4.38035	10.583	0.00114133	0.0141453		65.0054	0.392508	0.181922	2.15756	0.0309618	0.191242		HPS1	HPS1 biosis of lysosomal organelles complex 3 subunit 1 [Source:VGNC Symbol;Acc:VGNC:29943]
ENSBTAG00000016730		0.480555	7.06337	10.5819	0.00114203	0.0141453		441.783	0.188973	0.131386	1.4383	0.150349	0.424153		ANP32E	acidic nuclear phosphoprotein 32 family member E [Source:VGNC Symbol;Acc:VGNC:25959]
ENSBTAG00000009607		0.753382	6.95348	10.5738	0.00114704	0.0141927		399.179	0.483834	0.218077	2.21864	0.0265114	0.177396		LARGE2	LARGE xylosyl- and glucuronyltransferase 2 [Source:VGNC Symbol;Acc:VGNC:30789]
ENSBTAG00000011554		0.637657	4.91252	10.55	0.00116189	0.0143616		94.4044	0.359677	0.173144	2.07732	0.0377717	0.214698		SURF6	surfeit 6 [Source:VGNC Symbol;Acc:VGNC:35485]
ENSBTAG00000012480		0.508055	5.11926	10.5373	0.00116992	0.0144433		111.726	0.235923	0.124933	1.8884	0.058972	0.272254		TBC1D13	TBC1 domain family member 13 [Source:VGNC Symbol;Acc:VGNC:35627]
ENSBTAG00000052632		0.637408	5.54206	10.5357	0.00117092	0.0144433		149.465	0.355762	0.183476	1.93902	0.0524994	0.255244		TGIF2	TGFB induced factor homeobox 2 [Source:VGNC Symbol;Acc:VGNC:35808]
ENSBTAG00000020606		0.537941	4.97193	10.5282	0.00117568	0.0144732		100.744	0.266533	0.148116	1.79949	0.0719408	0.299301		ZFAND2B	zinc finger AN1-type containing 2B [Source:VGNC Symbol;Acc:VGNC:37150]
ENSBTAG00000030575		1.01187	6.48659	10.5281	0.00117576	0.0144732		292.11	0.71933	0.320141	2.24691	0.0246455	0.17188		BHLHE41	basic helix-loop-helix family member e41 [Source:VGNC Symbol;Acc:VGNC:26487]
ENSBTAG00000008423		0.642523	4.2202	10.5245	0.00117803	0.0144863		58.2271	0.372646	0.18072	2.06201	0.0392068	0.219448		TIMM22	translocase of inner mitochondrial membrane 22 [Source:VGNC Symbol;Acc:VGNC:49575]
ENSBTAG00000009602		0.915601	2.58736	10.5169	0.00118287	0.0145159		17.7629	0.667898	0.27831	2.39984	0.0164023	0.139429		TMEM120B	transmembrane protein 120B [Source:VGNC Symbol;Acc:VGNC:35957]
ENSBTAG00000011732		0.628729	4.86491	10.5187	0.0011817	0.0145159		92.5214	0.353536	0.174461	2.02645	0.0427191	0.22993		PGAP3	post-GPI attachment to proteins phospholipase 3 [Source:VGNC Symbol;Acc:VGNC:32783]
ENSBTAG00000005021		-1.56385	3.00184	10.5058	0.00118998	0.0145733		16.8015	-0.835889	0.301399	-2.77336	0.00554802	0.0758626		SEMA5A	semaphorin 5A [Source:VGNC Symbol;Acc:VGNC:34439]
ENSBTAG00000007170		0.764116	3.49202	10.5066	0.00118947	0.0145733		34.2574	0.495311	0.213995	2.31459	0.0206355	0.156548		SLC38A7	solute carrier family 38 member 7 [Source:VGNC Symbol;Acc:VGNC:34854]
ENSBTAG00000006414		0.469753	6.69447	10.4905	0.00119992	0.0146801		339.64	0.194137	0.111158	1.7465	0.0807244	0.317146		NUTF2	nuclear transport factor 2 [Source:VGNC Symbol;Acc:VGNC:32371]
ENSBTAG00000015414		0.633619	6.32884	10.4858	0.00120297	0.0147023		259.083	0.351714	0.171736	2.04799	0.0405605	0.223652		TBCD	tubulin folding cofactor D [Source:VGNC Symbol;Acc:VGNC:35652]
ENSBTAG00000011434		0.854972	5.53085	10.4806	0.00120634	0.0147285		147.392	0.577252	0.267645	2.15678	0.0310225	0.191242		NPR2	natriuretic peptide receptor 2 [Source:VGNC Symbol;Acc:VGNC:106847]
ENSBTAG00000008802		0.545729	5.02869	10.4744	0.00121042	0.0147336		106.965	0.250951	0.168121	1.49268	0.13552	0.405983		GID4	GID complex subunit 4 homolog [Source:VGNC Symbol;Acc:VGNC:55833]
ENSBTAG00000010682		0.82558	7.95637	10.4752	0.00120986	0.0147336		797.299	0.56885	0.233108	2.44029	0.0146756	0.130747		DDR1	discoidin domain receptor tyrosine kinase 1 [Source:VGNC Symbol;Acc:VGNC:53966]
ENSBTAG00000014468		0.606071	4.92242	10.4743	0.00121046	0.0147336		96.4376	0.336289	0.167951	2.00231	0.0452519	0.236436		AP1S1	adaptor related protein complex 1 subunit sigma 1 [Source:VGNC Symbol;Acc:VGNC:25981]
ENSBTAG00000000905		0.808387	4.89389	10.4702	0.00121316	0.0147366		94.8335	0.526107	0.25989	2.02434	0.0429347	0.230572		RAB6B	RAB6B, member RAS onco family [Source:VGNC Symbol;Acc:VGNC:50013]
ENSBTAG00000011202		0.62915	4.55923	10.471	0.00121265	0.0147366		73.7938	0.362358	0.182835	1.98189	0.0474916	0.243155		CARD19	caspase recruitment domain family member 19 [Source:VGNC Symbol;Acc:VGNC:56938]
ENSBTAG00000005763		0.552134	5.1947	10.4609	0.00121926	0.0147956		118.869	0.269238	0.163654	1.64517	0.0999358	0.348407		AKT1S1	AKT1 substrate 1 [Source:VGNC Symbol;Acc:VGNC:25798]
ENSBTAG00000012818		-1.13133	2.48148	10.4361	0.00123575	0.0149805		18.4182	-1.40549	0.341297	-4.11808	3.82034e-05	0.00291149		PDLIM5	PDZ and LIM domain 5 [Source:VGNC Symbol;Acc:VGNC:32711]
ENSBTAG00000000182		0.565721	8.31369	10.4289	0.00124059	0.0149964		1047	0.278399	0.157313	1.76971	0.0767748	0.308622		SPINT2	serine peptidase inhibitor, Kunitz type 2 [Source:VGNC Symbol;Acc:VGNC:49973]
ENSBTAG00000007320		0.591869	5.07572	10.4267	0.00124208	0.0149964		107.35	0.321762	0.160873	2.00011	0.0454887	0.236949		PI4KB	phosphatidylinositol 4-kinase beta [Source:VGNC Symbol;Acc:VGNC:32854]
ENSBTAG00000008370		1.0688	2.52578	10.4273	0.00124163	0.0149964		16.6856	0.808824	0.335825	2.40847	0.0160195	0.138106
ENSBTAG00000010230		0.613673	5.73288	10.4304	0.00123958	0.0149964		170.635	0.342019	0.169471	2.01815	0.0435752	0.232136		CAPN1	calpain 1 [Source:VGNC Symbol;Acc:VGNC:26740]
ENSBTAG00000000042		0.677231	5.32368	10.4222	0.0012451	0.0150177		128.872	0.404317	0.209643	1.92859	0.0537812	0.258804		PYCR1	pyrroline-5-carboxylate reductase 1 [Source:VGNC Symbol;Acc:VGNC:33586]
ENSBTAG00000017423		0.497235	6.23534	10.4141	0.00125055	0.0150683		247.59	0.207971	0.144975	1.43453	0.151421	0.424571		TMEM214	transmembrane protein 214 [Source:VGNC Symbol;Acc:VGNC:36036]
ENSBTAG00000009726		0.610645	4.30906	10.4106	0.00125296	0.0150697		62.7557	0.337192	0.175685	1.9193	0.0549463	0.261409		KLHL12	kelch like family member 12 [Source:VGNC Symbol;Acc:VGNC:54442]
ENSBTAG00000015334		0.726768	4.70685	10.4102	0.00125319	0.0150697		82.3311	0.465677	0.220857	2.1085	0.0349874	0.205007		ZHX1	zinc fingers and homeoboxes 1 [Source:VGNC Symbol;Acc:VGNC:37182]
ENSBTAG00000001692		0.603397	4.62591	10.4003	0.00125992	0.0151231		78.6278	0.331254	0.171161	1.93534	0.0529489	0.256699		NDST1	N-deacetylase and N-sulfotransferase 1 [Source:VGNC Symbol;Acc:VGNC:31942]
ENSBTAG00000046959		0.531603	6.87291	10.4	0.00126015	0.0151231		382.195	0.243887	0.135722	1.79696	0.072342	0.300025		CGGBP1	CGG triplet repeat binding protein 1 [Source:VGNC Symbol;Acc:VGNC:106690]
ENSBTAG00000001500		0.869783	2.92397	10.3854	0.00127013	0.0152276		22.7149	0.605754	0.267689	2.2629	0.023642	0.168882		FIGNL1	fidgetin like 1 [Source:VGNC Symbol;Acc:VGNC:29011]
ENSBTAG00000010904		0.519586	5.26941	10.3776	0.00127554	0.0152771		124.836	0.252703	0.145876	1.73231	0.0832181	0.320981		PAGR1	PAXIP1 associated glutamate rich protein 1 [Source:VGNC Symbol;Acc:VGNC:97294]
ENSBTAG00000019972		0.700976	3.91176	10.3757	0.00127686	0.0152776		45.7626	0.436327	0.199097	2.19153	0.0284132	0.184453		TEPSIN	TEPSIN adaptor related protein complex 4 accessory protein [Source:VGNC Symbol;Acc:VGNC:35747]
ENSBTAG00000000320		0.548359	6.28245	10.3652	0.0012841	0.0153489		251.724	0.265164	0.140859	1.88247	0.0597719	0.273369		UBAP1	ubiquitin associated protein 1 [Source:VGNC Symbol;Acc:VGNC:36571]
ENSBTAG00000007484		0.590327	6.21644	10.3632	0.00128552	0.0153505		243.004	0.30132	0.172965	1.74209	0.0814928	0.317964		ACADS	acyl-CoA dehydrogenase short chain [Source:VGNC Symbol;Acc:VGNC:53886]
ENSBTAG00000012289		0.771879	6.74592	10.3534	0.00129237	0.0154169		347.45	0.49725	0.236065	2.10641	0.0351685	0.205565		AKR7A2	aldo-keto reductase family 7 member A2 [Source:NCBI gene (formerly Entrezgene);Acc:511996]
ENSBTAG00000022294		0.809399	7.03386	10.3469	0.00129691	0.0154557		425.022	0.525732	0.251214	2.09277	0.03637	0.210225		FADS1	fatty acid desaturase 1 [Source:VGNC Symbol;Acc:VGNC:28701]
ENSBTAG00000014694		0.546109	6.35652	10.3372	0.00130376	0.0155218		268.344	0.266591	0.157298	1.69481	0.0901113	0.331576		JTB	jumping translocation breakpoint [Source:NCBI gene (formerly Entrezgene);Acc:513970]
ENSBTAG00000012200		0.7609	3.58789	10.3293	0.00130935	0.0155575		36.5011	0.513909	0.21856	2.35134	0.0187057	0.149562		ANKRD13D	ankyrin repeat domain 13D [Source:VGNC Symbol;Acc:VGNC:54404]
ENSBTAG00000038488		-0.770742	9.11704	10.3309	0.00130819	0.0155575		1915.53	-1.05819	0.235649	-4.49054	7.1044e-06	0.00071432		TMSB4X	thymosin beta 4 X-linked [Source:NCBI gene (formerly Entrezgene);Acc:282386]
ENSBTAG00000006070		0.626768	5.17392	10.3164	0.00131856	0.0156358		115.043	0.351279	0.183287	1.91655	0.0552951	0.26223		RANBP3	RAN binding protein 3 [Source:VGNC Symbol;Acc:VGNC:33710]
ENSBTAG00000011076		0.610208	5.58572	10.3166	0.00131839	0.0156358		153.754	0.327044	0.17562	1.86223	0.0625708	0.279986		KCNN2	potassium calcium-activated channel subfamily N member 2 [Source:VGNC Symbol;Acc:VGNC:30484]
ENSBTAG00000002105		0.504203	6.21161	10.3134	0.00132071	0.0156436		243.068	0.231191	0.142635	1.62085	0.105049	0.357482		TEX261	testis expressed 261 [Source:NCBI gene (formerly Entrezgene);Acc:514869]
ENSBTAG00000007160		0.550574	6.73086	10.3118	0.00132183	0.0156436		348.014	0.266787	0.155435	1.71639	0.0860916	0.3267		CDK4	cyclin dependent kinase 4 [Source:NCBI gene (formerly Entrezgene);Acc:510618]
ENSBTAG00000003388		0.621485	5.45429	10.3049	0.00132677	0.0156754		140.937	0.354892	0.180387	1.96739	0.0491384	0.246997		DPM2	dolichyl-phosphate mannosyltransferase subunit 2, regulatory [Source:VGNC Symbol;Acc:VGNC:28184]
ENSBTAG00000007953		0.660064	5.8587	10.304	0.00132745	0.0156754		189.762	0.364186	0.216617	1.68124	0.0927158	0.334746		FBXW7	F-box and WD repeat domain containing 7 [Source:VGNC Symbol;Acc:VGNC:28926]
ENSBTAG00000013413		0.608367	4.95556	10.3026	0.00132845	0.0156754		100.138	0.32896	0.180405	1.82346	0.0682345	0.292769		CCDC51	coiled-coil domain containing 51 [Source:VGNC Symbol;Acc:VGNC:26899]
ENSBTAG00000003038		0.69544	6.27199	10.3007	0.00132979	0.0156758		249.431	0.416379	0.203562	2.04547	0.0408087	0.224186		TAP2	transporter 2, ATP binding cassette subfamily B member [Source:NCBI gene (formerly Entrezgene);Acc:281586]
ENSBTAG00000006612		0.651571	5.37768	10.2933	0.00133512	0.0157232		132.582	0.384038	0.189271	2.02904	0.0424539	0.229571		SCAF1	SR-related CTD associated factor 1 [Source:VGNC Symbol;Acc:VGNC:34313]
ENSBTAG00000014202		0.497702	5.39121	10.2783	0.00134601	0.0158358		135.222	0.210454	0.124459	1.69096	0.090845	0.331998		CDK5RAP3	CDK5 regulatory subunit associated protein 3 [Source:VGNC Symbol;Acc:VGNC:27132]
ENSBTAG00000008794		0.573722	5.87728	10.2754	0.00134819	0.0158459		189.427	0.292372	0.158448	1.84523	0.0650046	0.285949		ATF6B	activating transcription factor 6 beta [Source:VGNC Symbol;Acc:VGNC:26245]
ENSBTAG00000001329		0.510145	6.74906	10.2622	0.00135787	0.0159204		350.615	0.227212	0.126371	1.79798	0.0721801	0.299873		CLPTM1L	CLPTM1 like [Source:VGNC Symbol;Acc:VGNC:27461]
ENSBTAG00000012242		0.511915	6.55339	10.2646	0.00135605	0.0159204		306.088	0.225267	0.127592	1.76552	0.0774763	0.310139		MAF1	MAF1 homolog, negative regulator of RNA polymerase III [Source:VGNC Symbol;Acc:VGNC:31137]
ENSBTAG00000018479		0.729604	5.1574	10.2613	0.00135852	0.0159204		114.002	0.447293	0.2313	1.93382	0.0531349	0.257007		PTPMT1	protein tyrosine phosphatase mitochondrial 1 [Source:VGNC Symbol;Acc:VGNC:33528]
ENSBTAG00000006957		0.659679	5.15806	10.2576	0.00136124	0.0159343		114.799	0.375984	0.211675	1.77623	0.0756951	0.306125		SLC2A8	solute carrier family 2 member 8 [Source:VGNC Symbol;Acc:VGNC:34803]
ENSBTAG00000013340		0.759283	3.91842	10.256	0.00136238	0.0159343		47.5774	0.488111	0.24529	1.98993	0.0465986	0.240839		BAX	BCL2 associated X, apoptosis regulator [Source:VGNC Symbol;Acc:VGNC:26428]
ENSBTAG00000026415		0.766349	5.7798	10.2236	0.00138652	0.0162009		175.314	0.50242	0.232457	2.16135	0.0306684	0.190227		MRPS34	mitochondrial ribosomal protein S34 [Source:VGNC Symbol;Acc:VGNC:31672]
ENSBTAG00000033345		-1.44915	2.78201	10.2169	0.0013916	0.0162443		23.5084	-1.73238	0.447528	-3.87099	0.000108396	0.00594239		STAR	steroidogenic acute regulatory protein [Source:VGNC Symbol;Acc:VGNC:35360]
ENSBTAG00000015804		0.750642	6.1066	10.2131	0.00139445	0.016246		219.362	0.48474	0.218744	2.21601	0.0266905	0.177615		SIGMAR1	sigma non-opioid intracellular receptor 1 [Source:VGNC Symbol;Acc:VGNC:34619]
ENSBTAG00000017486		0.848835	5.12488	10.2137	0.00139405	0.016246		111.591	0.539946	0.277046	1.94894	0.0513029	0.252194		ADARB1	adenosine deaminase RNA specific B1 [Source:VGNC Symbol;Acc:VGNC:25636]
ENSBTAG00000038151		0.508946	5.39831	10.2035	0.00140172	0.0163147		136.691	0.240847	0.144372	1.66824	0.0952687	0.340076		ELOF1	elongation factor 1 homolog [Source:VGNC Symbol;Acc:VGNC:28446]
ENSBTAG00000013099		0.848882	8.28357	10.1944	0.0014087	0.0163658		1011	0.578221	0.259304	2.2299	0.0257541	0.175483		ALDOC	aldolase, fructose-bisphosphate C [Source:VGNC Symbol;Acc:VGNC:25823]
ENSBTAG00000034529		-1.59445	3.02643	10.1942	0.00140884	0.0163658		27.8585	-1.88664	0.486633	-3.87692	0.000105787	0.00594239		HMGA1	high mobility group AT-hook 1 [Source:VGNC Symbol;Acc:VGNC:29874]
ENSBTAG00000011893		0.558373	6.0723	10.189	0.00141284	0.0163963		217.737	0.281787	0.1451	1.94203	0.052134	0.254294		HDHD2	haloacid dehalogenase like hydrolase domain containing 2 [Source:NCBI gene (formerly Entrezgene);Acc:505403]
ENSBTAG00000023372		0.882589	3.66324	10.1834	0.00141708	0.0164296		37.8379	0.612611	0.265614	2.3064	0.0210884	0.158694		MYCN	MYCN proto-onco, bHLH transcription factor [Source:VGNC Symbol;Acc:VGNC:106830]
ENSBTAG00000015426		0.826898	5.33708	10.178	0.00142124	0.0164459		129.814	0.549961	0.268736	2.04647	0.04071	0.223967		PDLIM4	PDZ and LIM domain 4 [Source:VGNC Symbol;Acc:VGNC:32710]
ENSBTAG00000019810		0.611812	5.0992	10.1794	0.00142021	0.0164459		108.332	0.337897	0.171473	1.97055	0.048775	0.24645		AARS1	alanyl-tRNA synthetase 1 [Source:VGNC Symbol;Acc:VGNC:25448]
ENSBTAG00000001349		0.484848	6.78817	10.1723	0.00142566	0.0164637		360.869	0.19973	0.113224	1.76402	0.0777282	0.310731		KIF1C	kinesin family member 1C [Source:VGNC Symbol;Acc:VGNC:30593]
ENSBTAG00000016912		0.579919	6.00352	10.1689	0.00142828	0.0164637		208.56	0.281975	0.173769	1.6227	0.104654	0.356444		TSFM	Ts translation elongation factor, mitochondrial [Source:VGNC Symbol;Acc:VGNC:36413]
ENSBTAG00000020664		0.562264	5.30737	10.1702	0.00142726	0.0164637		127.984	0.28267	0.159698	1.77003	0.0767224	0.308622		DNAJC14	DnaJ heat shock protein family (Hsp40) member C14 [Source:NCBI gene (formerly Entrezgene);Acc:281691]
ENSBTAG00000024539		0.768658	7.09525	10.1692	0.00142805	0.0164637		439.567	0.494099	0.224373	2.20213	0.0276558	0.181515		SPSB1	splA/ryanodine receptor domain and SOCS box containing 1 [Source:NCBI gene (formerly Entrezgene);Acc:504407]
ENSBTAG00000003530		0.477818	8.94401	10.1651	0.00143127	0.0164824		1620.4	0.192317	0.0975162	1.97215	0.0485922	0.245942		DDX31	DEAD-box helicase 31 [Source:VGNC Symbol;Acc:VGNC:27963]
ENSBTAG00000020775		0.548191	6.09591	10.1612	0.00143426	0.0165009		220.836	0.267888	0.142575	1.87893	0.0602537	0.274734		FIBP	FGF1 intracellular binding protein [Source:VGNC Symbol;Acc:VGNC:29006]
ENSBTAG00000049035		1.27017	1.62866	10.1548	0.00143925	0.0165424		8.40764	1.01002	0.43847	2.30352	0.0212498	0.159008		C8orf89	chromosome 8 open reading frame 89 [Source:HGNC Symbol;Acc:HGNC:51258]
ENSBTAG00000002770		0.630861	6.1386	10.1493	0.00144353	0.0165491		229.123	0.351965	0.189922	1.85321	0.0638518	0.283276		TCN2	transcobalamin 2 [Source:VGNC Symbol;Acc:VGNC:35699]
ENSBTAG00000019066		-1.50094	2.25215	10.1449	0.00144703	0.0165491		19.579	-1.84115	0.485521	-3.79211	0.00014937	0.00757294		FAM167A	family with sequence similarity 167 member A [Source:VGNC Symbol;Acc:VGNC:28750]
ENSBTAG00000019317		0.538329	6.30645	10.1461	0.00144605	0.0165491		259.074	0.250886	0.152984	1.63995	0.101016	0.349798		GPS1	G protein pathway suppressor 1 [Source:VGNC Symbol;Acc:VGNC:29612]
ENSBTAG00000031277		0.956368	6.7681	10.146	0.00144611	0.0165491		353.003	0.652779	0.303333	2.15202	0.0313959	0.192939		FOXL2	forkhead box L2 [Source:VGNC Symbol;Acc:VGNC:29093]
ENSBTAG00000037757		0.524637	6.55616	10.1435	0.00144813	0.0165491		305.432	0.24667	0.129633	1.90284	0.0570619	0.266552		EBF4	EBF family member 4 [Source:VGNC Symbol;Acc:VGNC:28298]
ENSBTAG00000053484		0.718973	4.23268	10.1467	0.00144556	0.0165491		58.9537	0.448434	0.206605	2.17049	0.0299699	0.188889		CTDP1	CTD phosphatase subunit 1 [Source:VGNC Symbol;Acc:VGNC:106701]
ENSBTAG00000052226		0.880557	5.17886	10.1362	0.00145387	0.0165988		114.361	0.609791	0.281652	2.16505	0.0303836	0.189749
ENSBTAG00000012117		0.623131	7.11781	10.1315	0.00145757	0.0166093		450.432	0.355753	0.170064	2.09188	0.0364495	0.210389		ATP6AP1	ATPase H+ transporting accessory protein 1 [Source:VGNC Symbol;Acc:VGNC:26306]
ENSBTAG00000016910		0.544223	4.58315	10.1328	0.00145651	0.0166093		76.2589	0.278256	0.150384	1.8503	0.0642698	0.284389		EEF1AKMT3	EEF1A lysine methyltransferase 3 [Source:VGNC Symbol;Acc:VGNC:50099]
ENSBTAG00000051408		1.86132	3.26445	10.1167	0.00146932	0.0167273		26.7378	1.63948	0.563179	2.91112	0.00360138	0.0576848
ENSBTAG00000006022		1.05759	3.90764	10.0979	0.00148441	0.016883		45.4454	0.79755	0.336626	2.36925	0.0178243	0.145874		ATP6V0E2	ATPase H+ transporting V0 subunit e2 [Source:VGNC Symbol;Acc:VGNC:26315]
ENSBTAG00000013956		0.519946	5.83839	10.0888	0.00149171	0.0169499		185.491	0.241072	0.136828	1.76187	0.0780916	0.311144		BCL2L13	BCL2 like 13 [Source:VGNC Symbol;Acc:VGNC:56193]
ENSBTAG00000019388		0.720364	5.35521	10.0797	0.00149913	0.0170181		131.175	0.442895	0.225963	1.96004	0.0499915	0.249437		KIAA2013	KIAA2013 ortholog [Source:NCBI gene (formerly Entrezgene);Acc:506454]
ENSBTAG00000021294		1.41295	5.07872	10.0755	0.00150256	0.0170409		104.613	1.14851	0.419066	2.74064	0.00613198	0.0804486		VWA1	von Willebrand factor A domain containing 1 [Source:VGNC Symbol;Acc:VGNC:36850]
ENSBTAG00000006495		0.526595	8.10184	10.0589	0.0015161	0.0171684		905.585	0.237389	0.147123	1.61354	0.106627	0.359989		GNB2	G protein subunit beta 2 [Source:VGNC Symbol;Acc:VGNC:29459]
ENSBTAG00000009112		0.82609	7.12556	10.0566	0.00151806	0.0171684		455.4	0.519497	0.26697	1.9459	0.0516666	0.252988		TRAM2	translocation associated membrane protein 2 [Source:VGNC Symbol;Acc:VGNC:54242]
ENSBTAG00000055052		-1.36096	1.73312	10.0565	0.00151811	0.0171684		12.6328	-1.7083	0.44745	-3.81785	0.000134619	0.00700311
ENSBTAG00000002243		0.73538	2.9128	10.0533	0.00152073	0.0171819		22.6664	0.489901	0.219693	2.22993	0.0257522	0.175483		SNX15	sorting nexin 15 [Source:VGNC Symbol;Acc:VGNC:35095]
ENSBTAG00000014633		0.581028	5.08866	10.0489	0.00152443	0.0172074		108.75	0.304089	0.164936	1.84368	0.06523	0.286413		ABCD4	ATP binding cassette subfamily D member 4 [Source:VGNC Symbol;Acc:VGNC:55099]
ENSBTAG00000000382		0.636065	4.73377	10.0439	0.00152852	0.0172211		86.2031	0.346646	0.205285	1.6886	0.0912954	0.332527		MED27	mediator complex subunit 27 [Source:VGNC Symbol;Acc:VGNC:31363]
ENSBTAG00000012619		0.624937	3.99237	10.0441	0.00152838	0.0172211		49.1058	0.354936	0.171594	2.06847	0.0385959	0.21742		CNPPD1	cyclin Pas1/PHO80 domain containing 1 [Source:VGNC Symbol;Acc:VGNC:55337]
ENSBTAG00000010249		0.614445	4.4689	10.0318	0.00153862	0.0172698		69.1774	0.341406	0.1694	2.01539	0.0438639	0.232948		TMEM222	transmembrane protein 222 [Source:VGNC Symbol;Acc:VGNC:36043]
ENSBTAG00000016131		0.770203	4.53022	10.0344	0.0015364	0.0172698		73.7151	0.483345	0.244511	1.97678	0.0480661	0.244416		NCAPG2	non-SMC condensin II complex subunit G2 [Source:VGNC Symbol;Acc:VGNC:31904]
ENSBTAG00000016772		0.47671	5.91969	10.036	0.00153507	0.0172698		199.39	0.189486	0.140345	1.35014	0.17697	0.45872		USP11	ubiquitin specific peptidase 11 [Source:VGNC Symbol;Acc:VGNC:36711]
ENSBTAG00000017215		0.534211	5.21614	10.031	0.0015393	0.0172698		120.434	0.251605	0.160341	1.56919	0.116604	0.376557		WDR76	WD repeat domain 76 [Source:VGNC Symbol;Acc:VGNC:36920]
ENSBTAG00000054678		0.621903	4.47265	10.0301	0.00154006	0.0172698		71.0158	0.34572	0.18926	1.8267	0.0677453	0.292098		DUSP15	dual specificity phosphatase 15 [Source:VGNC Symbol;Acc:VGNC:50028]
ENSBTAG00000025329		0.809715	4.32134	10.0266	0.00154296	0.0172861		62.6248	0.529473	0.256882	2.06115	0.0392883	0.219518		IRF2BPL	interferon regulatory factor 2 binding protein like [Source:VGNC Symbol;Acc:VGNC:30273]
ENSBTAG00000000489		0.733935	3.74172	10.0209	0.00154771	0.0173231		41.209	0.468002	0.219715	2.13004	0.0331687	0.19873		WDR54	WD repeat domain 54 [Source:VGNC Symbol;Acc:VGNC:36905]
ENSBTAG00000011388		0.553716	6.97664	10.0173	0.0015508	0.0173414		411.37	0.274438	0.153103	1.79251	0.0730514	0.301263		STOML2	stomatin like 2 [Source:VGNC Symbol;Acc:VGNC:35411]
ENSBTAG00000004403		0.600378	5.35764	10.0126	0.00155476	0.0173695		131.796	0.321238	0.185557	1.73121	0.0834147	0.321108		CD320	CD320 molecule [Source:VGNC Symbol;Acc:VGNC:52223]
ENSBTAG00000016612		0.50776	5.91553	10.0103	0.00155665	0.0173744		196.803	0.230401	0.137298	1.67811	0.0933265	0.336341		NEK9	NIMA related kinase 9 [Source:VGNC Symbol;Acc:VGNC:31999]
ENSBTAG00000013208		0.544788	6.19718	10.0086	0.00155814	0.0173748		239.947	0.257979	0.163162	1.58112	0.11385	0.372495		SLC25A4	solute carrier family 25 member 4 [Source:VGNC Symbol;Acc:VGNC:34765]
ENSBTAG00000024105		-1.78012	2.49427	10.0014	0.00156418	0.0174259		16.7416	-2.02349	0.545174	-3.71164	0.000205922	0.00966217		BCL2L11	BCL2 like 11 [Source:VGNC Symbol;Acc:VGNC:50256]
ENSBTAG00000005814		0.522963	6.86052	9.99645	0.00156842	0.0174407		380.795	0.245595	0.15038	1.63316	0.102435	0.351688		PSME2	proteasome activator subunit 2 [Source:VGNC Symbol;Acc:VGNC:33474]
ENSBTAG00000038691		0.550967	4.04109	9.99772	0.00156734	0.0174407		51.117	0.281094	0.152092	1.84818	0.0645767	0.284799		DPH7	diphthamide biosynthesis 7 [Source:VGNC Symbol;Acc:VGNC:28182]
ENSBTAG00000014730		0.592112	5.47613	9.99221	0.00157203	0.0174484		145.38	0.299053	0.182402	1.63953	0.101103	0.349825		NCAPD2	non-SMC condensin I complex subunit D2 [Source:VGNC Symbol;Acc:VGNC:31901]
ENSBTAG00000020751		0.517181	5.85809	9.99284	0.0015715	0.0174484		188.725	0.236799	0.143761	1.64717	0.099523	0.348248		HSF1	heat shock transcription factor 1 [Source:VGNC Symbol;Acc:VGNC:29981]
ENSBTAG00000018002		0.544164	5.36042	9.98388	0.00157917	0.017498		131.456	0.267231	0.146583	1.82307	0.0682923	0.292769		DTX3	deltex E3 ubiquitin ligase 3 [Source:VGNC Symbol;Acc:VGNC:28238]
ENSBTAG00000026919		1.25886	5.37595	9.98357	0.00157943	0.017498		131.925	0.96583	0.387952	2.48956	0.0127902	0.12146		PXDC1	PX domain containing 1 [Source:VGNC Symbol;Acc:VGNC:33582]
ENSBTAG00000012632		0.461853	7.42535	9.97904	0.00158332	0.0175204		566.865	0.17139	0.11289	1.5182	0.128964	0.395552		TECR	trans-2,3-enoyl-CoA reductase [Source:VGNC Symbol;Acc:VGNC:35730]
ENSBTAG00000040116		0.594798	8.22105	9.97782	0.00158437	0.0175204		981.475	0.301428	0.178918	1.68473	0.0920407	0.334045		H1-10	H1.10 linker histone [Source:VGNC Symbol;Acc:VGNC:83614]
ENSBTAG00000039035		-3.77428	5.23782	9.97365	0.00158796	0.0175438		131.318	-3.98867	1.08697	-3.66953	0.000242999	0.0106501		HSPA6	heat shock protein family A (Hsp70) member 6 [Source:VGNC Symbol;Acc:VGNC:55236]
ENSBTAG00000020332		0.583262	5.17911	9.97134	0.00158996	0.0175497		117.305	0.303448	0.172229	1.76188	0.0780896	0.311144		OSBP	oxysterol binding protein [Source:VGNC Symbol;Acc:VGNC:32456]
ENSBTAG00000048571		0.826464	3.40634	9.96842	0.00159248	0.0175613		31.1415	0.565107	0.243329	2.3224	0.0202113	0.154987
ENSBTAG00000005012		-1.46401	7.95149	9.96587	0.00159469	0.0175694		851.149	-1.72732	0.456149	-3.78675	0.000152631	0.00764112		HSPH1	heat shock protein family H (Hsp110) member 1 [Source:VGNC Symbol;Acc:VGNC:53817]
ENSBTAG00000013390		0.590522	7.03176	9.96185	0.00159817	0.0175917		426.534	0.314741	0.170625	1.84464	0.06509	0.286009		PSMB6	proteasome 20S subunit beta 6 [Source:VGNC Symbol;Acc:VGNC:33450]
ENSBTAG00000014522		0.722474	4.64199	9.95475	0.00160435	0.0176434		78.5719	0.452323	0.219372	2.0619	0.039217	0.219448		SMIM14	small integral membrane protein 14 [Source:VGNC Symbol;Acc:VGNC:35016]
ENSBTAG00000016208		1.57504	6.0007	9.95017	0.00160834	0.0176711		205.845	1.21877	0.531483	2.29314	0.0218398	0.161205		TGM2	transglutaminase 2 [Source:VGNC Symbol;Acc:VGNC:35810]
ENSBTAG00000001805		0.79125	8.38823	9.94235	0.00161519	0.0176914		1081.07	0.517738	0.232063	2.23102	0.0256796	0.175375		TWSG1	twisted gastrulation BMP signaling modulator 1 [Source:VGNC Symbol;Acc:VGNC:36528]
ENSBTAG00000008385		0.750805	3.76323	9.94473	0.0016131	0.0176914		41.6997	0.491738	0.21684	2.26775	0.0233447	0.167961		KLHL36	kelch like family member 36 [Source:VGNC Symbol;Acc:VGNC:30662]
ENSBTAG00000014607		0.541456	6.13595	9.94131	0.00161611	0.0176914		228.904	0.260217	0.156465	1.6631	0.096292	0.341758		EXOSC4	exosome component 4 [Source:VGNC Symbol;Acc:VGNC:28659]
ENSBTAG00000016797		0.515192	8.27981	9.94447	0.00161333	0.0176914		1016.65	0.23613	0.11379	2.07513	0.0379743	0.215311		CSNK1G2	casein kinase 1 gamma 2 [Source:VGNC Symbol;Acc:VGNC:27767]
ENSBTAG00000023445		0.591027	5.10652	9.93953	0.00161767	0.0176923		110.169	0.310725	0.177278	1.75275	0.0796448	0.314684		SIAH2	siah E3 ubiquitin protein ligase 2 [Source:VGNC Symbol;Acc:VGNC:34614]
ENSBTAG00000000204		0.661125	4.46487	9.93368	0.00162281	0.0177039		68.5043	0.394751	0.188998	2.08865	0.036739	0.211338		TMEM268	transmembrane protein 268 [Source:VGNC Symbol;Acc:VGNC:36073]
ENSBTAG00000000793		0.723104	5.97189	9.92658	0.00162909	0.0177039		202.034	0.42814	0.223154	1.91858	0.0550372	0.261409		LAMC2	laminin subunit gamma 2 [Source:VGNC Symbol;Acc:VGNC:30774]
ENSBTAG00000007753		0.854763	3.88355	9.92492	0.00163056	0.0177039		46.2306	0.565403	0.283329	1.99557	0.0459804	0.238485		KIFC2	kinesin family member C2 [Source:VGNC Symbol;Acc:VGNC:30612]
ENSBTAG00000014371		0.702078	4.46822	9.93515	0.00162152	0.0177039		68.6524	0.4493	0.211606	2.12329	0.0337296	0.200893		CHPF2	chondroitin polymerizing factor 2 [Source:VGNC Symbol;Acc:VGNC:27313]
ENSBTAG00000016724		0.61047	4.96308	9.9276	0.00162819	0.0177039		98.8238	0.342774	0.174699	1.96208	0.0497528	0.248556		NPEPL1	aminopeptidase like 1 [Source:VGNC Symbol;Acc:VGNC:32197]
ENSBTAG00000018046		0.578102	7.34974	9.92759	0.0016282	0.0177039		533.921	0.289032	0.167438	1.72621	0.0843104	0.323014		B3GNT2	UDP-GlcNAc:betaGal beta-1,3-N-acetylglucosaminyltransferase 2 [Source:VGNC Symbol;Acc:VGNC:102816]
ENSBTAG00000021977		0.707623	4.97165	9.9306	0.00162554	0.0177039		98.0802	0.439484	0.20323	2.1625	0.0305796	0.190036		PRRC1	proline rich coiled-coil 1 [Source:VGNC Symbol;Acc:VGNC:33403]
ENSBTAG00000044083		0.611977	4.90294	9.93069	0.00162546	0.0177039		96.2311	0.332994	0.188461	1.76691	0.0772428	0.309588		LIMK1	LIM domain kinase 1 [Source:VGNC Symbol;Acc:VGNC:30890]
ENSBTAG00000020426		-1.39129	2.52826	9.91794	0.00163676	0.017755		23.0056	-1.73128	0.445893	-3.88272	0.000103294	0.00585739		TFAP2B	transcription factor AP-2 beta [Source:VGNC Symbol;Acc:VGNC:35777]
ENSBTAG00000000484		0.860508	5.13732	9.91509	0.00163929	0.0177664		109.793	0.601399	0.264936	2.26998	0.023209	0.167286		HYAL2	hyaluronidase 2 [Source:VGNC Symbol;Acc:VGNC:30011]
ENSBTAG00000003695		0.49347	5.74434	9.907	0.00164651	0.0178285		175.603	0.214396	0.145366	1.47487	0.140248	0.411434		WDR45B	WD repeat domain 45B [Source:VGNC Symbol;Acc:VGNC:36901]
ENSBTAG00000019986		0.510996	6.39581	9.90147	0.00165147	0.0178499		274.522	0.2315	0.137107	1.68846	0.0913233	0.332527		CSNK1D	casein kinase 1 delta [Source:VGNC Symbol;Acc:VGNC:27766]
ENSBTAG00000049529		-1.64353	1.55287	9.90216	0.00165085	0.0178499		12.9014	-2.00123	0.542397	-3.6896	0.000224604	0.0102182
ENSBTAG00000008543		0.566179	5.56284	9.89943	0.0016533	0.0178536		153.032	0.290873	0.170833	1.70267	0.0886296	0.330359		GTF2H5	ral transcription factor IIH subunit 5 [Source:VGNC Symbol;Acc:VGNC:29698]
ENSBTAG00000010890		0.486015	5.7071	9.89092	0.00166096	0.0179201		169.336	0.208244	0.12876	1.6173	0.105813	0.35878		PRMT5	protein arginine methyltransferase 5 [Source:VGNC Symbol;Acc:VGNC:33350]
ENSBTAG00000015268		0.679279	4.01942	9.88553	0.00166584	0.0179247		49.6832	0.402891	0.198604	2.02861	0.0424975	0.229571		PICK1	protein interacting with PRKCA 1 [Source:VGNC Symbol;Acc:VGNC:32861]
ENSBTAG00000016510		0.601039	4.69816	9.88548	0.00166588	0.0179247		81.8282	0.320459	0.172812	1.85439	0.0636839	0.283004		RRP7	ribosomal RNA processing 7 homolog [Source:VGNC Symbol;Acc:VGNC:96875]
ENSBTAG00000023452		0.639562	4.57727	9.88752	0.00166403	0.0179247		75.225	0.366829	0.196832	1.86367	0.0623685	0.279548		B9D2	B9 domain containing 2 [Source:VGNC Symbol;Acc:VGNC:26397]
ENSBTAG00000011753		0.702879	5.00175	9.88343	0.00166774	0.0179286		103.421	0.409359	0.22715	1.80215	0.0715211	0.298075		RCC1L	RCC1 like [Source:VGNC Symbol;Acc:VGNC:33826]
ENSBTAG00000021829		0.665178	4.48582	9.86597	0.00168364	0.0180832		70.2861	0.386151	0.200958	1.92155	0.0546626	0.260677		GM2A	GM2 ganglioside activator [Source:VGNC Symbol;Acc:VGNC:29431]
ENSBTAG00000021956		0.776233	3.47908	9.8613	0.00168792	0.0180967		34.4468	0.526816	0.24062	2.18941	0.0285671	0.184918		ISCA2	iron-sulfur cluster assembly 2 [Source:VGNC Symbol;Acc:VGNC:30291]
ENSBTAG00000045510		0.501095	7.72158	9.86251	0.00168681	0.0180967		691.176	0.214467	0.115084	1.86357	0.0623814	0.279548		EMC10	ER membrane protein complex subunit 10 [Source:VGNC Symbol;Acc:VGNC:28462]
ENSBTAG00000004820		0.541214	6.0193	9.85193	0.00169653	0.0181417		210.62	0.269909	0.153556	1.75773	0.0787942	0.312694		POLR2F	RNA polymerase II, I and III subunit F [Source:VGNC Symbol;Acc:VGNC:33140]
ENSBTAG00000007954		0.720328	4.33716	9.85408	0.00169456	0.0181417		61.4997	0.450401	0.210087	2.14388	0.0320428	0.19511		CDIPT	CDP-diacylglycerol--inositol 3-phosphatidyltransferase [Source:VGNC Symbol;Acc:VGNC:27114]
ENSBTAG00000011225		0.526442	6.17937	9.8518	0.00169666	0.0181417		234.603	0.246521	0.136844	1.80148	0.0716266	0.298299		TMX1	thioredoxin related transmembrane protein 1 [Source:VGNC Symbol;Acc:VGNC:50016]
ENSBTAG00000046415		0.526949	5.47228	9.84713	0.00170097	0.0181715		143.867	0.255298	0.153777	1.66018	0.0968775	0.342535		SSNA1	SS nuclear autoantigen 1 [Source:VGNC Symbol;Acc:VGNC:35316]
ENSBTAG00000006325		0.588599	5.70603	9.84241	0.00170534	0.0181874		167.038	0.30295	0.164518	1.84144	0.0655569	0.287112		NUDCD3	NudC domain containing 3 [Source:VGNC Symbol;Acc:VGNC:32324]
ENSBTAG00000009050		0.685728	5.68928	9.84224	0.0017055	0.0181874		166.98	0.396491	0.223137	1.77689	0.0755857	0.306052		ADIPOR2	adiponectin receptor 2 [Source:VGNC Symbol;Acc:VGNC:25679]
ENSBTAG00000048982		-0.75	3.49844	9.83443	0.00171275	0.0182485		38.7352	-1.042	0.235519	-4.42428	9.67641e-06	0.000918875
ENSBTAG00000006551		0.686774	4.87047	9.83208	0.00171494	0.0182556		93.2002	0.402448	0.214418	1.87693	0.0605282	0.275579		ESCO2	establishment of sister chromatid cohesion N-acetyltransferase 2 [Source:VGNC Symbol;Acc:VGNC:59196]
ENSBTAG00000006367		-3.03499	6.06698	9.82977	0.0017171	0.0182623		218.231	-3.20235	0.887162	-3.60965	0.000306607	0.0124358		CCN2	cellular communication network factor 2 [Source:VGNC Symbol;Acc:VGNC:27794]
ENSBTAG00000046712		0.53477	6.83289	9.82624	0.00172039	0.0182811		372.53	0.249689	0.149702	1.6679	0.0953356	0.340098		PSMC2	proteasome 26S subunit, ATPase 2 [Source:VGNC Symbol;Acc:VGNC:33455]
ENSBTAG00000049044		1.08058	2.86544	9.82422	0.00172229	0.018285		22.0445	0.801542	0.358931	2.23314	0.02554	0.175121
ENSBTAG00000011011		-1.21051	2.6393	9.81999	0.00172625	0.0183108		23.7186	-1.53707	0.391319	-3.92793	8.56786e-05	0.00515581		SSH2	slingshot protein phosphatase 2 [Source:VGNC Symbol;Acc:VGNC:35313]
ENSBTAG00000004568		0.756032	4.77757	9.80884	0.00173675	0.0184058		85.0726	0.500273	0.230468	2.17068	0.0299552	0.188889		GALNS	galactosamine (N-acetyl)-6-sulfatase [Source:VGNC Symbol;Acc:VGNC:57046]
ENSBTAG00000013414		0.544277	8.21118	9.80306	0.00174222	0.018432		970.584	0.252992	0.141598	1.78669	0.0739882	0.302436		BLVRA	biliverdin reductase A [Source:VGNC Symbol;Acc:VGNC:26510]
ENSBTAG00000018523		0.501514	5.37718	9.80298	0.0017423	0.018432		134.406	0.22503	0.147637	1.52421	0.127456	0.392454		TRIM38	tripartite motif containing 38 [Source:VGNC Symbol;Acc:VGNC:36333]
ENSBTAG00000052323		0.656878	5.98869	9.7958	0.00174911	0.0184877		201.812	0.38601	0.181295	2.12918	0.0332391	0.198879		MAZ	MYC associated zinc finger protein [Source:VGNC Symbol;Acc:VGNC:106813]
ENSBTAG00000006393		0.616416	4.26228	9.78154	0.00176272	0.0186152		61.5459	0.33757	0.189569	1.78073	0.0749571	0.304129		FECH	ferrochelatase [Source:VGNC Symbol;Acc:VGNC:28943]
ENSBTAG00000000944		0.580249	5.55881	9.77835	0.00176579	0.0186311		154.483	0.289064	0.18553	1.55805	0.119222	0.380563		LPCAT1	lysophosphatidylcholine acyltransferase 1 [Source:VGNC Symbol;Acc:VGNC:30961]
ENSBTAG00000005205		0.541526	7.04108	9.7704	0.00177344	0.0186578		431.234	0.260263	0.147195	1.76815	0.0770355	0.308994		DSE	dermatan sulfate epimerase [Source:VGNC Symbol;Acc:VGNC:53789]
ENSBTAG00000015438		0.748934	9.03335	9.7703	0.00177354	0.0186578		1719.7	0.458216	0.241384	1.89829	0.0576582	0.268123		RRBP1	ribosome binding protein 1 [Source:VGNC Symbol;Acc:VGNC:57021]
ENSBTAG00000019479		1.23131	2.21585	9.76924	0.00177456	0.0186578		11.6004	1.00535	0.411467	2.44334	0.0145521	0.130424
ENSBTAG00000019979		0.91329	3.30576	9.77398	0.00176999	0.0186578		30.029	0.646364	0.281135	2.29912	0.021498	0.159469		CMPK2	cytidine/uridine monophosphate kinase 2 [Source:VGNC Symbol;Acc:VGNC:27481]
ENSBTAG00000031327		0.644698	5.08936	9.76368	0.00177993	0.0186979		108.324	0.372595	0.188784	1.97365	0.0484211	0.245524		TRMT61A	tRNA methyltransferase 61A [Source:VGNC Symbol;Acc:VGNC:36375]
ENSBTAG00000053788		-0.851242	2.32805	9.76184	0.00178171	0.0187002		17.9662	-1.14973	0.284093	-4.04701	5.1876e-05	0.00367276
ENSBTAG00000006752		0.679952	5.9316	9.7584	0.00178505	0.0187188		199.516	0.382831	0.226705	1.68868	0.0912813	0.332527		PFKFB4	6-phosphofructo-2-kinase/fructose-2,6-biphosphatase 4 [Source:VGNC Symbol;Acc:VGNC:32772]
ENSBTAG00000017291		0.635429	4.82576	9.75476	0.00178859	0.0187231		89.6881	0.362848	0.188038	1.92965	0.0536506	0.258426		GPR108	G protein-coupled receptor 108 [Source:VGNC Symbol;Acc:VGNC:29545]
ENSBTAG00000020540		0.971636	2.57363	9.75621	0.00178718	0.0187231		17.1092	0.718777	0.317359	2.26487	0.0235207	0.168545		TMEM198	transmembrane protein 198 [Source:VGNC Symbol;Acc:VGNC:36019]
ENSBTAG00000014361		0.586874	4.06746	9.74907	0.00179414	0.0187627		52.5108	0.326935	0.171518	1.90613	0.0566331	0.265419		FHIP2B	FHF complex subunit HOOK interacting protein 2B [Source:VGNC Symbol;Acc:VGNC:28741]
ENSBTAG00000020663		0.554702	5.05666	9.74766	0.00179551	0.0187627		108.129	0.273433	0.173539	1.57562	0.115113	0.374533		ORMDL2	ORMDL sphingolipid biosynthesis regulator 2 [Source:VGNC Symbol;Acc:VGNC:32453]
ENSBTAG00000020441		0.425908	6.04727	9.74355	0.00179953	0.0187883		217.825	0.151655	0.114111	1.32901	0.183844	0.465741		HMG20A	high mobility group 20A [Source:VGNC Symbol;Acc:VGNC:29873]
ENSBTAG00000001855		0.521053	5.73645	9.73699	0.00180596	0.018838		171.292	0.240386	0.13872	1.73289	0.083116	0.320981		COQ9	coenzyme Q9 [Source:VGNC Symbol;Acc:VGNC:27618]
ENSBTAG00000014849		1.05344	2.28972	9.73549	0.00180744	0.018838		12.5388	0.81183	0.346151	2.34531	0.0190114	0.150544		GPATCH3	G-patch domain containing 3 [Source:VGNC Symbol;Acc:VGNC:29518]
ENSBTAG00000011217		0.425027	5.75374	9.7281	0.00181472	0.0188974		176.012	0.145664	0.107067	1.3605	0.173673	0.45326		DNAJC11	DnaJ heat shock protein family (Hsp40) member C11 [Source:NCBI gene (formerly Entrezgene);Acc:508137]
ENSBTAG00000018424		-3.04211	3.49888	9.71825	0.00182447	0.0189824		11.4267	-1.38047	0.594675	-2.32139	0.0202657	0.155222		ACKR3	atypical chemokine receptor 3 [Source:VGNC Symbol;Acc:VGNC:25541]
ENSBTAG00000002072		0.49181	5.02472	9.71073	0.00183195	0.0190437		105.253	0.219409	0.139702	1.57054	0.116289	0.376155		ERCC2	ERCC excision repair 2, TFIIH core complex helicase subunit [Source:VGNC Symbol;Acc:VGNC:28569]
ENSBTAG00000024378		0.47299	5.89149	9.7028	0.00183987	0.0191094		192.401	0.198569	0.119719	1.65863	0.0971897	0.343203		MRPS21	mitochondrial ribosomal protein S21 [Source:VGNC Symbol;Acc:VGNC:31661]
ENSBTAG00000031252		0.838217	6.22294	9.69843	0.00184425	0.0191383		239.029	0.541227	0.265457	2.03885	0.0414648	0.226542		CD82	CD82 molecule [Source:VGNC Symbol;Acc:VGNC:27049]
ENSBTAG00000021135		0.653887	4.10635	9.69181	0.00185091	0.0191907		53.1262	0.391231	0.192665	2.03063	0.0422925	0.229388		RMI1	RecQ mediated genome instability 1 [Source:VGNC Symbol;Acc:VGNC:59200]
ENSBTAG00000032304		0.60985	4.19391	9.68728	0.00185548	0.0192215		56.884	0.347883	0.175126	1.98647	0.0469812	0.241719		ACY1	aminoacylase 1 [Source:NCBI gene (formerly Entrezgene);Acc:768058]
ENSBTAG00000001568		0.480019	5.77831	9.67838	0.00186449	0.0192966		177.803	0.20401	0.12304	1.65808	0.0973011	0.343301		PPIC	peptidylprolyl isomerase C [Source:VGNC Symbol;Acc:VGNC:33196]
ENSBTAG00000010693		-1.27965	3.60323	9.67687	0.00186603	0.0192966		46.7817	-1.6101	0.409579	-3.93111	8.45529e-05	0.00515581		LMO7	LIM domain 7 [Source:VGNC Symbol;Acc:VGNC:30937]
ENSBTAG00000016420		0.504423	9.5818	9.67535	0.00186757	0.0192966		2530.51	0.204681	0.134027	1.52716	0.126721	0.391932		CTNNB1	catenin beta 1 [Source:VGNC Symbol;Acc:VGNC:27802]
ENSBTAG00000021481		0.569573	5.89293	9.66969	0.00187333	0.0193233		193.829	0.284501	0.1744	1.63131	0.102825	0.352469		CA14	carbonic anhydrase 14 [Source:VGNC Symbol;Acc:VGNC:26652]
ENSBTAG00000023610		0.711447	4.01584	9.66964	0.00187338	0.0193233		49.4067	0.442998	0.215261	2.05796	0.0395939	0.220447		U2AF1L4	U2 small nuclear RNA auxiliary factor 1 like 4 [Source:VGNC Symbol;Acc:VGNC:53043]
ENSBTAG00000008990		0.512416	5.63283	9.66325	0.00187991	0.0193573		159.756	0.238889	0.14044	1.701	0.0889428	0.330542		DRG1	developmentally regulated GTP binding protein 1 [Source:VGNC Symbol;Acc:VGNC:53899]
ENSBTAG00000032047		0.913091	3.19163	9.66457	0.00187856	0.0193573		25.8859	0.668808	0.285412	2.34331	0.0191135	0.151099		C12orf76	chromosome 12 open reading frame 76 [Source:HGNC Symbol;Acc:HGNC:33790]
ENSBTAG00000004459		0.671089	5.8647	9.65093	0.00189256	0.0194707		189.508	0.400487	0.220679	1.8148	0.069555	0.295466		TMEM45A	transmembrane protein 45A [Source:NCBI gene (formerly Entrezgene);Acc:509461]
ENSBTAG00000001254		0.463534	5.48236	9.64042	0.00190342	0.0195394		146.139	0.187497	0.122522	1.53031	0.12594	0.390988		ANKRD46	ankyrin repeat domain 46 [Source:VGNC Symbol;Acc:VGNC:25932]
ENSBTAG00000006227		0.538604	6.16075	9.64022	0.00190362	0.0195394		234.314	0.241562	0.167631	1.44103	0.149576	0.422795		IDH3A	isocitrate dehydrogenase (NAD(+)) 3 catalytic subunit alpha [Source:VGNC Symbol;Acc:VGNC:53942]
ENSBTAG00000009579		0.945966	3.99514	9.63973	0.00190414	0.0195394		50.5869	0.641051	0.321083	1.99652	0.0458769	0.23821		CEP85	centrosomal protein 85 [Source:VGNC Symbol;Acc:VGNC:27216]
ENSBTAG00000001782		0.766754	4.21226	9.63199	0.00191217	0.0196051		59.2343	0.485229	0.257275	1.88603	0.0592911	0.272783		MRPS12	mitochondrial ribosomal protein S12 [Source:VGNC Symbol;Acc:VGNC:31656]
ENSBTAG00000003759		0.615747	5.77136	9.62266	0.00192191	0.0196881		175.939	0.334446	0.186053	1.79759	0.0722426	0.299898		PCNX3	pecanex 3 [Source:VGNC Symbol;Acc:VGNC:32640]
ENSBTAG00000046406		0.45048	5.15723	9.61897	0.00192578	0.0197108		115.421	0.182719	0.117699	1.55243	0.120559	0.38303		R3HDM4	R3H domain containing 4 [Source:VGNC Symbol;Acc:VGNC:33611]
ENSBTAG00000001143		-1.67452	2.09186	9.61643	0.00192844	0.0197207		15.467	-2.02099	0.542607	-3.72459	0.000195636	0.00943866
ENSBTAG00000003177		0.777307	6.19641	9.61491	0.00193004	0.0197207		237.77	0.484826	0.260097	1.86402	0.0623191	0.279478		SLC25A33	solute carrier family 25 member 33 [Source:VGNC Symbol;Acc:VGNC:34759]
ENSBTAG00000009830		0.910921	3.86733	9.60463	0.00194087	0.0198144		44.1281	0.655262	0.295125	2.22029	0.0263991	0.177396		PLEKHB1	pleckstrin homology domain containing B1 [Source:VGNC Symbol;Acc:VGNC:33009]
ENSBTAG00000021776		0.46978	6.57546	9.59796	0.00194793	0.0198696		311.917	0.183815	0.122717	1.49787	0.134166	0.403716		NDUFV1	NADH:ubiquinone oxidoreductase core subunit V1 [Source:VGNC Symbol;Acc:VGNC:31974]
ENSBTAG00000012907		-1.28613	6.88325	9.59529	0.00195077	0.0198816		423.019	-1.61294	0.395875	-4.07436	4.6141e-05	0.00332577		ODF2L	outer dense fiber of sperm tails 2 like [Source:VGNC Symbol;Acc:VGNC:32402]
ENSBTAG00000020412		0.58381	8.01641	9.58975	0.00195666	0.0199247		844.332	0.302911	0.157544	1.92271	0.0545171	0.260294		RAP2A	RAP2A, member of RAS onco family [Source:VGNC Symbol;Acc:VGNC:33719]
ENSBTAG00000015140		0.733928	3.62177	9.5855	0.0019612	0.0199539		38.0383	0.472597	0.229093	2.0629	0.0391217	0.219375		RUNDC1	RUN domain containing 1 [Source:VGNC Symbol;Acc:VGNC:34217]
ENSBTAG00000014536		0.539794	5.11924	9.58308	0.00196378	0.0199632		111.102	0.268278	0.1498	1.79091	0.0733076	0.301469		SFXN1	sideroflexin 1 [Source:VGNC Symbol;Acc:VGNC:34530]
ENSBTAG00000019412		0.551743	4.22848	9.57312	0.00197447	0.0200425		59.8874	0.283354	0.162746	1.74108	0.0816694	0.318298		VPS35L	VPS35 endosomal protein sorting factor like [Source:VGNC Symbol;Acc:VGNC:51092]
ENSBTAG00000019663		0.566311	5.40024	9.57269	0.00197493	0.0200425		137.239	0.282852	0.182428	1.55048	0.121026	0.38431		DECR1	2,4-dienoyl-CoA reductase 1 [Source:VGNC Symbol;Acc:VGNC:27982]
ENSBTAG00000012284		0.99109	3.74619	9.5695	0.00197837	0.0200603		40.1525	0.714359	0.32577	2.19284	0.0283192	0.183952		CLCN2	chloride voltage-gated channel 2 [Source:VGNC Symbol;Acc:VGNC:27396]
ENSBTAG00000003927		0.46393	6.29867	9.56789	0.0019801	0.0200609		255.92	0.179232	0.107035	1.67453	0.0940273	0.337646		AAMP	angio associated migratory cell protein [Source:VGNC Symbol;Acc:VGNC:25445]
ENSBTAG00000009366		0.650452	4.43608	9.56519	0.00198302	0.0200638		67.7392	0.376634	0.195748	1.92408	0.0543449	0.259783		ARF5	ADP ribosylation factor 5 [Source:VGNC Symbol;Acc:VGNC:26060]
ENSBTAG00000016783		0.540678	6.66326	9.56452	0.00198374	0.0200638		331.095	0.264622	0.154642	1.71119	0.0870468	0.328315		PGLS	6-phosphogluconolactonase [Source:VGNC Symbol;Acc:VGNC:32790]
ENSBTAG00000030247		0.619314	4.68542	9.55774	0.00199108	0.0201041		80.3695	0.340935	0.178882	1.90592	0.0566606	0.265444		NSMF	NMDA receptor synaptonuclear signaling and neuronal migration factor [Source:VGNC Symbol;Acc:VGNC:32283]
ENSBTAG00000031716		0.534272	5.2742	9.5591	0.00198961	0.0201041		126.693	0.241778	0.176779	1.36768	0.171412	0.450091		MRGBP	MRG domain binding protein [Source:VGNC Symbol;Acc:VGNC:31602]
ENSBTAG00000008355		0.670393	5.68191	9.54072	0.00200963	0.0202742		162.569	0.393931	0.197173	1.9979	0.0457276	0.23778		CPSF1	cleavage and polyadenylation specific factor 1 [Source:VGNC Symbol;Acc:VGNC:27670]
ENSBTAG00000001996		0.467904	6.19383	9.53795	0.00201267	0.0202797		239.346	0.180492	0.125769	1.4351	0.151258	0.424571		SNRNP70	small nuclear ribonucleoprotein U1 subunit 70 [Source:VGNC Symbol;Acc:VGNC:35073]
ENSBTAG00000039121		0.537953	7.80642	9.53713	0.00201356	0.0202797		737.577	0.256106	0.16217	1.57925	0.114279	0.372863		PTP4A2	protein tyrosine phosphatase 4A2 [Source:VGNC Symbol;Acc:VGNC:33524]
ENSBTAG00000020517		0.845814	3.78114	9.53461	0.00201634	0.0202905		41.7861	0.590106	0.253606	2.32686	0.0199726	0.153878		MED9	mediator complex subunit 9 [Source:VGNC Symbol;Acc:VGNC:31370]
ENSBTAG00000008685		0.690871	3.61514	9.53195	0.00201926	0.0203029		37.3513	0.432768	0.204924	2.11185	0.0346997	0.204146		TRAPPC12	trafficking protein particle complex subunit 12 [Source:VGNC Symbol;Acc:VGNC:36286]
ENSBTAG00000003245		0.657502	6.34412	9.52553	0.00202633	0.0203339		263.302	0.372331	0.203619	1.82857	0.0674646	0.291518		BCAR3	BCAR3 adaptor protein, NSP family member [Source:VGNC Symbol;Acc:VGNC:53850]
ENSBTAG00000015614		0.494771	7.68743	9.52299	0.00202914	0.0203339		675.744	0.207394	0.122264	1.69628	0.0898333	0.331576		LNX2	ligand of numb-protein X 2 [Source:VGNC Symbol;Acc:VGNC:30946]
ENSBTAG00000016999		0.631421	7.56934	9.52338	0.00202871	0.0203339		621.07	0.353415	0.194674	1.81542	0.0694595	0.295457		RYK	receptor like tyrosine kinase [Source:VGNC Symbol;Acc:VGNC:97308]
ENSBTAG00000050514		0.502388	6.57278	9.52301	0.00202911	0.0203339		312.33	0.223718	0.142378	1.5713	0.116114	0.376155		ELOC	elongin C [Source:VGNC Symbol;Acc:VGNC:28445]
ENSBTAG00000000608		0.483154	5.69245	9.51926	0.00203327	0.0203412		168.785	0.201397	0.133975	1.50324	0.132776	0.40138		PRCC	proline rich mitotic checkpoint control factor [Source:VGNC Symbol;Acc:VGNC:56085]
ENSBTAG00000012587		0.429088	5.50367	9.51948	0.00203302	0.0203412		148.626	0.159023	0.113568	1.40025	0.16144	0.437534		BABAM1	BRISC and BRCA1 A complex member 1 [Source:VGNC Symbol;Acc:VGNC:55198]
ENSBTAG00000000379		0.647127	5.41164	9.5088	0.00204488	0.0204403		136.853	0.376243	0.202896	1.85437	0.0636868	0.283004		GOLT1B	golgi transport 1B [Source:VGNC Symbol;Acc:VGNC:29495]
ENSBTAG00000012239		0.527416	4.94238	9.50532	0.00204877	0.0204621		99.3616	0.251902	0.163483	1.54084	0.123355	0.387501		SLC37A3	solute carrier family 37 member 3 [Source:VGNC Symbol;Acc:VGNC:34844]
ENSBTAG00000001614		0.729613	3.17386	9.50129	0.00205327	0.0204708		26.2367	0.469148	0.214633	2.18581	0.0288293	0.185453		ZNF174	zinc finger protein 174 [Source:VGNC Symbol;Acc:VGNC:37215]
ENSBTAG00000004876		0.490426	6.08628	9.50296	0.00205141	0.0204708		219.959	0.205463	0.124523	1.65	0.0989438	0.346666		RABL2B	RAB, member of RAS onco family like 2B [Source:NCBI gene (formerly Entrezgene);Acc:515671]
ENSBTAG00000020346		0.701907	3.00755	9.49995	0.00205478	0.0204708		24.9656	0.449899	0.215624	2.0865	0.0369335	0.211722		CCDC92	coiled-coil domain containing 92 [Source:VGNC Symbol;Acc:VGNC:26933]
ENSBTAG00000002939		0.633154	5.51317	9.49555	0.00205971	0.0204837		146.252	0.367484	0.190035	1.93377	0.0531414	0.257007		FURIN	furin, paired basic amino acid cleaving enzyme [Source:VGNC Symbol;Acc:VGNC:29146]
ENSBTAG00000004887		0.465926	6.7101	9.49422	0.00206121	0.0204837		344.45	0.170024	0.128038	1.32792	0.184205	0.466129		DCTN1	dynactin subunit 1 [Source:VGNC Symbol;Acc:VGNC:27928]
ENSBTAG00000005732		0.695455	4.23861	9.49672	0.0020584	0.0204837		58.457	0.435517	0.213886	2.03621	0.0417288	0.227361		TRAPPC3	trafficking protein particle complex subunit 3 [Source:VGNC Symbol;Acc:VGNC:36288]
ENSBTAG00000008448		-0.970144	2.4548	9.47928	0.00207805	0.0205825		18.815	-1.24918	0.310531	-4.02272	5.75288e-05	0.00391098		MEIS1	Meis homeobox 1 [Source:VGNC Symbol;Acc:VGNC:31381]
ENSBTAG00000012664		0.609933	4.19778	9.47779	0.00207975	0.0205825		57.3244	0.345306	0.170921	2.02027	0.0433559	0.23154		NDST2	N-deacetylase and N-sulfotransferase 2 [Source:NCBI gene (formerly Entrezgene);Acc:286838]
ENSBTAG00000019667		0.544027	6.36912	9.47894	0.00207844	0.0205825		269.394	0.262944	0.156207	1.68331	0.0923149	0.33461		RNF187	ring finger protein 187 [Source:VGNC Symbol;Acc:VGNC:50124]
ENSBTAG00000023978		1.13091	2.28841	9.4834	0.00207339	0.0205825		13.7988	0.853455	0.381038	2.23982	0.0251029	0.173315
ENSBTAG00000048160		0.991386	3.95012	9.47997	0.00207728	0.0205825		46.9995	0.732447	0.321875	2.27556	0.0228723	0.165558		TIGD5	tigger transposable element derived 5 [Source:VGNC Symbol;Acc:VGNC:35867]
ENSBTAG00000052472		1.08144	2.81603	9.47518	0.00208271	0.0205947		19.5588	0.830118	0.349912	2.37236	0.0176747	0.145047
ENSBTAG00000001353		0.500402	6.34858	9.4717	0.00208666	0.0206168		268.545	0.200623	0.150541	1.33268	0.182637	0.464731		PMPCA	peptidase, mitochondrial processing subunit alpha [Source:VGNC Symbol;Acc:VGNC:33075]
ENSBTAG00000006894		0.741843	9.15436	9.46811	0.00209074	0.02064		1854	0.451732	0.229021	1.97245	0.0485583	0.245874		NOS2	nitric oxide synthase 2 [Source:VGNC Symbol;Acc:VGNC:32173]
ENSBTAG00000009899		0.524793	6.58929	9.46631	0.0020928	0.0206433		314.901	0.241377	0.150056	1.60858	0.107709	0.362309		CHID1	chitinase domain containing 1 [Source:VGNC Symbol;Acc:VGNC:27294]
ENSBTAG00000000064		0.87732	4.08744	9.45944	0.00210066	0.0206867		52.8812	0.586351	0.289995	2.02193	0.0431831	0.231283		FEN1	flap structure-specific endonuclease 1 [Source:VGNC Symbol;Acc:VGNC:28947]
ENSBTAG00000015278		0.542813	5.32916	9.46051	0.00209943	0.0206867		130.467	0.264121	0.166167	1.58949	0.111949	0.370313		ARPC5L	actin related protein 2/3 complex subunit 5 like [Source:VGNC Symbol;Acc:VGNC:26166]
ENSBTAG00000008938		0.679491	5.36182	9.45547	0.0021052	0.0207144		131.111	0.409705	0.214898	1.90651	0.0565835	0.26534		SRC	SRC proto-onco, non-receptor tyrosine kinase [Source:VGNC Symbol;Acc:VGNC:35269]
ENSBTAG00000009951		0.626879	7.06877	9.45235	0.00210878	0.020726		442.349	0.329255	0.209874	1.56882	0.116689	0.376634		PGP	phosphoglycolate phosphatase [Source:VGNC Symbol;Acc:VGNC:32798]
ENSBTAG00000012197		0.497839	4.66206	9.44993	0.00211157	0.020726		81.8708	0.231078	0.13838	1.66988	0.0949436	0.339307		AP5Z1	adaptor related protein complex 5 subunit zeta 1 [Source:VGNC Symbol;Acc:VGNC:25998]
ENSBTAG00000012970		0.851758	5.84508	9.45049	0.00211093	0.020726		182.149	0.568593	0.265989	2.13766	0.0325445	0.196973		FAM53B	family with sequence similarity 53 member B [Source:VGNC Symbol;Acc:VGNC:55949]
ENSBTAG00000001368		0.766179	7.06061	9.44375	0.0021187	0.0207449		433.881	0.485361	0.246395	1.96985	0.0488554	0.246601		LGALS3BP	galectin 3 binding protein [Source:VGNC Symbol;Acc:VGNC:30853]
ENSBTAG00000014372		0.575163	5.92097	9.4443	0.00211807	0.0207449		195.158	0.31004	0.168332	1.84183	0.0654996	0.287071		SMARCD3	SWI/SNF related, matrix associated, actin dependent regulator of chromatin, subfamily d, member 3 [Source:VGNC Symbol;Acc:VGNC:34995]
ENSBTAG00000018810		-3.02139	4.5298	9.44382	0.00211861	0.0207449		78.6566	-3.25567	0.922361	-3.52971	0.000416012	0.0152687		THBS2	thrombospondin 2 [Source:VGNC Symbol;Acc:VGNC:35829]
ENSBTAG00000005730		0.482455	7.06711	9.44059	0.00212235	0.0207572		441.16	0.192688	0.136104	1.41573	0.156854	0.431833		GPAT4	glycerol-3-phosphate acyltransferase 4 [Source:NCBI gene (formerly Entrezgene);Acc:511614]
ENSBTAG00000013782		0.724554	3.47252	9.43966	0.00212343	0.0207572		32.7366	0.466463	0.221733	2.10371	0.0354035	0.20655		DNAJB2	DnaJ heat shock protein family (Hsp40) member B2 [Source:VGNC Symbol;Acc:VGNC:49052]
ENSBTAG00000010772		0.621865	6.36453	9.4298	0.00213488	0.0208521		264.513	0.353261	0.173414	2.03709	0.0416408	0.227192		TPGS1	tubulin polyglutamylase complex subunit 1 [Source:VGNC Symbol;Acc:VGNC:36247]
ENSBTAG00000038051		0.673995	4.52829	9.42307	0.00214273	0.0209117		72.7837	0.405478	0.207802	1.95127	0.0510247	0.251491
ENSBTAG00000016367		0.492501	4.86211	9.41974	0.00214661	0.0209155		93.1125	0.221358	0.136803	1.61808	0.105646	0.358598		RBM18	RNA binding motif protein 18 [Source:VGNC Symbol;Acc:VGNC:33789]
ENSBTAG00000032640		0.581052	5.13877	9.42095	0.0021452	0.0209155		112.38	0.309175	0.171507	1.80269	0.0714365	0.298075		CEP20	centrosomal protein 20 [Source:VGNC Symbol;Acc:VGNC:29072]
ENSBTAG00000015432		0.756013	4.29951	9.4099	0.00215817	0.021011		63.2126	0.480556	0.247625	1.94066	0.0522997	0.254508		TMEM231	transmembrane protein 231 [Source:VGNC Symbol;Acc:VGNC:52257]
ENSBTAG00000027713		0.717788	5.13371	9.40531	0.00216358	0.0210466		112.466	0.427252	0.244772	1.74551	0.0808969	0.317146		LYSMD3	LysM domain containing 3 [Source:VGNC Symbol;Acc:VGNC:31114]
ENSBTAG00000011311		0.527814	4.84423	9.39973	0.00217018	0.0210908		91.5188	0.255441	0.148119	1.72457	0.0846057	0.323331		CCDC12	coiled-coil domain containing 12 [Source:VGNC Symbol;Acc:VGNC:26838]
ENSBTAG00000012170		0.526881	5.77985	9.39848	0.00217166	0.0210908		177.289	0.253136	0.149424	1.69409	0.0902489	0.331693		UBL3	ubiquitin like 3 [Source:VGNC Symbol;Acc:VGNC:36607]
ENSBTAG00000002657		0.704292	5.18987	9.39515	0.0021756	0.021112		117.166	0.423428	0.227524	1.86103	0.0627405	0.280198		NKIRAS2	NFKB inhibitor interacting Ras like 2 [Source:VGNC Symbol;Acc:VGNC:32095]
ENSBTAG00000017605		0.541588	7.41296	9.39328	0.00217782	0.0211164		562.154	0.247104	0.168679	1.46493	0.14294	0.41381		AK2	adenylate kinase 2 [Source:VGNC Symbol;Acc:VGNC:25771]
ENSBTAG00000025191		0.484122	7.17225	9.38953	0.00218229	0.0211426		475.266	0.197434	0.13993	1.41095	0.158259	0.433213		SKP1	S-phase kinase associated protein 1 [Source:NCBI gene (formerly Entrezgene);Acc:615427]
ENSBTAG00000003967		0.481234	6.60677	9.37949	0.00219426	0.0212414		319.129	0.196715	0.133827	1.46992	0.141584	0.413053		OTUB1	OTU deubiquitinase, ubiquitin aldehyde binding 1 [Source:VGNC Symbol;Acc:VGNC:32491]
ENSBTAG00000018176		0.775726	4.401	9.37273	0.00220238	0.0213027		64.0408	0.515252	0.238124	2.16379	0.0304803	0.189749		CYBC1	cytochrome b-245 chaperone 1 [Source:VGNC Symbol;Acc:VGNC:52655]
ENSBTAG00000011771		1.30786	1.49824	9.35525	0.00222347	0.0214547		6.84069	1.11454	0.478615	2.32867	0.0198765	0.153632		FICD	FIC domain protein adenylyltransferase [Source:VGNC Symbol;Acc:VGNC:29007]
ENSBTAG00000011772		0.893181	4.24985	9.35689	0.00222148	0.0214547		59.6842	0.579007	0.309085	1.87329	0.0610281	0.277327		PPP1R12B	protein phosphatase 1 regulatory subunit 12B [Source:VGNC Symbol;Acc:VGNC:106875]
ENSBTAG00000019069		0.736704	6.58941	9.35548	0.00222319	0.0214547		313.614	0.431249	0.243047	1.77434	0.0760066	0.306417		SYNGR2	synaptogyrin 2 [Source:VGNC Symbol;Acc:VGNC:107278]
ENSBTAG00000014970		0.456979	5.48705	9.3492	0.00223083	0.0215084		146.281	0.186693	0.137106	1.36167	0.173303	0.452652		LAMTOR5	late endosomal/lysosomal adaptor, MAPK and MTOR activator 5 [Source:VGNC Symbol;Acc:VGNC:55244]
ENSBTAG00000005676		0.47678	6.38311	9.34101	0.00224082	0.0215699		272.287	0.202642	0.127938	1.58391	0.113215	0.372297		EHMT2	euchromatic histone lysine methyltransferase 2 [Source:VGNC Symbol;Acc:VGNC:50609]
ENSBTAG00000019958		0.639613	6.06532	9.34153	0.00224018	0.0215699		216.234	0.345182	0.201949	1.70925	0.0874043	0.328519		NXNL2	nucleoredoxin like 2 [Source:VGNC Symbol;Acc:VGNC:32378]
ENSBTAG00000049855		-1.31466	2.48696	9.33363	0.00224986	0.0216395		18.6468	-1.61808	0.432552	-3.74077	0.000183458	0.00895951
ENSBTAG00000022058		0.529154	6.08217	9.32848	0.0022562	0.0216831		221.498	0.247824	0.154892	1.59998	0.109602	0.365902		ACACB	acetyl-CoA carboxylase beta [Source:VGNC Symbol;Acc:VGNC:25520]
ENSBTAG00000015796		0.575083	5.61176	9.31675	0.00227069	0.0218048		157.809	0.299185	0.175289	1.70681	0.0878575	0.329225		DNAJC5	DnaJ heat shock protein family (Hsp40) member C5 [Source:NCBI gene (formerly Entrezgene);Acc:282216]
ENSBTAG00000019914		0.50411	5.74658	9.31053	0.00227841	0.0218476		173.102	0.228427	0.138614	1.64793	0.0993673	0.347946		BECN1	beclin 1 [Source:VGNC Symbol;Acc:VGNC:26463]
ENSBTAG00000051352		0.576901	7.70469	9.31022	0.00227879	0.0218476		683.748	0.29429	0.172354	1.70747	0.0877352	0.329036		SURF4	surfeit 4 [Source:VGNC Symbol;Acc:VGNC:106962]
ENSBTAG00000013513		0.556868	6.57328	9.30375	0.00228685	0.0218898		312.587	0.272198	0.177911	1.52997	0.126025	0.390993		ATP6V1C1	ATPase H+ transporting V1 subunit C1 [Source:VGNC Symbol;Acc:VGNC:26319]
ENSBTAG00000017665		0.737782	4.7864	9.30374	0.00228686	0.0218898		86.5166	0.480359	0.231648	2.07366	0.0381112	0.215501		DHRS4	dehydrogenase/reductase (SDR family) member 4 [Source:NCBI gene (formerly Entrezgene);Acc:281360]
ENSBTAG00000002655		0.620973	4.49263	9.29797	0.00229408	0.0219064		71.8707	0.353597	0.19248	1.83706	0.0662014	0.288461		ZWINT	ZW10 interacting kinetochore protein [Source:NCBI gene (formerly Entrezgene);Acc:514564]
ENSBTAG00000016648		0.507245	8.37399	9.29913	0.00229262	0.0219064		1089.99	0.228175	0.132689	1.71962	0.085502	0.325185		BSG	basigin [Source:VGNC Symbol;Acc:VGNC:52220]
ENSBTAG00000025571		0.53502	5.19187	9.29879	0.00229306	0.0219064		116.643	0.25449	0.15128	1.68224	0.0925216	0.334682		MRPS18A	mitochondrial ribosomal protein S18A [Source:VGNC Symbol;Acc:VGNC:31658]
ENSBTAG00000006644		0.486037	6.64135	9.2743	0.00232391	0.0221735		328.78	0.206212	0.148359	1.38995	0.164543	0.441316		SPCS2	signal peptidase complex subunit 2 [Source:VGNC Symbol;Acc:VGNC:35197]
ENSBTAG00000007147		0.675546	4.36793	9.26008	0.00234202	0.0223285		64.8331	0.39629	0.209937	1.88767	0.0590709	0.272361		CUEDC1	CUE domain containing 1 [Source:VGNC Symbol;Acc:VGNC:27829]
ENSBTAG00000003143		0.621811	3.44521	9.25577	0.00234754	0.0223633		34.1378	0.366252	0.191291	1.91463	0.0555394	0.262974		TBCCD1	TBCC domain containing 1 [Source:VGNC Symbol;Acc:VGNC:35651]
ENSBTAG00000015005		0.704932	4.23527	9.24832	0.00235711	0.0223832		59.239	0.409289	0.231036	1.77154	0.0764713	0.30797		FANCG	FA complementation group G [Source:VGNC Symbol;Acc:VGNC:28858]
ENSBTAG00000015642		0.541118	7.28382	9.24945	0.00235566	0.0223832		507.888	0.269958	0.146965	1.83689	0.0662266	0.288461		SDF4	stromal cell derived factor 4 [Source:VGNC Symbol;Acc:VGNC:34387]
ENSBTAG00000019708		0.588812	5.07758	9.25083	0.00235389	0.0223832		108.496	0.31096	0.191989	1.61968	0.105301	0.358036		ACSL6	acyl-CoA synthetase long chain family member 6 [Source:VGNC Symbol;Acc:VGNC:55153]
ENSBTAG00000050386		0.596886	5.34767	9.24961	0.00235545	0.0223832		132.212	0.31239	0.195983	1.59396	0.110944	0.368304		MGMT	O-6-methylguanine-DNA methyltransferase [Source:VGNC Symbol;Acc:VGNC:107299]
ENSBTAG00000010068		0.626687	5.2889	9.24561	0.00236061	0.022388		127.397	0.339691	0.20885	1.62649	0.103846	0.355006		REEP2	receptor accessory protein 2 [Source:VGNC Symbol;Acc:VGNC:33852]
ENSBTAG00000010698		0.546118	4.7941	9.24503	0.00236136	0.022388		89.3981	0.267974	0.167617	1.59873	0.109881	0.366421		VARS2	valyl-tRNA synthetase 2, mitochondrial [Source:VGNC Symbol;Acc:VGNC:36766]
ENSBTAG00000012041		0.506821	5.90686	9.24257	0.00236453	0.0224004		194.566	0.218423	0.149539	1.46064	0.144113	0.414973		SPG7	SPG7 matrix AAA peptidase subunit, paraplegin [Source:VGNC Symbol;Acc:VGNC:35209]
ENSBTAG00000007215		0.585474	5.98533	9.23791	0.00237055	0.0224219		204.444	0.306757	0.169701	1.80763	0.0706644	0.296999		RNPEPL1	arginyl aminopeptidase like 1 [Source:VGNC Symbol;Acc:VGNC:55076]
ENSBTAG00000010740		0.565663	5.8392	9.23805	0.00237037	0.0224219		185.484	0.279915	0.175654	1.59356	0.111035	0.368304		CLTB	clathrin light chain B [Source:VGNC Symbol;Acc:VGNC:27470]
ENSBTAG00000017077		0.601793	6.61931	9.23401	0.00237561	0.0224519		318.716	0.337912	0.180995	1.86697	0.0619054	0.278458		CTSV	cathepsin V [Source:NCBI gene (formerly Entrezgene);Acc:281108]
ENSBTAG00000017547		0.531658	6.47068	9.23229	0.00237785	0.0224553		288.05	0.248308	0.146447	1.69555	0.0899712	0.331576		DBNL	drebrin like [Source:VGNC Symbol;Acc:VGNC:27893]
ENSBTAG00000001539		0.587323	4.01857	9.22632	0.00238561	0.0225109		50.8618	0.314136	0.175325	1.79174	0.0731746	0.301285		SAV1	salvador family WW domain containing protein 1 [Source:VGNC Symbol;Acc:VGNC:34300]
ENSBTAG00000045817		0.57294	5.44634	9.21041	0.00240642	0.0226894		138.817	0.297845	0.164589	1.80963	0.0703539	0.296507		BAP1	BRCA1 associated protein 1 [Source:VGNC Symbol;Acc:VGNC:26419]
ENSBTAG00000019269		0.865317	8.06156	9.20025	0.00241982	0.0227978		858.798	0.598485	0.268686	2.22745	0.0259173	0.175893		COL6A2	collagen type VI alpha 2 chain [Source:VGNC Symbol;Acc:VGNC:27571]
ENSBTAG00000047780		0.605148	3.99599	9.19746	0.00242351	0.0228146		49.2938	0.341728	0.166465	2.05285	0.0400873	0.221852		CCDC127	coiled-coil domain containing 127 [Source:VGNC Symbol;Acc:VGNC:26843]
ENSBTAG00000003225		0.602955	4.68342	9.18829	0.00243568	0.022908		81.2796	0.327116	0.189598	1.72531	0.0844709	0.323213		IMP4	IMP U3 small nucleolar ribonucleoprotein 4 [Source:VGNC Symbol;Acc:VGNC:30183]
ENSBTAG00000010096		0.574059	3.8903	9.1871	0.00243727	0.022908		45.8012	0.305022	0.166902	1.82756	0.0676163	0.291858		SLC5A2	solute carrier family 5 member 2 [Source:VGNC Symbol;Acc:VGNC:34906]
ENSBTAG00000000094		0.49824	6.22314	9.18123	0.0024451	0.0229227		242.249	0.218981	0.129383	1.69251	0.0905486	0.331712		ATPAF1	ATP synthase mitochondrial F1 complex assembly factor 1 [Source:VGNC Symbol;Acc:VGNC:26332]
ENSBTAG00000002390		1.54741	2.23683	9.18019	0.00244649	0.0229227		12.8297	1.31951	0.53099	2.48501	0.0129549	0.122155		CCDC184	coiled-coil domain containing 184 [Source:VGNC Symbol;Acc:VGNC:26879]
ENSBTAG00000022575		0.582185	4.66376	9.18364	0.00244188	0.0229227		79.2612	0.307266	0.161358	1.90425	0.0568783	0.265986		TPRA1	transmembrane protein adipocyte associated 1 [Source:VGNC Symbol;Acc:VGNC:54506]
ENSBTAG00000039890		0.687233	4.82697	9.18285	0.00244293	0.0229227		89.7414	0.420489	0.222675	1.88835	0.0589789	0.272254
ENSBTAG00000000837		0.437108	7.67903	9.17713	0.00245059	0.0229431		673.459	0.144976	0.0921478	1.5733	0.11565	0.375713		PARP1	poly(ADP-ribose) polymerase 1 [Source:NCBI gene (formerly Entrezgene);Acc:286764]
ENSBTAG00000054224		-1.43304	1.66037	9.17042	0.00245958	0.0230093		12.5037	-1.779	0.490568	-3.6264	0.000287397	0.0118107
ENSBTAG00000033486		0.743414	4.23324	9.16798	0.00246286	0.023022		57.4167	0.484945	0.22663	2.13981	0.0323698	0.196355		C17H4orf46	chromosome 17 C4orf46 homolog [Source:VGNC Symbol;Acc:VGNC:52650]
ENSBTAG00000016378		0.621068	6.62395	9.16468	0.00246731	0.0230456		317.802	0.355028	0.180493	1.96699	0.0491841	0.246997		LRP10	LDL receptor related protein 10 [Source:VGNC Symbol;Acc:VGNC:30987]
ENSBTAG00000050853		-0.940311	3.79329	9.15851	0.00247564	0.0231053		49.4815	-1.26771	0.322692	-3.92855	8.54599e-05	0.00515581
ENSBTAG00000014742		0.603851	4.73108	9.15532	0.00247996	0.0231276		84.409	0.331056	0.179937	1.83984	0.0657912	0.287611		LRWD1	leucine rich repeats and WD repeat domain containing 1 [Source:VGNC Symbol;Acc:VGNC:31048]
ENSBTAG00000000528		0.513812	5.13299	9.15064	0.00248631	0.0231383		114.28	0.234227	0.162316	1.44304	0.14901	0.4226		MANBAL	mannosidase beta like [Source:VGNC Symbol;Acc:VGNC:31168]
ENSBTAG00000007812		0.544654	5.23189	9.14749	0.00249059	0.0231383		122.686	0.263969	0.179788	1.46822	0.142045	0.413193		NDUFA13	NADH:ubiquinone oxidoreductase subunit A13 [Source:VGNC Symbol;Acc:VGNC:31946]
ENSBTAG00000008468		0.755173	3.7987	9.14777	0.00249022	0.0231383		42.5843	0.488456	0.233488	2.09199	0.036439	0.210389		AGAP3	ArfGAP with GTPase domain, ankyrin repeat and PH domain 3 [Source:VGNC Symbol;Acc:VGNC:25721]
ENSBTAG00000009668		0.593959	5.16874	9.15008	0.00248707	0.0231383		114.667	0.326185	0.181788	1.79431	0.0727636	0.300833		TMEM184B	transmembrane protein 184B [Source:VGNC Symbol;Acc:VGNC:36010]
ENSBTAG00000020904		0.572784	8.51328	9.14736	0.00249077	0.0231383		1202.19	0.272343	0.176823	1.54019	0.123513	0.387631		JAK3	Janus kinase 3 [Source:VGNC Symbol;Acc:VGNC:30366]
ENSBTAG00000008765		0.856353	3.15484	9.14549	0.00249332	0.023144		26.9316	0.592304	0.278793	2.12453	0.0336255	0.200563		PRADC1	protease associated domain containing 1 [Source:VGNC Symbol;Acc:VGNC:33282]
ENSBTAG00000016981		0.629253	4.11767	9.13987	0.00250099	0.0231972		54.5186	0.356313	0.205833	1.73108	0.0834372	0.321108		FBXO4	F-box protein 4 [Source:VGNC Symbol;Acc:VGNC:28910]
ENSBTAG00000007435		0.455144	6.8234	9.13605	0.00250622	0.0232276		372.728	0.170014	0.127215	1.33643	0.181408	0.462861		NOLC1	nucleolar and coiled-body phosphoprotein 1 [Source:VGNC Symbol;Acc:VGNC:32161]
ENSBTAG00000003242		0.643618	4.57172	9.1258	0.0025203	0.023322		75.3927	0.364891	0.200117	1.82339	0.0682443	0.292769		ACAD9	acyl-CoA dehydrogenase family member 9 [Source:VGNC Symbol;Acc:VGNC:50076]
ENSBTAG00000020662		0.410385	7.27871	9.12715	0.00251843	0.023322		513.174	0.125054	0.105598	1.18426	0.236312	0.525333		SARNP	SAP domain containing ribonucleoprotein [Source:NCBI gene (formerly Entrezgene);Acc:732539]
ENSBTAG00000003052		0.626955	4.26921	9.12118	0.00252666	0.023346		60.81	0.349433	0.193877	1.80234	0.0714916	0.298075		PCSK7	proprotein convertase subtilisin/kexin type 7 [Source:VGNC Symbol;Acc:VGNC:32649]
ENSBTAG00000008973		0.625095	5.56942	9.12109	0.00252679	0.023346		155.728	0.322924	0.218318	1.47915	0.139101	0.410341		ASB6	ankyrin repeat and SOCS box containing 6 [Source:VGNC Symbol;Acc:VGNC:26199]
ENSBTAG00000000111		0.466018	6.21571	9.11842	0.00253048	0.023362		241.531	0.18844	0.117292	1.60659	0.108143	0.362751		UGP2	UDP-glucose pyrophosphorylase 2 [Source:VGNC Symbol;Acc:VGNC:36651]
ENSBTAG00000019836		0.629949	4.3737	9.11699	0.00253246	0.0233623		64.9064	0.369201	0.19542	1.88928	0.0588548	0.271891		GSKIP	GSK3B interacting protein [Source:VGNC Symbol;Acc:VGNC:29679]
ENSBTAG00000007158		0.608891	5.42912	9.10658	0.00254692	0.0234775		138.227	0.339629	0.195786	1.7347	0.0827945	0.32049		TSPAN31	tetraspanin 31 [Source:VGNC Symbol;Acc:VGNC:36437]
ENSBTAG00000018229		0.87329	3.69757	9.10358	0.00255109	0.023498		38.1969	0.623076	0.277706	2.24366	0.0248545	0.172119		NFIX	nuclear factor I X [Source:VGNC Symbol;Acc:VGNC:32042]
ENSBTAG00000004328		0.799369	5.81174	9.10214	0.00255311	0.0234984		179.498	0.522477	0.261987	1.99429	0.0461207	0.238786		CHST10	carbohydrate sulfotransferase 10 [Source:VGNC Symbol;Acc:VGNC:27338]
ENSBTAG00000031774		0.685271	6.0198	9.09578	0.002562	0.0235621		208.714	0.399393	0.220925	1.80782	0.070635	0.296999		H1-12	H1.12 linker histone, cluster member [Source:VGNC Symbol;Acc:VGNC:83563]
ENSBTAG00000019235		0.465073	5.27553	9.09386	0.00256469	0.0235687		126.413	0.196862	0.13724	1.43444	0.151448	0.424571		MAGOHB	mago homolog B, exon junction complex subunit [Source:NCBI gene (formerly Entrezgene);Acc:541013]
ENSBTAG00000001795		0.797731	7.68235	9.08878	0.00257183	0.0235981		674.593	0.491211	0.275149	1.78525	0.0742201	0.302636		LONP1	lon peptidase 1, mitochondrial [Source:VGNC Symbol;Acc:VGNC:30947]
ENSBTAG00000008764		0.77523	3.67918	9.08942	0.00257092	0.0235981		38.8175	0.518864	0.234537	2.21229	0.026947	0.17881		SMYD5	SMYD family member 5 [Source:VGNC Symbol;Acc:VGNC:35046]
ENSBTAG00000003921		-1.96783	1.90722	9.08414	0.00257835	0.0236032		15.1017	-2.3348	0.639698	-3.64985	0.000262398	0.0111155
ENSBTAG00000049029		1.27203	1.60286	9.08326	0.0025796	0.0236032		7.56426	1.05557	0.465586	2.26718	0.0233793	0.16806
ENSBTAG00000050269		0.551103	5.18956	9.08596	0.0025758	0.0236032		119.904	0.257295	0.186736	1.37786	0.168247	0.44616
ENSBTAG00000052670		0.68537	5.1144	9.08278	0.00258027	0.0236032		108.689	0.41757	0.212038	1.96932	0.0489167	0.246605		CD99L2	CD99 molecule like 2 [Source:VGNC Symbol;Acc:VGNC:106678]
ENSBTAG00000003544		1.36157	2.73053	9.07847	0.00258637	0.0236409		19.0598	1.07945	0.454101	2.37712	0.0174485	0.144279		S1PR5	sphingosine-1-phosphate receptor 5 [Source:VGNC Symbol;Acc:VGNC:34256]
ENSBTAG00000015806		0.521102	5.18081	9.07704	0.00258839	0.0236413		118.876	0.237814	0.177213	1.34197	0.179606	0.461254		OAZ2	ornithine decarboxylase antizyme 2 [Source:VGNC Symbol;Acc:VGNC:32393]
ENSBTAG00000006423		0.580832	5.64597	9.06952	0.00259905	0.0237206		160.893	0.313521	0.175384	1.78762	0.073837	0.302436		PHF5A	PHD finger protein 5A [Source:VGNC Symbol;Acc:VGNC:32826]
ENSBTAG00000013240		0.661215	5.41807	9.06729	0.00260222	0.0237314		137.144	0.38299	0.216996	1.76497	0.0775694	0.310303		SLC3A2	solute carrier family 3 member 2 [Source:VGNC Symbol;Acc:VGNC:34871]
ENSBTAG00000010729		0.708375	3.74173	9.05377	0.00262154	0.0238863		40.7825	0.432963	0.220588	1.96277	0.0496733	0.248267		KRI1	KRI1 homolog [Source:VGNC Symbol;Acc:VGNC:30713]
ENSBTAG00000044048		0.821857	3.5066	9.05261	0.0026232	0.0238863		34.3247	0.573041	0.267639	2.14109	0.0322665	0.196074		LMBR1L	limb development membrane protein 1 like [Source:VGNC Symbol;Acc:VGNC:30923]
ENSBTAG00000018578		0.645681	6.93974	9.04933	0.00262791	0.023911		399.975	0.373926	0.206628	1.80965	0.0703497	0.296507		LOXL3	lysyl oxidase like 3 [Source:VGNC Symbol;Acc:VGNC:30954]
ENSBTAG00000018133		-1.1617	2.61103	9.04421	0.00263527	0.0239598		22.8954	-1.48735	0.38805	-3.83289	0.000126647	0.00667549		SEMA3A	semaphorin 3A [Source:VGNC Symbol;Acc:VGNC:34426]
ENSBTAG00000000203		0.47604	6.98038	9.03912	0.00264263	0.0240084		418.164	0.188652	0.1527	1.23544	0.216666	0.504557		ATP6V1G1	ATPase H+ transporting V1 subunit G1 [Source:VGNC Symbol;Acc:VGNC:26324]
ENSBTAG00000010637		0.863623	5.99088	9.03758	0.00264486	0.0240104		202.588	0.596835	0.27817	2.14557	0.031907	0.194581		ARSG	arylsulfatase G [Source:VGNC Symbol;Acc:VGNC:55034]
ENSBTAG00000007368		0.559778	5.29741	9.03525	0.00264823	0.0240228		126.316	0.285331	0.169387	1.68449	0.0920868	0.334045		MAN2C1	mannosidase alpha class 2C member 1 [Source:VGNC Symbol;Acc:VGNC:31166]
ENSBTAG00000015537		-0.995832	3.69324	9.02125	0.00266859	0.0241892		46.3852	-1.33366	0.341119	-3.90967	9.24237e-05	0.00544753		RASAL2	RAS protein activator like 2 [Source:VGNC Symbol;Acc:VGNC:33738]
ENSBTAG00000008301		0.70068	4.38894	9.01795	0.00267341	0.0242145		65.1215	0.430131	0.211321	2.03544	0.0418063	0.22768		WNK2	WNK lysine deficient protein kinase 2 [Source:VGNC Symbol;Acc:VGNC:36950]
ENSBTAG00000054545		0.538184	5.8637	9.0115	0.00268285	0.0242817		189.306	0.260749	0.168657	1.54603	0.122097	0.386172		RNF11	ring finger protein 11 [Source:VGNC Symbol;Acc:VGNC:34009]
ENSBTAG00000005845		0.927743	5.74047	9.00934	0.00268603	0.0242921		173.1	0.629091	0.319541	1.96873	0.0489841	0.246673		MPI	mannose phosphate isomerase [Source:VGNC Symbol;Acc:VGNC:50218]
ENSBTAG00000009624		0.937067	2.43817	9.006	0.00269095	0.0242998		14.6446	0.696423	0.321977	2.16296	0.0305445	0.190009		SGSM3	small G protein signaling modulator 3 [Source:VGNC Symbol;Acc:VGNC:34552]
ENSBTAG00000050948		0.54599	5.51212	9.00689	0.00268964	0.0242998		146.815	0.274769	0.153839	1.78608	0.074086	0.302436		NUP62	nucleoporin 62 [Source:VGNC Symbol;Acc:VGNC:106850]
ENSBTAG00000021491		0.505018	6.41501	9.0034	0.00269478	0.024316		277.179	0.230587	0.14168	1.62752	0.103626	0.354353		NDUFV3	NADH:ubiquinone oxidoreductase subunit V3 [Source:VGNC Symbol;Acc:VGNC:31976]
ENSBTAG00000031432		0.462924	5.10682	8.99821	0.00270245	0.0243485		111.742	0.196228	0.130817	1.50002	0.13361	0.403082		LYRM4	LYR motif containing 4 [Source:VGNC Symbol;Acc:VGNC:31110]
ENSBTAG00000045785		0.551904	5.08657	8.99942	0.00270065	0.0243485		108.19	0.277158	0.157646	1.75811	0.0787287	0.312641		TOM1	target of myb1 membrane trafficking protein [Source:VGNC Symbol;Acc:VGNC:36217]
ENSBTAG00000003598		0.843285	6.90573	8.99233	0.00271115	0.0244085		389.215	0.588719	0.281108	2.09428	0.0362351	0.20975		P3H3	prolyl 3-hydroxylase 3 [Source:VGNC Symbol;Acc:VGNC:32534]
ENSBTAG00000043974		0.527578	4.52978	8.9903	0.00271417	0.0244173		73.3039	0.264988	0.154519	1.71492	0.0863605	0.327098
ENSBTAG00000015900		0.497916	5.31906	8.98858	0.00271672	0.0244219		128.19	0.221994	0.140402	1.58113	0.113849	0.372495		CNPY3	canopy FGF signaling regulator 3 [Source:VGNC Symbol;Acc:VGNC:27527]
ENSBTAG00000000536		0.681678	6.2483	8.98418	0.00272328	0.0244441		247.711	0.400232	0.230657	1.73518	0.0827087	0.320366		ZNF395	zinc finger protein 395 [Source:VGNC Symbol;Acc:VGNC:37266]
ENSBTAG00000001189		0.58626	5.85318	8.98459	0.00272265	0.0244441		185.36	0.313947	0.173647	1.80797	0.0706119	0.296999		AP1B1	adaptor related protein complex 1 subunit beta 1 [Source:VGNC Symbol;Acc:VGNC:25976]
ENSBTAG00000002256		0.86007	7.84465	8.976	0.00273549	0.0245353		753.47	0.570856	0.295832	1.92967	0.0536481	0.258426		YEATS4	YEATS domain containing 4 [Source:VGNC Symbol;Acc:VGNC:37021]
ENSBTAG00000006486		0.502918	6.19273	8.97331	0.00273952	0.0245531		237.5	0.228948	0.136507	1.67719	0.093505	0.336579		TSEN34	tRNA splicing endonuclease subunit 34 [Source:VGNC Symbol;Acc:VGNC:36411]
ENSBTAG00000009487		0.544302	4.74049	8.97147	0.00274228	0.0245594		86.2276	0.271421	0.177988	1.52494	0.127274	0.392281		TMEM223	transmembrane protein 223 [Source:VGNC Symbol;Acc:VGNC:36044]
ENSBTAG00000025903		0.466173	7.2922	8.96891	0.00274613	0.0245755		516.717	0.170744	0.134721	1.26739	0.205016	0.490413		GLDC	glycine decarboxylase [Source:VGNC Symbol;Acc:VGNC:29395]
ENSBTAG00000009636		0.462821	5.04832	8.96356	0.00275418	0.0246291		105.447	0.184501	0.114248	1.61491	0.106329	0.359488		SLC7A6OS	solute carrier family 7 member 6 opposite strand [Source:NCBI gene (formerly Entrezgene);Acc:512543]
ENSBTAG00000011405		0.692569	5.26559	8.95683	0.00276435	0.0246838		123.832	0.41121	0.229585	1.7911	0.0732772	0.301469		CEP72	centrosomal protein 72 [Source:VGNC Symbol;Acc:VGNC:27212]
ENSBTAG00000020947		0.599489	5.23064	8.95678	0.00276442	0.0246838		119.166	0.331449	0.183597	1.8053	0.0710277	0.297514		RNF103	ring finger protein 103 [Source:VGNC Symbol;Acc:VGNC:34008]
ENSBTAG00000018937		0.633972	4.62462	8.95236	0.00277111	0.0247251		78.3968	0.359825	0.202026	1.78108	0.074899	0.304129		HMOX2	heme oxygenase 2 [Source:VGNC Symbol;Acc:VGNC:29886]
ENSBTAG00000005877		1.27341	7.01274	8.95023	0.00277434	0.0247355		415.305	0.958878	0.401337	2.38921	0.0168845	0.14197		FAM83A	family with sequence similarity 83 member A [Source:VGNC Symbol;Acc:VGNC:28832]
ENSBTAG00000013884		1.19246	3.44054	8.94806	0.00277765	0.0247404		32.7657	0.903181	0.406202	2.22348	0.0261836	0.177095		SIPA1	signal-induced proliferation-associated 1 [Source:VGNC Symbol;Acc:VGNC:34627]
ENSBTAG00000033322		0.527951	5.09573	8.94715	0.00277903	0.0247404		109.565	0.253235	0.151416	1.67245	0.0944365	0.338405		SRP9	signal recognition particle 9 [Source:VGNC Symbol;Acc:VGNC:35288]
ENSBTAG00000013339		-1.14686	5.3468	8.94258	0.00278599	0.0247743		144.78	-1.48409	0.373935	-3.96886	7.22188e-05	0.00452407		NEBL	nebulette [Source:VGNC Symbol;Acc:VGNC:57012]
ENSBTAG00000046750		0.758215	4.64446	8.94193	0.00278698	0.0247743		80.3936	0.475347	0.260914	1.82185	0.0684774	0.293183		B3GNT3	UDP-GlcNAc:betaGal beta-1,3-N-acetylglucosaminyltransferase 3 [Source:VGNC Symbol;Acc:VGNC:26379]
ENSBTAG00000002434		0.57173	5.46828	8.93497	0.00279763	0.0248136		142.668	0.280441	0.182995	1.5325	0.125399	0.390274		WDR18	WD repeat domain 18 [Source:VGNC Symbol;Acc:VGNC:36885]
ENSBTAG00000008759		0.577922	3.93788	8.93568	0.00279653	0.0248136		48.524	0.308101	0.180396	1.70791	0.087653	0.328908		CDC23	cell division cycle 23 [Source:VGNC Symbol;Acc:VGNC:50038]
ENSBTAG00000024027		0.47329	6.0996	8.93626	0.00279565	0.0248136		224.387	0.18868	0.142764	1.32162	0.186293	0.468573		TRMT10C	tRNA methyltransferase 10C, mitochondrial RNase P subunit [Source:VGNC Symbol;Acc:VGNC:36367]
ENSBTAG00000001616		0.502502	5.75466	8.92548	0.00281219	0.0248388		174.994	0.226559	0.142123	1.59411	0.110912	0.368304		ZNF592	zinc finger protein 592 [Source:VGNC Symbol;Acc:VGNC:37308]
ENSBTAG00000004916		0.60467	5.09555	8.92399	0.00281449	0.0248388		107.592	0.33248	0.17609	1.88813	0.0590086	0.272286		ARFGAP1	ADP ribosylation factor GTPase activating protein 1 [Source:VGNC Symbol;Acc:VGNC:56176]
ENSBTAG00000009574		0.489247	5.70145	8.92244	0.00281688	0.0248388		167.952	0.211142	0.136338	1.54867	0.121461	0.384975		ARFGAP2	ADP ribosylation factor GTPase activating protein 2 [Source:VGNC Symbol;Acc:VGNC:26062]
ENSBTAG00000018496		0.558351	5.68664	8.92973	0.00280566	0.0248388		167.661	0.278495	0.186387	1.49418	0.135129	0.40559		TIMM17B	translocase of inner mitochondrial membrane 17B [Source:VGNC Symbol;Acc:VGNC:49573]
ENSBTAG00000030175		0.532544	5.08151	8.9256	0.00281201	0.0248388		109.764	0.238599	0.17157	1.39068	0.164323	0.441132		FBF1	Fas binding factor 1 [Source:VGNC Symbol;Acc:VGNC:55830]
ENSBTAG00000047424		0.533446	4.17908	8.92419	0.00281418	0.0248388		57.5293	0.269446	0.167858	1.6052	0.10845	0.363152		TRIP10	thyroid hormone receptor interactor 10 [Source:VGNC Symbol;Acc:VGNC:106998]
ENSBTAG00000048965		-0.853756	6.08243	8.92808	0.00280819	0.0248388		242.923	-1.20577	0.309991	-3.88971	0.000100365	0.00577341		TVP23B	trans-golgi network vesicle B [Source:NCBI gene (formerly Entrezgene);Acc:513550]
ENSBTAG00000052791		0.691201	9.8799	8.92232	0.00281707	0.0248388		3110.86	0.38538	0.236982	1.6262	0.103906	0.35511		JUND	JunD proto-onco, AP-1 transcription factor subunit [Source:NCBI gene (formerly Entrezgene);Acc:517192]
ENSBTAG00000017033		0.576381	5.51516	8.92039	0.00282005	0.0248467		148.216	0.293775	0.192721	1.52435	0.127421	0.392454		LSR	lipolysis stimulated lipoprotein receptor [Source:VGNC Symbol;Acc:VGNC:31064]
ENSBTAG00000012642		0.762519	3.52627	8.91311	0.00283131	0.0249136		34.1956	0.499009	0.242715	2.05594	0.039788	0.221014		TRADD	TNFRSF1A associated via death domain [Source:VGNC Symbol;Acc:VGNC:36269]
ENSBTAG00000013110		0.694945	3.67321	8.91279	0.0028318	0.0249136		39.7524	0.41166	0.226345	1.81873	0.0689524	0.294018		FARP2	FERM, ARH/RhoGEF and pleckstrin domain protein 2 [Source:VGNC Symbol;Acc:VGNC:55172]
ENSBTAG00000005384		0.477967	6.99985	8.90822	0.00283889	0.0249577		416.866	0.194961	0.114584	1.70146	0.0888561	0.330542		COPZ1	COPI coat complex subunit zeta 1 [Source:VGNC Symbol;Acc:VGNC:27607]
ENSBTAG00000009948		0.546465	5.26297	8.90566	0.00284289	0.0249744		123.756	0.274634	0.175684	1.56323	0.117999	0.379331		TRIM25	tripartite motif containing 25 [Source:VGNC Symbol;Acc:VGNC:36322]
ENSBTAG00000011987		0.712857	3.94149	8.90071	0.00285059	0.0250237		47.7133	0.452567	0.233233	1.94041	0.0523305	0.254526		ERG28	ergosterol biosynthesis 28 homolog [Source:VGNC Symbol;Acc:VGNC:55113]
ENSBTAG00000005208		0.582724	3.8209	8.89752	0.00285558	0.0250308		43.9898	0.318479	0.176401	1.80542	0.0710087	0.297514		CLEC16A	C-type lectin domain containing 16A [Source:VGNC Symbol;Acc:VGNC:27426]
ENSBTAG00000010196		0.471314	5.19829	8.89752	0.00285558	0.0250308		119.394	0.200975	0.13093	1.53498	0.124789	0.389538		NUP43	nucleoporin 43 [Source:VGNC Symbol;Acc:VGNC:32361]
ENSBTAG00000018804		0.629369	4.9237	8.89415	0.00286087	0.0250588		96.9893	0.363754	0.194667	1.8686	0.0616787	0.278436		CELSR2	cadherin EGF LAG seven-pass G-type receptor 2 [Source:VGNC Symbol;Acc:VGNC:27170]
ENSBTAG00000002791		0.552255	6.39971	8.88627	0.00287323	0.0251486		273.289	0.275602	0.156495	1.7611	0.0782222	0.31125		SEC24C	SEC24 homolog C, COPII coat complex component [Source:VGNC Symbol;Acc:VGNC:34415]
ENSBTAG00000045664		0.519469	7.32757	8.88158	0.00288061	0.0251949		526.482	0.234668	0.153272	1.53105	0.125757	0.390826		LRRC41	leucine rich repeat containing 41 [Source:NCBI gene (formerly Entrezgene);Acc:337889]
ENSBTAG00000000179		1.15197	2.46674	8.87495	0.0028911	0.025249		15.1437	0.912428	0.380161	2.40011	0.0163901	0.139429		RPUSD1	RNA pseudouridine synthase domain containing 1 [Source:VGNC Symbol;Acc:VGNC:34154]
ENSBTAG00000010450		0.639365	5.25725	8.876	0.00288944	0.025249		123.264	0.35709	0.206102	1.73259	0.083169	0.320981		WIZ	WIZ zinc finger [Source:VGNC Symbol;Acc:VGNC:36947]
ENSBTAG00000014325		0.757131	3.4513	8.87366	0.00289314	0.025249		32.9899	0.484983	0.234183	2.07096	0.0383628	0.216413		C3H1orf109	chromosome 3 C1orf109 homolog [Source:VGNC Symbol;Acc:VGNC:52706]
ENSBTAG00000006966		0.78367	5.45732	8.86568	0.00290582	0.0253325		143.341	0.451358	0.28275	1.59632	0.110418	0.367846		NRM	nurim [Source:VGNC Symbol;Acc:VGNC:49560]
ENSBTAG00000053951		0.857622	4.0898	8.86498	0.00290694	0.0253325		52.3431	0.58468	0.28783	2.03133	0.0422212	0.229209		SPX	spexin hormone [Source:VGNC Symbol;Acc:VGNC:35262]
ENSBTAG00000009961		0.533866	4.2262	8.85811	0.0029179	0.0254033		58.9154	0.266357	0.161718	1.64705	0.0995484	0.348248		E4F1	E4F transcription factor 1 [Source:VGNC Symbol;Acc:VGNC:28293]
ENSBTAG00000027069		0.465788	4.45846	8.85722	0.00291931	0.0254033		70.8641	0.208388	0.125465	1.66092	0.0967296	0.342535		RAMAC	RNA guanine-7 methyltransferase activating subunit [Source:VGNC Symbol;Acc:VGNC:55894]
ENSBTAG00000025442		-1.36476	2.00761	8.8504	0.00293024	0.0254799		11.9881	-1.62962	0.468462	-3.47866	0.000503936	0.0174266		HSPA1L	heat shock 70kDa protein 1-like [Source:NCBI gene (formerly Entrezgene);Acc:540190]
ENSBTAG00000009345		0.479921	7.02378	8.84669	0.00293621	0.0255132		428.386	0.190754	0.14373	1.32716	0.184454	0.466129		AMZ2	archaelysin family metallopeptidase 2 [Source:VGNC Symbol;Acc:VGNC:25878]
ENSBTAG00000012244		0.627241	9.03304	8.84148	0.0029446	0.0255496		1723.12	0.322906	0.205348	1.57248	0.115838	0.375713		TUBA1B	tubulin, alpha 1b [Source:NCBI gene (formerly Entrezgene);Acc:539882]
ENSBTAG00000026114		0.470097	4.68622	8.84144	0.00294466	0.0255496		82.1897	0.209207	0.135358	1.54558	0.122206	0.386227		UBE2F	ubiquitin conjugating enzyme E2 F (putative) [Source:VGNC Symbol;Acc:VGNC:55693]
ENSBTAG00000025809		0.726702	4.05018	8.83912	0.00294841	0.0255636		51.2886	0.461529	0.237399	1.94411	0.0518822	0.253636		ABHD8	abhydrolase domain containing 8 [Source:VGNC Symbol;Acc:VGNC:25504]
ENSBTAG00000023369		1.11134	4.39452	8.83305	0.00295823	0.0256302		65.7662	0.831724	0.38033	2.18685	0.0287535	0.18533		GRIN2D	glutamate ionotropic receptor NMDA type subunit 2D [Source:VGNC Symbol;Acc:VGNC:29649]
ENSBTAG00000003218		0.494967	4.82919	8.82745	0.00296733	0.0256718		91.8652	0.223876	0.147209	1.5208	0.12831	0.393951		RAB28	RAB28, member RAS onco family [Source:VGNC Symbol;Acc:VGNC:33635]
ENSBTAG00000009265		0.743945	9.50081	8.82854	0.00296555	0.0256718		2360.61	0.467885	0.239606	1.95272	0.0508522	0.251407		NR5A2	nuclear receptor subfamily 5 group A member 2 [Source:VGNC Symbol;Acc:VGNC:32249]
ENSBTAG00000014886		0.547888	7.9592	8.82227	0.00297576	0.0257262		817.601	0.255447	0.167149	1.52826	0.126448	0.391856		MEX3C	mex-3 RNA binding family member C [Source:VGNC Symbol;Acc:VGNC:31420]
ENSBTAG00000034385		1.67436	2.43276	8.82066	0.00297839	0.0257303		14.5044	1.45018	0.580727	2.49719	0.0125183	0.120113		GPR162	G protein-coupled receptor 162 [Source:VGNC Symbol;Acc:VGNC:29567]
ENSBTAG00000007723		0.516822	5.3821	8.80897	0.00299752	0.0258769		134.258	0.243483	0.140529	1.73262	0.0831637	0.320981		KDSR	3-ketodihydrosphingosine reductase [Source:VGNC Symbol;Acc:VGNC:30536]
ENSBTAG00000022530		0.763304	2.96684	8.79552	0.00301971	0.0260497		22.905	0.499748	0.233566	2.13965	0.0323832	0.196355		TMEM186	transmembrane protein 186 [Source:VGNC Symbol;Acc:VGNC:36013]
ENSBTAG00000005152		0.540768	4.30912	8.79274	0.00302431	0.0260518		62.6456	0.267968	0.162423	1.64982	0.0989798	0.34669		TK2	thymidine kinase 2 [Source:VGNC Symbol;Acc:VGNC:103723]
ENSBTAG00000020109		0.608331	6.93103	8.79356	0.00302296	0.0260518		402.977	0.30006	0.212896	1.40942	0.158712	0.433955		TRAP1	TNF receptor associated protein 1 [Source:VGNC Symbol;Acc:VGNC:36283]
ENSBTAG00000000843		0.550752	5.45308	8.78638	0.00303488	0.026124		140.554	0.269947	0.172037	1.56913	0.116618	0.376557		NDRG2	NDRG family member 2 [Source:VGNC Symbol;Acc:VGNC:50007]
ENSBTAG00000001712		0.520867	4.83208	8.77831	0.00304834	0.026221		90.9784	0.255298	0.15788	1.61704	0.10587	0.35885		CMTM7	CKLF like MARVEL transmembrane domain containing 7 [Source:VGNC Symbol;Acc:VGNC:27487]
ENSBTAG00000002135		-1.27093	1.31061	8.77356	0.00305629	0.0262705		9.97716	-1.63455	0.466767	-3.50184	0.000462053	0.0163564		CD69	CD69 molecule [Source:VGNC Symbol;Acc:VGNC:27043]
ENSBTAG00000011698		0.509596	5.11154	8.76435	0.00307176	0.0263845		111.627	0.234544	0.155841	1.50502	0.132318	0.400684		TYK2	tyrosine kinase 2 [Source:VGNC Symbol;Acc:VGNC:36548]
ENSBTAG00000052094		0.995289	2.35486	8.76187	0.00307593	0.0264014		13.555	0.744703	0.332793	2.23773	0.0252384	0.173796
ENSBTAG00000000330		0.654242	5.45182	8.75114	0.00309409	0.0265382		140.966	0.381895	0.214105	1.78368	0.0744759	0.303303		ALDH16A1	aldehyde dehydrogenase 16 family member A1 [Source:VGNC Symbol;Acc:VGNC:25806]
ENSBTAG00000003193		0.996959	2.30893	8.7438	0.00310656	0.0266261		13.4693	0.739039	0.343783	2.14973	0.0315768	0.193752		RPUSD2	RNA pseudouridine synthase domain containing 2 [Source:VGNC Symbol;Acc:VGNC:34155]
ENSBTAG00000001856		0.516489	5.42253	8.74211	0.00310945	0.0266317		139.081	0.229634	0.166034	1.38306	0.166648	0.444095		POLR2C	RNA polymerase II subunit C [Source:VGNC Symbol;Acc:VGNC:33137]
ENSBTAG00000011726		0.542134	4.51698	8.73783	0.00311676	0.0266753		72.8011	0.279101	0.168564	1.65576	0.0977706	0.344037		CRYL1	crystallin lambda 1 [Source:VGNC Symbol;Acc:VGNC:27744]
ENSBTAG00000001435		0.531118	5.59661	8.72883	0.00313217	0.0267593		156.026	0.259232	0.153597	1.68774	0.0914611	0.332826		ARL6IP6	ADP ribosylation factor like GTPase 6 interacting protein 6 [Source:VGNC Symbol;Acc:VGNC:26152]
ENSBTAG00000004438		0.43577	5.04042	8.72861	0.00313254	0.0267593		106.015	0.163772	0.117307	1.39609	0.162686	0.438805		XPNPEP1	X-prolyl aminopeptidase 1 [Source:VGNC Symbol;Acc:VGNC:36994]
ENSBTAG00000011810		0.71136	5.32671	8.72688	0.00313552	0.0267593		128.068	0.426149	0.235431	1.81008	0.0702836	0.296507		ANGPTL2	angiopoietin like 2 [Source:VGNC Symbol;Acc:VGNC:25891]
ENSBTAG00000011879		0.590842	5.89307	8.72756	0.00313436	0.0267593		193.091	0.303394	0.193437	1.56843	0.11678	0.376825		B4GALT2	beta-1,4-galactosyltransferase 2 [Source:VGNC Symbol;Acc:VGNC:26389]
ENSBTAG00000014401		0.529207	5.44254	8.71309	0.00315934	0.0269433		140.082	0.251573	0.160225	1.57012	0.116388	0.376372		SORBS3	sorbin and SH3 domain containing 3 [Source:VGNC Symbol;Acc:VGNC:35129]
ENSBTAG00000015037		0.942413	2.8342	8.71023	0.00316428	0.0269663		20.2393	0.692311	0.30395	2.27771	0.0227439	0.165128		GAREM2	GRB2 associated regulator of MAPK1 subtype 2 [Source:VGNC Symbol;Acc:VGNC:58378]
ENSBTAG00000006590		0.507054	5.11655	8.70493	0.00317351	0.0270005		111.853	0.238959	0.160417	1.48961	0.136327	0.407381		NUDT16L1	nudix hydrolase 16 like 1 [Source:VGNC Symbol;Acc:VGNC:32331]
ENSBTAG00000015205		0.75664	5.00703	8.70592	0.00317179	0.0270005		100.096	0.498739	0.242038	2.06058	0.0393429	0.219518		NCK2	NCK adaptor protein 2 [Source:VGNC Symbol;Acc:VGNC:31914]
ENSBTAG00000020334		0.626504	4.08324	8.70403	0.00317507	0.0270005		52.0165	0.357401	0.186753	1.91377	0.0556498	0.262974		ENTPD5	ectonucleoside triphosphate diphosphohydrolase 5 (inactive) [Source:VGNC Symbol;Acc:VGNC:28511]
ENSBTAG00000013277		0.631366	4.13364	8.70104	0.00318028	0.0270081		54.8148	0.373034	0.195523	1.90788	0.0564071	0.265147		CCDC22	coiled-coil domain containing 22 [Source:VGNC Symbol;Acc:VGNC:26886]
ENSBTAG00000013722		0.496656	4.83124	8.69964	0.00318273	0.0270081		91.804	0.218848	0.147253	1.4862	0.137226	0.408739		AARS2	alanyl-tRNA synthetase 2, mitochondrial [Source:VGNC Symbol;Acc:VGNC:25449]
ENSBTAG00000015166		-0.912009	4.51045	8.70041	0.00318139	0.0270081		77.367	-1.19223	0.309181	-3.85611	0.000115207	0.00615382		PNLDC1	PARN like ribonuclease domain containing exonuclease 1 [Source:VGNC Symbol;Acc:VGNC:33082]
ENSBTAG00000021307		0.507365	8.0523	8.68574	0.00320709	0.0271955		873.804	0.228144	0.149601	1.52502	0.127255	0.392281		BNIP3L	BCL2 interacting protein 3 like [Source:VGNC Symbol;Acc:VGNC:26534]
ENSBTAG00000001717		0.637526	4.98971	8.68263	0.00321258	0.0272227		101.44	0.356676	0.206687	1.72569	0.0844038	0.323062		AURKB	aurora kinase B [Source:VGNC Symbol;Acc:VGNC:26351]
ENSBTAG00000051333		-1.56734	6.03715	8.68015	0.00321694	0.0272404		231.528	-1.89707	0.530031	-3.57916	0.000344697	0.0134342		ARID5B	AT-rich interaction domain 5B [Source:VGNC Symbol;Acc:VGNC:26132]
ENSBTAG00000026356		0.59581	4.35316	8.67035	0.00323429	0.027368		65.541	0.320521	0.19739	1.62379	0.10442	0.356356		DGAT1	diacylglycerol O-acyltransferase 1 [Source:VGNC Symbol;Acc:VGNC:28020]
ENSBTAG00000021103		0.436973	5.60934	8.66728	0.00323974	0.0273947		158.078	0.150969	0.117477	1.2851	0.198757	0.482967		SLC35F5	solute carrier family 35 member F5 [Source:VGNC Symbol;Acc:VGNC:34835]
ENSBTAG00000014840		0.591339	6.29405	8.66126	0.00325046	0.027466		255.31	0.316074	0.192648	1.64068	0.100864	0.349604		MTX1	metaxin 1 [Source:VGNC Symbol;Acc:VGNC:55630]
ENSBTAG00000021456		0.598909	4.42364	8.6517	0.00326757	0.0275716		68.4332	0.325487	0.18793	1.73196	0.0832812	0.320981		MUS81	MUS81 structure-specific endonuclease subunit [Source:VGNC Symbol;Acc:VGNC:31762]
ENSBTAG00000021941		1.0994	4.92139	8.65251	0.00326611	0.0275716		96.1661	0.7732	0.374546	2.06436	0.0389833	0.218881		DPP6	dipeptidyl peptidase like 6 [Source:VGNC Symbol;Acc:VGNC:106716]
ENSBTAG00000020431		0.476522	5.41706	8.63885	0.00329069	0.0277471		139.942	0.205807	0.151142	1.36168	0.1733	0.452652		DERL2	derlin 2 [Source:VGNC Symbol;Acc:VGNC:28011]
ENSBTAG00000009569		0.722428	5.69375	8.63324	0.00330084	0.0277639		167.241	0.423171	0.25714	1.64568	0.0998295	0.348394		DOCK6	dedicator of cytokinesis 6 [Source:VGNC Symbol;Acc:VGNC:28160]
ENSBTAG00000010626		0.593237	5.7551	8.63289	0.00330148	0.0277639		178.326	0.281806	0.217373	1.29641	0.194833	0.478092		SH3GLB2	SH3 domain containing GRB2 like, endophilin B2 [Source:VGNC Symbol;Acc:VGNC:34576]
ENSBTAG00000016331		0.579298	5.41998	8.63589	0.00329604	0.0277639		140.59	0.280813	0.209585	1.33985	0.180294	0.462341		ROGDI	rogdi atypical leucine zipper [Source:VGNC Symbol;Acc:VGNC:34083]
ENSBTAG00000021248		0.471625	5.08431	8.63262	0.00330197	0.0277639		109.242	0.204675	0.142679	1.43451	0.151426	0.424571		C25H7orf26	chromosome 25 C7orf26 homolog [Source:VGNC Symbol;Acc:VGNC:52689]
ENSBTAG00000015099		0.504739	7.05559	8.62851	0.00330943	0.0278071		436.727	0.224471	0.154506	1.45282	0.146273	0.418696		RPL26L1	ribosomal protein L26 like 1 [Source:NCBI gene (formerly Entrezgene);Acc:534970]
ENSBTAG00000010389		0.817238	5.62538	8.62582	0.0033143	0.0278285		160.777	0.497073	0.292035	1.7021	0.0887371	0.330542		STBD1	starch binding domain 1 [Source:VGNC Symbol;Acc:VGNC:35376]
ENSBTAG00000007093		0.864378	2.1351	8.61726	0.00332992	0.0279401		12.0587	0.605516	0.302137	2.00411	0.0450585	0.235954		DDX11	DEAD/H-box helicase 11 [Source:HGNC Symbol;Acc:HGNC:2736]
ENSBTAG00000018813		0.520665	6.94476	8.61152	0.00334044	0.0280087		401.362	0.239233	0.150147	1.59332	0.111088	0.368304		IDH3B	isocitrate dehydrogenase (NAD(+)) 3 non-catalytic subunit beta [Source:NCBI gene (formerly Entrezgene);Acc:613338]
ENSBTAG00000003866		0.529095	4.30613	8.60915	0.00334478	0.0280254		62.3341	0.261445	0.159339	1.64081	0.100836	0.349604		PPP1R8	protein phosphatase 1 regulatory subunit 8 [Source:VGNC Symbol;Acc:VGNC:33249]
ENSBTAG00000015339		0.660324	4.05714	8.60672	0.00334925	0.0280433		51.3983	0.391337	0.209234	1.87034	0.0614371	0.278365		ENDOV	endonuclease V [Source:VGNC Symbol;Acc:VGNC:28492]
ENSBTAG00000026971		1.05533	2.94622	8.60454	0.00335327	0.0280572		22.7883	0.777721	0.359984	2.16043	0.0307391	0.190462		CDCA5	cell division cycle associated 5 [Source:VGNC Symbol;Acc:VGNC:56261]
ENSBTAG00000012749		0.548087	6.94546	8.60035	0.00336098	0.0281021		402.158	0.258173	0.168208	1.53484	0.124822	0.38954		CUL7	cullin 7 [Source:VGNC Symbol;Acc:VGNC:27835]
ENSBTAG00000020232		0.666887	4.43236	8.59496	0.00337094	0.0281657		67.4262	0.386933	0.222075	1.74236	0.081446	0.317964		REXO1	RNA exonuclease 1 homolog [Source:VGNC Symbol;Acc:VGNC:55305]
ENSBTAG00000008417		0.507725	5.46259	8.58867	0.00338261	0.0281661		142.935	0.233074	0.155737	1.49659	0.1345	0.404184		VPS29	VPS29 retromer complex component [Source:VGNC Symbol;Acc:VGNC:36816]
ENSBTAG00000008591		0.618865	7.07048	8.58732	0.00338511	0.0281661		436.548	0.332519	0.197124	1.68685	0.091632	0.333144		CAMTA2	calmodulin binding transcription activator 2 [Source:VGNC Symbol;Acc:VGNC:26733]
ENSBTAG00000012791		0.591976	4.3782	8.58826	0.00338337	0.0281661		65.225	0.323984	0.187649	1.72654	0.0842502	0.323014		GATC	glutamyl-tRNA amidotransferase subunit C [Source:NCBI gene (formerly Entrezgene);Acc:615845]
ENSBTAG00000013113		0.472193	7.72783	8.5934	0.00337384	0.0281661		698.484	0.19027	0.135885	1.40022	0.161447	0.437534		VDAC1	voltage dependent anion channel 1 [Source:VGNC Symbol;Acc:VGNC:36782]
ENSBTAG00000014956		0.682514	6.0681	8.58785	0.00338413	0.0281661		219.027	0.382808	0.241045	1.58812	0.112259	0.370747		JSRP1	junctional sarcoplasmic reticulum protein 1 [Source:VGNC Symbol;Acc:VGNC:50101]
ENSBTAG00000021807		1.94116	3.9358	8.59185	0.00337672	0.0281661		45.3119	1.62487	0.683298	2.37798	0.0174076	0.14404		TAC3	tachykinin 3 [Source:VGNC Symbol;Acc:VGNC:35556]
ENSBTAG00000007622		0.652467	7.76907	8.58549	0.00338853	0.028175		711.902	0.384244	0.212791	1.80574	0.0709591	0.297514		CTSD	cathepsin D [Source:VGNC Symbol;Acc:VGNC:103056]
ENSBTAG00000019006		0.773695	4.14847	8.58365	0.00339195	0.0281838		54.4146	0.511949	0.245884	2.08208	0.0373355	0.213123		WDR24	WD repeat domain 24 [Source:VGNC Symbol;Acc:VGNC:36887]
ENSBTAG00000007402		-1.33295	4.52077	8.58039	0.00339803	0.0282148		80.7618	-1.65326	0.428193	-3.86102	0.000112916	0.00608577		ZFAND2A	zinc finger AN1-type containing 2A [Source:VGNC Symbol;Acc:VGNC:37149]
ENSBTAG00000031279		0.64222	5.64093	8.57662	0.00340507	0.0282498		159.792	0.376319	0.210658	1.7864	0.0740343	0.302436		SELENOM	selenoprotein M [Source:VGNC Symbol;Acc:VGNC:53920]
ENSBTAG00000053353		-1.0143	4.41356	8.5756	0.00340697	0.0282498		79.427	-1.3523	0.363492	-3.72031	0.000198979	0.00953253
ENSBTAG00000015898		0.579658	4.14382	8.57134	0.00341497	0.0282869		56.5162	0.302058	0.192837	1.56639	0.117257	0.377653		RABL3	RAB, member of RAS onco family like 3 [Source:VGNC Symbol;Acc:VGNC:33673]
ENSBTAG00000040338		0.891303	8.12035	8.57069	0.00341618	0.0282869		911.594	0.590606	0.309663	1.90725	0.0564883	0.265252		OBSL1	obscurin like cytoskeletal adaptor 1 [Source:VGNC Symbol;Acc:VGNC:32395]
ENSBTAG00000046644		0.455499	5.85179	8.56501	0.00342685	0.0283556		189.798	0.177396	0.146893	1.20765	0.227181	0.514716		HRAS	HRas proto-onco, GTPase [Source:VGNC Symbol;Acc:VGNC:29951]
ENSBTAG00000010416		-0.895611	1.69112	8.55916	0.00343788	0.0284273		10.4554	-1.18886	0.320093	-3.71411	0.000203918	0.00964378		RIN3	Ras and Rab interactor 3 [Source:VGNC Symbol;Acc:VGNC:53950]
ENSBTAG00000021799		0.638231	7.23955	8.55739	0.00344123	0.0284353		490.983	0.37302	0.202311	1.84379	0.0652133	0.286413		RCN3	reticulocalbin 3 [Source:VGNC Symbol;Acc:VGNC:33833]
ENSBTAG00000010234		0.50598	5.88106	8.55063	0.00345403	0.0285017		191.608	0.234328	0.158217	1.48105	0.138593	0.409549		DHRS1	dehydrogenase/reductase 1 [Source:VGNC Symbol;Acc:VGNC:28039]
ENSBTAG00000037493		0.527578	6.91588	8.55131	0.00345273	0.0285017		393.714	0.244089	0.15457	1.57915	0.114302	0.372863		PUF60	poly(U) binding splicing factor 60 [Source:VGNC Symbol;Acc:VGNC:53878]
ENSBTAG00000000404		0.522487	4.81776	8.54613	0.00346257	0.0285506		89.7098	0.251663	0.153841	1.63587	0.101867	0.350846		NAXE	NAD(P)HX epimerase [Source:VGNC Symbol;Acc:VGNC:55632]
ENSBTAG00000001037		0.801673	3.60863	8.54375	0.00346711	0.0285506		37.383	0.528969	0.271883	1.94557	0.0517058	0.253031		MAP4K2	mitogen-activated protein kinase kinase kinase kinase 2 [Source:VGNC Symbol;Acc:VGNC:31205]
ENSBTAG00000017801		0.50575	6.61335	8.54432	0.00346602	0.0285506		319.975	0.227142	0.148786	1.52664	0.126851	0.391932		ATP6AP2	ATPase H+ transporting accessory protein 2 [Source:NCBI gene (formerly Entrezgene);Acc:513520]
ENSBTAG00000004077		0.500021	7.67521	8.5372	0.00347961	0.0285822		671.667	0.212639	0.149619	1.4212	0.155259	0.430118		YWHAG	tyrosine 3-monooxygenase/tryptophan 5-monooxygenase activation protein gamma [Source:VGNC Symbol;Acc:VGNC:37046]
ENSBTAG00000005691		-0.760094	4.78707	8.53681	0.00348036	0.0285822		92.9246	-1.0422	0.255622	-4.07709	4.56023e-05	0.00332175		FGF2	fibroblast growth factor 2 [Source:VGNC Symbol;Acc:VGNC:107260]
ENSBTAG00000010390		0.429348	5.8106	8.53673	0.0034805	0.0285822		184.579	0.146302	0.130085	1.12466	0.260733	0.550322		SRI	sorcin [Source:VGNC Symbol;Acc:VGNC:35281]
ENSBTAG00000014883		0.484724	7.91385	8.53867	0.0034768	0.0285822		791.559	0.209392	0.132586	1.57929	0.114269	0.372863		GABARAP	GABA type A receptor-associated protein [Source:VGNC Symbol;Acc:VGNC:29185]
ENSBTAG00000001105		0.551667	6.74652	8.53128	0.00349094	0.0286483		351.29	0.24742	0.177086	1.39717	0.162361	0.438522		ANXA4	annexin A4 [Source:VGNC Symbol;Acc:VGNC:25966]
ENSBTAG00000011455		0.855185	3.72177	8.52999	0.00349342	0.0286489		40.4419	0.591804	0.288122	2.05401	0.0399751	0.221641		POLA2	DNA polymerase alpha 2, accessory subunit [Source:VGNC Symbol;Acc:VGNC:33111]
ENSBTAG00000011738		0.690932	4.58886	8.52861	0.00349607	0.0286511		76.9676	0.408791	0.241116	1.69541	0.0899973	0.331576		TFR2	transferrin receptor 2 [Source:VGNC Symbol;Acc:VGNC:35796]
ENSBTAG00000021935		0.570148	5.63466	8.52119	0.00351036	0.0287484		161.772	0.272638	0.191712	1.42213	0.15499	0.429669		ELMOD3	ELMO domain containing 3 [Source:VGNC Symbol;Acc:VGNC:28443]
ENSBTAG00000015882		0.509053	5.32659	8.51898	0.00351461	0.0287635		129.245	0.237203	0.153148	1.54885	0.121418	0.384941		UBE2J2	ubiquitin conjugating enzyme E2 J2 [Source:VGNC Symbol;Acc:VGNC:36586]
ENSBTAG00000020898		0.855177	3.79519	8.51713	0.00351819	0.0287732		40.6467	0.622317	0.282223	2.20506	0.0274502	0.180739		CHST12	carbohydrate sulfotransferase 12 [Source:VGNC Symbol;Acc:VGNC:27340]
ENSBTAG00000004179		0.560887	4.65616	8.50447	0.00354275	0.0289345		81.9105	0.289846	0.185552	1.56207	0.118271	0.379331		PSMD9	proteasome 26S subunit, non-ATPase 9 [Source:VGNC Symbol;Acc:VGNC:53917]
ENSBTAG00000015538		0.474599	5.80433	8.50529	0.00354115	0.0289345		181.129	0.20047	0.142636	1.40546	0.159883	0.435367		LEMD2	LEM domain nuclear envelope protein 2 [Source:VGNC Symbol;Acc:VGNC:30836]
ENSBTAG00000009727		0.524209	6.0172	8.50181	0.00354793	0.028957		211.21	0.2494	0.166868	1.49459	0.135021	0.405401		ADIPOR1	adiponectin receptor 1 [Source:VGNC Symbol;Acc:VGNC:25678]
ENSBTAG00000011640		0.727005	5.9483	8.50051	0.00355047	0.028958		200.812	0.43557	0.25771	1.69016	0.0909978	0.332321		PLPP3	phospholipid phosphatase 3 [Source:VGNC Symbol;Acc:VGNC:33046]
ENSBTAG00000010170		0.494917	8.0865	8.49879	0.00355382	0.0289656		890.217	0.220688	0.131008	1.68454	0.0920766	0.334045		MBTPS1	membrane bound transcription factor peptidase, site 1 [Source:VGNC Symbol;Acc:VGNC:31291]
ENSBTAG00000022539		0.496448	5.0298	8.49755	0.00355626	0.0289657		105.719	0.22245	0.156897	1.41781	0.156247	0.431063		POLR2K	RNA polymerase II, I and III subunit K [Source:VGNC Symbol;Acc:VGNC:57357]
ENSBTAG00000020518		0.488472	7.64779	8.49365	0.00356388	0.029008		657.836	0.212486	0.135608	1.56691	0.117136	0.377421		PARK7	Parkinsonism associated deglycase [Source:VGNC Symbol;Acc:VGNC:32586]
ENSBTAG00000009034		0.392046	7.9551	8.48813	0.00357472	0.0290567		820.072	0.100298	0.0836503	1.19901	0.230523	0.518363		AP3D1	adaptor related protein complex 3 subunit delta 1 [Source:VGNC Symbol;Acc:VGNC:25988]
ENSBTAG00000048885		0.606808	4.21461	8.48863	0.00357374	0.0290567		57.8863	0.34435	0.19258	1.78809	0.0737612	0.302244
ENSBTAG00000007348		0.631086	10.7002	8.48161	0.00358754	0.0290623		5473.31	0.334812	0.207661	1.6123	0.106896	0.360488		STRA6	signaling receptor and transporter of retinol STRA6 [Source:VGNC Symbol;Acc:VGNC:35417]
ENSBTAG00000014205		0.45493	5.93296	8.4805	0.00358974	0.0290623		198.122	0.17956	0.120556	1.48943	0.136373	0.407416		PRKAR2A	protein kinase cAMP-dependent type II regulatory subunit alpha [Source:VGNC Symbol;Acc:VGNC:33325]
ENSBTAG00000015004		0.484637	5.89196	8.48081	0.00358912	0.0290623		192.565	0.207271	0.14725	1.40761	0.159246	0.434367		TBCB	tubulin folding cofactor B [Source:VGNC Symbol;Acc:VGNC:35649]
ENSBTAG00000015857		0.486123	6.49777	8.48621	0.00357848	0.0290623		296.798	0.197952	0.155547	1.27262	0.203152	0.48839		TPRG1L	tumor protein p63 regulated 1 like [Source:VGNC Symbol;Acc:VGNC:36262]
ENSBTAG00000019077		0.512349	6.5722	8.48038	0.00358998	0.0290623		310.653	0.242373	0.156847	1.54528	0.122278	0.386337		DAD1	defender against cell death 1 [Source:VGNC Symbol;Acc:VGNC:27870]
ENSBTAG00000037729		0.997998	2.60583	8.48387	0.00358309	0.0290623		16.6935	0.767423	0.345724	2.21976	0.0264353	0.177396		CERS1	ceramide synthase 1 [Source:VGNC Symbol;Acc:VGNC:52228]
ENSBTAG00000009506		0.586319	5.89976	8.47717	0.00359632	0.029094		193.778	0.312992	0.192503	1.62591	0.10397	0.355193		NAGA	alpha-N-acetylgalactosaminidase [Source:VGNC Symbol;Acc:VGNC:31867]
ENSBTAG00000019915		-1.44523	7.05598	8.4754	0.00359981	0.0291025		457.093	-1.71973	0.488131	-3.52309	0.000426539	0.0154653		GSN	gelsolin [Source:VGNC Symbol;Acc:VGNC:29680]
ENSBTAG00000000841		0.635762	6.51347	8.47235	0.00360586	0.0291224		299.939	0.330579	0.22491	1.46983	0.141608	0.413053		LZTS1	leucine zipper tumor suppressor 1 [Source:VGNC Symbol;Acc:VGNC:31121]
ENSBTAG00000019188		0.43353	5.99847	8.4717	0.00360714	0.0291224		208.735	0.148504	0.1244	1.19376	0.232572	0.520914		GAK	cyclin G associated kinase [Source:VGNC Symbol;Acc:VGNC:29211]
ENSBTAG00000000073		0.53845	8.08359	8.45931	0.0036318	0.0292827		891.626	0.252585	0.168601	1.49812	0.134101	0.403653		LRPAP1	LDL receptor related protein associated protein 1 [Source:VGNC Symbol;Acc:VGNC:30995]
ENSBTAG00000012620		0.529866	6.91502	8.45926	0.00363189	0.0292827		391.415	0.257624	0.147573	1.74575	0.0808551	0.317146		RETREG2	reticulophagy regulator family member 2 [Source:VGNC Symbol;Acc:VGNC:33879]
ENSBTAG00000013697		0.692732	3.98948	8.45059	0.00364925	0.0294029		49.8445	0.419663	0.225392	1.86192	0.0626138	0.280065		CLASRP	CLK4 associating serine/arginine rich protein [Source:VGNC Symbol;Acc:VGNC:27391]
ENSBTAG00000020366		0.591272	5.47402	8.44461	0.00366128	0.0294799		143.031	0.307658	0.193111	1.59317	0.111122	0.368304		TBL3	transducin beta like 3 [Source:VGNC Symbol;Acc:VGNC:35659]
ENSBTAG00000001295		0.673576	5.6814	8.44213	0.00366626	0.0295002		163.488	0.40156	0.220258	1.82314	0.0682827	0.292769		DEPDC5	DEP domain containing 5, GATOR1 subcomplex subunit [Source:VGNC Symbol;Acc:VGNC:28006]
ENSBTAG00000006646		0.466895	7.5762	8.43967	0.00367123	0.0295203		627.502	0.183242	0.13405	1.36696	0.171638	0.450364		PRMT1	protein arginine methyltransferase 1 [Source:VGNC Symbol;Acc:VGNC:52239]
ENSBTAG00000000212		0.559077	5.32488	8.43268	0.00368538	0.0295943		130.698	0.276032	0.19043	1.44952	0.147193	0.419924		NADK	NAD kinase [Source:VGNC Symbol;Acc:VGNC:31863]
ENSBTAG00000012288		0.568674	4.96109	8.43362	0.00368347	0.0295943		98.9022	0.291763	0.179663	1.62394	0.104389	0.356351		TFIP11	tuftelin interacting protein 11 [Source:VGNC Symbol;Acc:VGNC:35793]
ENSBTAG00000007318		0.520562	5.40994	8.42169	0.00370772	0.0297537		139.313	0.231251	0.180596	1.28049	0.200374	0.484795		ZNF687	zinc finger protein 687 [Source:VGNC Symbol;Acc:VGNC:37328]
ENSBTAG00000046670		0.594971	4.69642	8.41846	0.00371431	0.0297866		82.1897	0.31242	0.197816	1.57934	0.114257	0.372863		MLX	MAX dimerization protein MLX [Source:VGNC Symbol;Acc:VGNC:31508]
ENSBTAG00000021731		0.657917	4.05562	8.39701	0.0037584	0.03012		51.3415	0.382952	0.204791	1.86997	0.061488	0.278365		TGFBRAP1	transforming growth factor beta receptor associated protein 1 [Source:VGNC Symbol;Acc:VGNC:35806]
ENSBTAG00000052268		0.459589	6.78256	8.39083	0.00377119	0.0302024		359.283	0.180472	0.120435	1.4985	0.134003	0.403458		SELENOF	selenoprotein F [Source:NCBI gene (formerly Entrezgene);Acc:614360]
ENSBTAG00000009680		0.559534	5.77941	8.38671	0.00377975	0.0302507		177.448	0.285328	0.186688	1.52837	0.126421	0.391856		FAM177A1	family with sequence similarity 177 member A1 [Source:VGNC Symbol;Acc:VGNC:50064]
ENSBTAG00000002050		0.961573	1.84389	8.38181	0.00378994	0.0302715		9.25932	0.735374	0.343712	2.1395	0.0323948	0.196355		COA7	cytochrome c oxidase assembly factor 7 [Source:VGNC Symbol;Acc:VGNC:53859]
ENSBTAG00000006818		0.535891	5.1076	8.38272	0.00378805	0.0302715		108.953	0.266243	0.157224	1.6934	0.0903795	0.331712		TMEM185A	transmembrane protein 185A [Source:VGNC Symbol;Acc:VGNC:36011]
ENSBTAG00000047801		0.622982	5.85099	8.3823	0.00378892	0.0302715		189.325	0.323168	0.227646	1.41961	0.155722	0.430618		CRELD2	cysteine rich with EGF like domains 2 [Source:VGNC Symbol;Acc:VGNC:27705]
ENSBTAG00000007075		0.9197	5.85156	8.37747	0.00379901	0.0303237		186.132	0.635088	0.32043	1.98198	0.047481	0.243155
ENSBTAG00000030222		0.51367	4.35751	8.37343	0.00380747	0.0303709		66.5437	0.239163	0.169243	1.41314	0.157616	0.432639		L3MBTL2	L3MBTL histone methyl-lysine binding protein 2 [Source:VGNC Symbol;Acc:VGNC:30763]
ENSBTAG00000019096		0.478285	7.17541	8.36948	0.00381574	0.0304166		474.48	0.193538	0.140521	1.37729	0.168423	0.446527		UQCRC1	ubiquinol-cytochrome c reductase core protein 1 [Source:VGNC Symbol;Acc:VGNC:36695]
ENSBTAG00000009658		1.07938	7.35174	8.36206	0.00383135	0.0304802		525.704	0.791602	0.355201	2.2286	0.0258403	0.175722		PLEK	pleckstrin [Source:VGNC Symbol;Acc:VGNC:33001]
ENSBTAG00000012703		0.585232	5.25695	8.36302	0.00382934	0.0304802		122.315	0.319514	0.190731	1.67521	0.0938935	0.337571		GLO1	glyoxalase I [Source:VGNC Symbol;Acc:VGNC:50185]
ENSBTAG00000014024		0.430227	7.57097	8.36443	0.00382637	0.0304802		627.941	0.141545	0.120438	1.17525	0.239893	0.528666		POMP	proteasome maturation protein [Source:VGNC Symbol;Acc:VGNC:33157]
ENSBTAG00000015103		0.637819	3.92491	8.35917	0.00383746	0.0305085		47.8774	0.376887	0.208129	1.81083	0.0701671	0.296507		IQCC	IQ motif containing C [Source:VGNC Symbol;Acc:VGNC:30251]
ENSBTAG00000025441		-2.05289	9.48421	8.35086	0.00385505	0.0306279		2457.68	-2.2816	0.680489	-3.35288	0.000799742	0.0234456		HSPA1A	heat shock protein family A (Hsp70) member 1A [Source:NCBI gene (formerly Entrezgene);Acc:282254]
ENSBTAG00000011067		0.662869	4.55981	8.34461	0.00386833	0.0307015		73.9176	0.405395	0.226424	1.79042	0.0733859	0.301532		IL17RA	interleukin 17 receptor A [Source:VGNC Symbol;Acc:VGNC:30122]
ENSBTAG00000032848		0.449941	7.35277	8.34409	0.00386944	0.0307015		535.873	0.167214	0.11302	1.4795	0.139006	0.410262		GOLPH3	golgi phosphoprotein 3 [Source:VGNC Symbol;Acc:VGNC:29492]
ENSBTAG00000048273		0.518717	7.80394	8.34211	0.00387366	0.0307146		735.273	0.237051	0.163318	1.45147	0.146648	0.419369		C6H4orf3	chromosome 6 C4orf3 homolog [Source:VGNC Symbol;Acc:VGNC:53691]
ENSBTAG00000010368		0.501346	5.84738	8.33861	0.00388112	0.0307534		186.17	0.224835	0.147272	1.52667	0.126844	0.391932		TPST2	tyrosylprotein sulfotransferase 2 [Source:VGNC Symbol;Acc:VGNC:36265]
ENSBTAG00000047734		0.742227	3.97652	8.33511	0.00388862	0.0307924		48.6139	0.47365	0.246868	1.91864	0.0550305	0.261409		RUSF1	RUS family member 1 [Source:VGNC Symbol;Acc:VGNC:59324]
ENSBTAG00000014299		0.629991	6.08168	8.32792	0.00390403	0.030894		219.438	0.347178	0.215358	1.6121	0.106941	0.360538		RHOC	ras homolog family member C [Source:VGNC Symbol;Acc:VGNC:55672]
ENSBTAG00000018904		0.625573	3.49343	8.31778	0.00392588	0.0310259		33.8933	0.362757	0.200414	1.81004	0.0702894	0.296507		ENKD1	enkurin domain containing 1 [Source:VGNC Symbol;Acc:VGNC:28495]
ENSBTAG00000020345		0.557781	9.20885	8.31862	0.00392408	0.0310259		1947.61	0.262176	0.177917	1.47358	0.140594	0.411512		CNN3	calponin 3 [Source:NCBI gene (formerly Entrezgene);Acc:538975]
ENSBTAG00000009845		0.558484	5.55492	8.31556	0.00393069	0.0310434		153.969	0.271098	0.197754	1.37089	0.170411	0.449111		ITPK1	inositol-tetrakisphosphate 1-kinase [Source:VGNC Symbol;Acc:VGNC:30343]
ENSBTAG00000019105		0.473892	6.17998	8.31295	0.00393634	0.0310513		236.618	0.192562	0.141007	1.36562	0.172059	0.451231		NPLOC4	NPL4 homolog, ubiquitin recognition factor [Source:VGNC Symbol;Acc:VGNC:32206]
ENSBTAG00000021691		0.49569	6.47424	8.3127	0.00393689	0.0310513		289.923	0.218718	0.151401	1.44463	0.148562	0.422119		PSMD14	proteasome 26S subunit, non-ATPase 14 [Source:VGNC Symbol;Acc:VGNC:33465]
ENSBTAG00000001933		0.52103	5.97563	8.30398	0.00395582	0.0311801		205.102	0.240336	0.172437	1.39377	0.163389	0.440093		PTPA	protein phosphatase 2 phosphatase activator [Source:VGNC Symbol;Acc:VGNC:33526]
ENSBTAG00000005572		0.62595	4.91799	8.30065	0.0039631	0.0311964		95.8417	0.356361	0.197228	1.80685	0.0707859	0.297281		ZNF205	zinc finger protein 205 [Source:VGNC Symbol;Acc:VGNC:37224]
ENSBTAG00000018178		0.484841	5.57571	8.30067	0.00396305	0.0311964		154.553	0.213617	0.149661	1.42734	0.153483	0.427758		NARF	nuclear prelamin A recognition factor [Source:VGNC Symbol;Acc:VGNC:55858]
ENSBTAG00000015027		-1.139	3.15798	8.2957	0.00397391	0.0312609		30.1823	-1.44292	0.393086	-3.67075	0.000241837	0.0106501
ENSBTAG00000013624		0.676051	6.41606	8.29445	0.00397663	0.0312618		275.679	0.393146	0.227007	1.73187	0.0832967	0.320981		LMNB2	lamin B2 [Source:VGNC Symbol;Acc:VGNC:30931]
ENSBTAG00000049509		0.794905	3.28982	8.29253	0.00398086	0.0312744		29.1659	0.534445	0.262466	2.03624	0.0417259	0.227361		MOCS3	molybdenum cofactor synthesis 3 [Source:VGNC Symbol;Acc:VGNC:31549]
ENSBTAG00000005478		0.552406	6.63158	8.29043	0.00398544	0.0312899		322.215	0.267426	0.173894	1.53787	0.124081	0.388239		PATZ1	POZ/BTB and AT hook containing zinc finger 1 [Source:VGNC Symbol;Acc:VGNC:32595]
ENSBTAG00000025233		1.40346	1.63934	8.28471	0.00399803	0.0313681		7.5172	1.17809	0.538202	2.18894	0.0286014	0.184918		CBARP	CACN subunit beta associated regulatory protein [Source:VGNC Symbol;Acc:VGNC:26806]
ENSBTAG00000005715		0.623636	6.06396	8.27458	0.00402039	0.0315018		216.772	0.348068	0.218583	1.59239	0.111298	0.368785		FUOM	fucose mutarotase [Source:VGNC Symbol;Acc:VGNC:29145]
ENSBTAG00000020304		0.393732	5.95043	8.27342	0.00402296	0.0315018		202.056	0.110005	0.0978308	1.12444	0.260825	0.550322		MTG1	mitochondrial ribosome associated GTPase 1 [Source:VGNC Symbol;Acc:VGNC:107300]
ENSBTAG00000047367		0.544323	6.011	8.27491	0.00401967	0.0315018		208.3	0.268637	0.169485	1.58502	0.112962	0.372032		CMTR2	cap methyltransferase 2 [Source:VGNC Symbol;Acc:VGNC:27490]
ENSBTAG00000006920		0.528545	5.10219	8.271	0.00402834	0.0315233		109.445	0.252925	0.155968	1.62165	0.104879	0.357006		ABCF3	ATP binding cassette subfamily F member 3 [Source:VGNC Symbol;Acc:VGNC:25482]
ENSBTAG00000008022		0.728642	8.51607	8.26507	0.00404151	0.031585		1190.92	0.446612	0.24309	1.83723	0.066176	0.288461		PTGFRN	prostaglandin F2 receptor inhibitor [Source:VGNC Symbol;Acc:VGNC:33508]
ENSBTAG00000017439		0.496385	4.62899	8.26567	0.00404017	0.031585		79.1231	0.223189	0.147785	1.51023	0.130984	0.398245		MIEF1	mitochondrial elongation factor 1 [Source:VGNC Symbol;Acc:VGNC:31467]
ENSBTAG00000015401		0.549399	5.20635	8.26273	0.00404672	0.0316051		118.486	0.268942	0.173872	1.54678	0.121916	0.385906		ATG4B	autophagy related 4B cysteine peptidase [Source:VGNC Symbol;Acc:VGNC:26258]
ENSBTAG00000002918		0.702896	4.09602	8.26076	0.00405111	0.0316188		53.7755	0.424606	0.240872	1.76279	0.0779362	0.311043		RAD51	RAD51 recombinase [Source:VGNC Symbol;Acc:VGNC:33684]
ENSBTAG00000005830		0.54604	5.36764	8.25862	0.00405589	0.0316355		132.335	0.265146	0.174255	1.5216	0.128109	0.393436		STRN4	striatin 4 [Source:VGNC Symbol;Acc:VGNC:35426]
ENSBTAG00000012005		0.705713	3.09414	8.2509	0.00407318	0.0317495		25.423	0.449362	0.230597	1.94869	0.0513331	0.252238		IFT43	intraflagellar transport 43 [Source:VGNC Symbol;Acc:VGNC:30068]
ENSBTAG00000014442		0.734709	2.9625	8.24691	0.00408215	0.0317988		22.4108	0.479608	0.243662	1.96834	0.0490294	0.246797		MTG2	mitochondrial ribosome associated GTPase 2 [Source:VGNC Symbol;Acc:VGNC:31729]
ENSBTAG00000032223		0.576133	4.14829	8.24197	0.00409327	0.0318647		55.361	0.306167	0.182092	1.68139	0.0926877	0.334746		COG7	component of oligomeric golgi complex 7 [Source:VGNC Symbol;Acc:VGNC:27551]
ENSBTAG00000039138		0.44948	6.392	8.23353	0.00411234	0.0319923		273.832	0.169363	0.123676	1.36941	0.170872	0.449536		MRPL41	mitochondrial ribosomal protein L41 [Source:VGNC Symbol;Acc:VGNC:31637]
ENSBTAG00000002823		0.463463	5.82258	8.22164	0.00413939	0.0321818		183.721	0.185194	0.131281	1.41067	0.158342	0.433339		MPZL1	myelin protein zero like 1 [Source:VGNC Symbol;Acc:VGNC:31592]
ENSBTAG00000006785		0.512216	4.75783	8.21768	0.00414843	0.0322311		88.6745	0.222999	0.184066	1.21152	0.225698	0.513588		ARF2	ADP-ribosylation factor 2 [Source:NCBI gene (formerly Entrezgene);Acc:282601]
ENSBTAG00000001711		0.91647	3.39235	8.21139	0.00416282	0.0323219		31.4784	0.667417	0.324975	2.05375	0.04	0.221677		BORCS6	BLOC-1 related complex subunit 6 [Source:VGNC Symbol;Acc:VGNC:55776]
ENSBTAG00000009218		0.650856	6.43102	8.20667	0.00417367	0.0323852		281.957	0.343657	0.232793	1.47624	0.139881	0.411434		ANLN	anillin actin binding protein [Source:VGNC Symbol;Acc:VGNC:25950]
ENSBTAG00000054218		-2.67532	5.26608	8.20527	0.00417689	0.0323892		143.795	-2.97384	0.89606	-3.3188	0.000904062	0.0252736		IGFBP5	insulin like growth factor binding protein 5 [Source:VGNC Symbol;Acc:VGNC:30087]
ENSBTAG00000018717		0.47634	5.65708	8.19762	0.00419454	0.032505		162.38	0.197767	0.139815	1.41449	0.157219	0.431945		DDX20	DEAD-box helicase 20 [Source:VGNC Symbol;Acc:VGNC:27958]
ENSBTAG00000007870		0.605783	5.97599	8.19414	0.00420259	0.0325463		203.043	0.338303	0.20102	1.68293	0.0923882	0.334682		FKBP14	FKBP prolyl isomerase 14 [Source:VGNC Symbol;Acc:VGNC:29019]
ENSBTAG00000005617		0.987715	3.44992	8.19276	0.00420579	0.03255		31.6648	0.73335	0.338498	2.16648	0.0302746	0.18943		SLC41A3	solute carrier family 41 member 3 [Source:VGNC Symbol;Acc:VGNC:58412]
ENSBTAG00000006065		0.588073	6.13293	8.1902	0.00421173	0.0325749		229.921	0.292139	0.209596	1.39382	0.163373	0.440093		PCNA	proliferating cell nuclear antigen [Source:VGNC Symbol;Acc:VGNC:32635]
ENSBTAG00000007456		0.656873	5.0526	8.18812	0.00421656	0.0325912		105.863	0.380895	0.229658	1.65853	0.0972096	0.343203		TAFAZZIN	tafazzin, phospholipid-lysophospholipid transacylase [Source:VGNC Symbol;Acc:VGNC:35621]
ENSBTAG00000001116		0.585954	7.95094	8.18648	0.00422036	0.0325995		810.147	0.308027	0.189771	1.62315	0.104557	0.356444		P4HA2	prolyl 4-hydroxylase subunit alpha 2 [Source:VGNC Symbol;Acc:VGNC:32536]
ENSBTAG00000005532		0.545107	4.96413	8.18306	0.00422833	0.03264		101.316	0.260485	0.183156	1.4222	0.154967	0.429669		PEX6	peroxisomal biosis factor 6 [Source:VGNC Symbol;Acc:VGNC:32763]
ENSBTAG00000051102		-0.983424	3.06261	8.1815	0.00423199	0.0326453		27.4294	-1.2421	0.335713	-3.69988	0.000215702	0.00996475		KCNK3	potassium two pore domain channel subfamily K member 3 [Source:VGNC Symbol;Acc:VGNC:30473]
ENSBTAG00000053132		1.1103	1.58834	8.18043	0.00423447	0.0326453		6.89723	0.92853	0.447257	2.07606	0.0378887	0.215056		INAFM1	InaF motif containing 1 [Source:VGNC Symbol;Acc:VGNC:106781]
ENSBTAG00000006268		0.670418	3.77318	8.1745	0.00424834	0.0327132		42.1607	0.398937	0.222527	1.79276	0.0730117	0.301259		IKBKG	inhibitor of nuclear factor kappa B kinase regulatory subunit gamma [Source:VGNC Symbol;Acc:VGNC:30102]
ENSBTAG00000015158		0.587967	4.09129	8.17432	0.00424875	0.0327132		52.0798	0.310385	0.18131	1.7119	0.0869152	0.328068		INTS14	integrator complex subunit 14 [Source:VGNC Symbol;Acc:VGNC:30227]
ENSBTAG00000001068		-1.17867	2.80916	8.17269	0.00425257	0.0327216		26.8404	-1.53196	0.419127	-3.65513	0.000257051	0.0110634		ZCWPW1	zinc finger CW-type and PWWP domain containing 1 [Source:VGNC Symbol;Acc:VGNC:37125]
ENSBTAG00000021656		0.525602	5.60195	8.17089	0.00425679	0.032733		158.757	0.235276	0.17811	1.32096	0.186516	0.468749		SPECC1L	sperm antigen with calponin homology and coiled-coil domains 1 like [Source:NCBI gene (formerly Entrezgene);Acc:519751]
ENSBTAG00000003072		0.562835	7.10452	8.16464	0.00427149	0.0328249		450.873	0.268937	0.188664	1.42548	0.154018	0.428865		ACADVL	acyl-CoA dehydrogenase very long chain [Source:VGNC Symbol;Acc:VGNC:50246]
ENSBTAG00000006199		0.417332	5.77503	8.16224	0.00427716	0.0328474		180.224	0.14113	0.132176	1.06774	0.285636	0.573171		DRAP1	DR1 associated protein 1 [Source:VGNC Symbol;Acc:VGNC:28203]
ENSBTAG00000046840		0.54043	4.07189	8.15464	0.0042951	0.032964		53.6056	0.274235	0.174223	1.57405	0.115476	0.37528		DEXI	Dexi homolog [Source:VGNC Symbol;Acc:VGNC:28017]
ENSBTAG00000020179		0.512889	4.7155	8.14545	0.00431693	0.0331103		84.6635	0.24251	0.165074	1.4691	0.141806	0.413193		AAAS	aladin WD repeat nucleoporin [Source:VGNC Symbol;Acc:VGNC:25437]
ENSBTAG00000010484		0.63705	4.52967	8.1351	0.00434165	0.0332785		75.6855	0.332138	0.231492	1.43478	0.151351	0.424571		LRRN4CL	LRRN4 C-terminal like [Source:VGNC Symbol;Acc:VGNC:31042]
ENSBTAG00000009886		0.616736	4.92514	8.13261	0.00434762	0.033303		96.5424	0.345527	0.208099	1.6604	0.0968349	0.342535		KDELR3	KDEL endoplasmic reticulum protein retention receptor 3 [Source:VGNC Symbol;Acc:VGNC:30520]
ENSBTAG00000016696		0.488537	4.89174	8.12758	0.00435969	0.0333741		94.2478	0.208456	0.141778	1.4703	0.14148	0.413053		NCDN	neurochondrin [Source:VGNC Symbol;Acc:VGNC:31910]
ENSBTAG00000005380		0.414667	6.28041	8.11857	0.0043814	0.033493		254.728	0.14055	0.116445	1.20701	0.227426	0.514786		MOCS2	molybdenum cofactor synthesis 2 [Source:VGNC Symbol;Acc:VGNC:31548]
ENSBTAG00000011205		0.736508	2.58802	8.119	0.00438036	0.033493		17.205	0.485901	0.245461	1.97955	0.0477544	0.243764		PPP1R42	protein phosphatase 1 regulatory subunit 42 [Source:VGNC Symbol;Acc:VGNC:53877]
ENSBTAG00000012272		0.556509	5.44575	8.11766	0.00438362	0.033493		140.309	0.291472	0.183646	1.58714	0.11248	0.371066		TMEM19	transmembrane protein 19 [Source:VGNC Symbol;Acc:VGNC:36015]
ENSBTAG00000048540		1.37739	2.0409	8.10916	0.0044042	0.0336288		11.3951	1.06368	0.524224	2.02905	0.0424527	0.229571
ENSBTAG00000009746		0.545653	4.52608	8.10522	0.0044138	0.0336806		73.0107	0.286314	0.178813	1.6012	0.109334	0.365291		MPHOSPH6	M-phase phosphoprotein 6 [Source:VGNC Symbol;Acc:VGNC:31574]
ENSBTAG00000005757		0.445399	8.35175	8.10301	0.00441918	0.0336893		1076.22	0.149705	0.117341	1.27581	0.202022	0.486645		FUS	FUS RNA binding protein [Source:VGNC Symbol;Acc:VGNC:29147]
ENSBTAG00000044169		0.644571	5.37831	8.10244	0.00442057	0.0336893		132.998	0.372304	0.216232	1.72178	0.0851093	0.324413		PRELID2	PRELI domain containing 2 [Source:VGNC Symbol;Acc:VGNC:33307]
ENSBTAG00000013776		0.495608	5.27016	8.09395	0.00444133	0.0338259		124.404	0.222051	0.159443	1.39266	0.163722	0.440363		ITPA	inosine triphosphatase [Source:VGNC Symbol;Acc:VGNC:30342]
ENSBTAG00000010599		0.569455	4.16027	8.0867	0.00445914	0.0339183		56.1402	0.306047	0.193471	1.58188	0.113678	0.372495		C2H2orf76	chromosome 2 C2orf76 homolog [Source:VGNC Symbol;Acc:VGNC:52703]
ENSBTAG00000021377		1.25234	4.58693	8.08735	0.00445752	0.0339183		75.4606	0.954703	0.430086	2.2198	0.0264325	0.177396		S100A14	S100 calcium binding protein A14 [Source:VGNC Symbol;Acc:VGNC:34240]
ENSBTAG00000006051		0.410555	6.34935	8.08303	0.00446816	0.0339223		269.212	0.129175	0.12593	1.02577	0.305001	0.591178		NMT1	N-myristoyltransferase 1 [Source:VGNC Symbol;Acc:VGNC:32137]
ENSBTAG00000008921		-1.54373	2.3631	8.08525	0.00446269	0.0339223		18.7919	-1.90139	0.541442	-3.51172	0.000445217	0.0158542		NEXN	nexilin F-actin binding protein [Source:VGNC Symbol;Acc:VGNC:32025]
ENSBTAG00000019129		0.732449	3.65096	8.08397	0.00446584	0.0339223		37.954	0.47226	0.23881	1.97756	0.0479787	0.244246		BTD	biotinidase [Source:VGNC Symbol;Acc:VGNC:26594]
ENSBTAG00000009435		0.447032	5.33798	8.07633	0.00448472	0.0340265		131.778	0.16937	0.135173	1.25299	0.21021	0.497708		SMG5	SMG5 nonsense mediated mRNA decay factor [Source:VGNC Symbol;Acc:VGNC:55683]
ENSBTAG00000022255		0.507894	5.06391	8.07153	0.0044966	0.034095		107.329	0.220283	0.159274	1.38304	0.166652	0.444095		AR	androgen receptor [Source:VGNC Symbol;Acc:VGNC:26053]
ENSBTAG00000039851		0.468326	5.82718	8.06716	0.00450747	0.0341557		182.742	0.186596	0.126297	1.47744	0.139557	0.41118		UBAC1	UBA domain containing 1 [Source:VGNC Symbol;Acc:VGNC:36567]
ENSBTAG00000006026		0.395845	7.35397	8.06475	0.00451346	0.0341795		540.342	0.113123	0.105963	1.06757	0.285715	0.573171		BEX3	brain expressed X-linked 3 [Source:VGNC Symbol;Acc:VGNC:50552]
ENSBTAG00000013016		0.446465	6.44351	8.05949	0.0045266	0.0342356		284.521	0.166282	0.125258	1.32751	0.184338	0.466129		GNAI3	G protein subunit alpha i3 [Source:VGNC Symbol;Acc:VGNC:29451]
ENSBTAG00000016828		0.567222	8.63347	8.0605	0.00452408	0.0342356		1293.81	0.304901	0.166014	1.83659	0.0662701	0.288545		TAPBP	TAP binding protein [Source:VGNC Symbol;Acc:VGNC:35599]
ENSBTAG00000007364		0.499033	3.95336	8.05258	0.0045439	0.0343231		48.6923	0.232635	0.151525	1.53529	0.124713	0.389454		PMS2	PMS1 homolog 2, mismatch repair system component [Source:VGNC Symbol;Acc:VGNC:97303]
ENSBTAG00000016731		0.548721	4.84882	8.05301	0.00454282	0.0343231		91.227	0.275979	0.174524	1.58132	0.113804	0.372495		TMEM42	transmembrane protein 42 [Source:VGNC Symbol;Acc:VGNC:36087]
ENSBTAG00000000578		0.484096	5.58958	8.0446	0.00456396	0.0344528		155.999	0.209612	0.150538	1.39241	0.163797	0.440363		ABHD16A	abhydrolase domain containing 16A, phospholipase [Source:VGNC Symbol;Acc:VGNC:25495]
ENSBTAG00000020927		0.647333	5.13294	8.04114	0.00457268	0.0344969		112.134	0.354488	0.230984	1.53469	0.12486	0.389558		HSD17B8	hydroxysteroid 17-beta dehydrogenase 8 [Source:VGNC Symbol;Acc:VGNC:29977]
ENSBTAG00000018509		0.80975	7.58669	8.03763	0.00458155	0.0345421		624.169	0.522867	0.282181	1.85295	0.0638895	0.283276		ETNK2	ethanolamine kinase 2 [Source:VGNC Symbol;Acc:VGNC:28625]
ENSBTAG00000001781		0.475053	6.20292	8.0337	0.00459149	0.0345952		242.136	0.187236	0.157364	1.18983	0.234115	0.522707		TOMM40	translocase of outer mitochondrial membrane 40 [Source:VGNC Symbol;Acc:VGNC:49148]
ENSBTAG00000003081		0.47272	6.71229	8.03082	0.00459879	0.0346066		344.871	0.181653	0.157358	1.15439	0.24834	0.538685		RWDD4	RWD domain containing 4 [Source:VGNC Symbol;Acc:VGNC:34229]
ENSBTAG00000007813		0.542062	5.08977	8.03193	0.00459599	0.0346066		108.94	0.262065	0.181745	1.44194	0.149319	0.422712		CMC4	C-X9-C motif containing 4 [Source:VGNC Symbol;Acc:VGNC:27479]
ENSBTAG00000002960		0.415091	6.74334	8.02576	0.00461167	0.0346402		352.249	0.132664	0.110441	1.20122	0.229667	0.517702		WDR82	WD repeat domain 82 [Source:VGNC Symbol;Acc:VGNC:107026]
ENSBTAG00000004329		0.564249	5.73317	8.02452	0.00461483	0.0346402		170.782	0.291842	0.184229	1.58413	0.113164	0.372297		RELL1	RELT like 1 [Source:VGNC Symbol;Acc:VGNC:33860]
ENSBTAG00000026422		0.414669	4.95459	8.02691	0.00460874	0.0346402		100.57	0.150116	0.118919	1.26234	0.206827	0.493359		MPG	N-methylpurine DNA glycosylase [Source:VGNC Symbol;Acc:VGNC:58391]
ENSBTAG00000046671		0.926851	3.76515	8.02483	0.00461404	0.0346402		42.252	0.66296	0.337246	1.9658	0.0493213	0.247226		WFS1	wolframin ER transmembrane glycoprotein [Source:VGNC Symbol;Acc:VGNC:36936]
ENSBTAG00000007300		-1.84017	1.85861	8.01938	0.00462795	0.0347102		10.7811	-2.09012	0.645318	-3.2389	0.0011999	0.0299726		FHL3	four and a half LIM domains 3 [Source:VGNC Symbol;Acc:VGNC:29001]
ENSBTAG00000019919		0.916313	2.14183	8.01859	0.00462995	0.0347102		12.1553	0.647208	0.328665	1.96921	0.0489295	0.246605
ENSBTAG00000002258		1.83209	8.98551	8.01738	0.00463306	0.0347117		1589.53	1.47059	0.651239	2.25814	0.0239372	0.170106		APOA1	apolipoprotein A1 [Source:VGNC Symbol;Acc:VGNC:26022]
ENSBTAG00000002090		0.549066	4.20011	8.01544	0.00463802	0.0347132		58.2412	0.281628	0.178172	1.58065	0.113958	0.372747		CPSF4	cleavage and polyadenylation specific factor 4 [Source:VGNC Symbol;Acc:VGNC:27673]
ENSBTAG00000009163		0.53731	4.52145	8.01503	0.00463906	0.0347132		73.3066	0.266444	0.180943	1.47253	0.140877	0.412227		TMEM234	transmembrane protein 234 [Source:VGNC Symbol;Acc:VGNC:36047]
ENSBTAG00000013177		0.673578	3.75575	8.00913	0.00465422	0.0347839		42.8025	0.406248	0.233961	1.73639	0.0824949	0.320056		APEX2	apurinic/apyrimidinic endodeoxyribonuclease 2 [Source:VGNC Symbol;Acc:VGNC:26012]
ENSBTAG00000021128		0.44725	6.78189	8.00908	0.00465433	0.0347839		360.444	0.164469	0.121957	1.34858	0.177472	0.459014		ADD1	adducin 1 [Source:VGNC Symbol;Acc:VGNC:25653]
ENSBTAG00000005565		0.8395	4.4197	8.00759	0.00465817	0.0347909		64.1335	0.588376	0.279963	2.10163	0.0355861	0.207225		CLN6	CLN6 transmembrane ER protein [Source:VGNC Symbol;Acc:VGNC:27453]
ENSBTAG00000002639		0.487203	5.35268	7.9994	0.00467927	0.0348075		135.108	0.184527	0.181513	1.0166	0.309343	0.595159		ZDHHC7	zinc finger DHHC-type palmitoyltransferase 7 [Source:VGNC Symbol;Acc:VGNC:37145]
ENSBTAG00000004416		0.430418	7.00861	8.00243	0.00467145	0.0348075		422.604	0.144038	0.11812	1.21942	0.222686	0.511055		NUDC	nuclear distribution C, dynein complex regulator [Source:VGNC Symbol;Acc:VGNC:32321]
ENSBTAG00000009282		0.699061	4.52181	7.99955	0.00467889	0.0348075		73.8009	0.411787	0.25615	1.6076	0.107923	0.362317		PORCN	porcupine O-acyltransferase [Source:VGNC Symbol;Acc:VGNC:33170]
ENSBTAG00000009562		0.439301	5.12964	8.00213	0.00467223	0.0348075		113.132	0.170721	0.138991	1.22828	0.21934	0.507432		ZNF593	zinc finger protein 593 [Source:VGNC Symbol;Acc:VGNC:56158]
ENSBTAG00000019887		0.768473	4.02482	8.00018	0.00467728	0.0348075		50.1614	0.504733	0.264152	1.91077	0.0560344	0.264165		DHODH	dihydroorotate dehydrogenase (quinone) [Source:NCBI gene (formerly Entrezgene);Acc:533873]
ENSBTAG00000020907		0.709194	3.5971	7.99883	0.00468076	0.0348075		37.657	0.433365	0.247418	1.75155	0.0798512	0.315047		PSMC3IP	PSMC3 interacting protein [Source:VGNC Symbol;Acc:VGNC:33457]
ENSBTAG00000054134		0.763582	6.00117	8.00437	0.00466647	0.0348075		206.628	0.484187	0.273677	1.76919	0.0768621	0.308622
ENSBTAG00000005793		0.641067	4.69097	7.99748	0.00468424	0.0348118		82.3622	0.367872	0.228215	1.61195	0.106972	0.36054		PEA15	proliferation and apoptosis adaptor protein 15 [Source:VGNC Symbol;Acc:VGNC:32732]
ENSBTAG00000003162		0.559949	5.50735	7.9949	0.00469092	0.0348181		147.318	0.282981	0.192275	1.47176	0.141087	0.412555		CRYZ	crystallin zeta [Source:VGNC Symbol;Acc:VGNC:27746]
ENSBTAG00000014435		0.937591	3.63818	7.99524	0.00469006	0.0348181		38.1155	0.651821	0.338357	1.92643	0.0540506	0.259325		TCF19	transcription factor 19 [Source:VGNC Symbol;Acc:VGNC:35688]
ENSBTAG00000014877		0.61716	4.92461	7.99369	0.00469407	0.03482		99.9899	0.3055	0.234374	1.30347	0.192413	0.47591		UNC50	unc-50 inner nuclear membrane RNA binding protein [Source:VGNC Symbol;Acc:VGNC:36669]
ENSBTAG00000020528		0.600009	5.59369	7.99223	0.00469785	0.0348264		155.982	0.322112	0.213633	1.50778	0.131611	0.399272		PCOLCE	procollagen C-endopeptidase enhancer [Source:VGNC Symbol;Acc:VGNC:32642]
ENSBTAG00000049003		-1.07469	2.4854	7.98322	0.0047213	0.0349785		21.152	-1.42283	0.389698	-3.65111	0.000261107	0.0111155
ENSBTAG00000021663		0.552941	4.09038	7.9819	0.00472474	0.0349824		53.637	0.293438	0.189974	1.54462	0.122437	0.386643		SMIM8	small integral membrane protein 8 [Source:VGNC Symbol;Acc:VGNC:50075]
ENSBTAG00000005367		0.511637	4.7981	7.97726	0.00473687	0.0350505		90.311	0.227769	0.177186	1.28548	0.198624	0.482765		VRK3	VRK serine/threonine kinase 3 [Source:VGNC Symbol;Acc:VGNC:36836]
ENSBTAG00000051357		0.622342	4.12836	7.97511	0.0047425	0.0350704		55.6766	0.354413	0.203449	1.74203	0.081504	0.317964		C7H19orf25	chromosome 7 C19orf25 homolog [Source:VGNC Symbol;Acc:VGNC:52727]
ENSBTAG00000016559		0.698983	3.15208	7.97325	0.00474737	0.0350848		26.021	0.438723	0.230904	1.90003	0.0574296	0.267529		NUDT22	nudix hydrolase 22 [Source:VGNC Symbol;Acc:VGNC:32337]
ENSBTAG00000003536		0.495043	6.48035	7.97181	0.00475113	0.0350909		290.039	0.217567	0.146701	1.48306	0.138058	0.408775		MARCHF6	membrane associated ring-CH-type finger 6 [Source:VGNC Symbol;Acc:VGNC:31241]
ENSBTAG00000016769		0.474748	5.99171	7.9701	0.00475563	0.0351025		207.571	0.187268	0.14568	1.28547	0.198627	0.482765		CDK16	cyclin dependent kinase 16 [Source:VGNC Symbol;Acc:VGNC:27119]
ENSBTAG00000008744		0.52587	4.24846	7.95941	0.00478379	0.0352886		59.6276	0.257563	0.164868	1.56224	0.118232	0.379331		PDK2	pyruvate dehydrogenase kinase 2 [Source:VGNC Symbol;Acc:VGNC:32704]
ENSBTAG00000015016		0.535669	4.9658	7.95687	0.00479053	0.0353165		99.7203	0.254694	0.179934	1.41548	0.156927	0.431837		CALCOCO1	calcium binding and coiled-coil domain 1 [Source:VGNC Symbol;Acc:VGNC:26702]
ENSBTAG00000037703		0.530883	5.33935	7.9525	0.00480209	0.03538		131.026	0.248989	0.179623	1.38617	0.165694	0.442754		MICALL1	MICAL like 1 [Source:VGNC Symbol;Acc:VGNC:52803]
ENSBTAG00000003067		0.562806	7.71352	7.94872	0.00481214	0.0354145		690.643	0.270227	0.194508	1.38928	0.164746	0.441327		PSMB7	proteasome 20S subunit beta 7 [Source:VGNC Symbol;Acc:VGNC:33451]
ENSBTAG00000003747		0.433649	4.58265	7.94692	0.00481692	0.0354145		76.4293	0.167047	0.1298	1.28695	0.198111	0.482083		PTGR2	prostaglandin reductase 2 [Source:NCBI gene (formerly Entrezgene);Acc:506263]
ENSBTAG00000018938		0.539908	5.51014	7.94521	0.00482149	0.0354145		146.37	0.269833	0.172792	1.56161	0.118381	0.379331		CDIP1	cell death inducing p53 target 1 [Source:VGNC Symbol;Acc:VGNC:27113]
ENSBTAG00000046328		-3.31091	4.50123	7.9455	0.00482071	0.0354145		72.3328	-3.50958	1.08029	-3.24873	0.0011592	0.0292826		XG	Xg glycoprotein [Source:VGNC Symbol;Acc:VGNC:56960]
ENSBTAG00000052838		0.684031	3.18764	7.94517	0.00482158	0.0354145		28.0529	0.418689	0.233751	1.79117	0.0732655	0.301469
ENSBTAG00000052900		-1.3679	1.36822	7.94382	0.0048252	0.0354193		9.73644	-1.71746	0.517693	-3.31752	0.000908206	0.0253303
ENSBTAG00000000080		0.618924	4.95461	7.9412	0.00483217	0.0354487		97.3143	0.351309	0.197647	1.77745	0.0754936	0.305886		GRWD1	glutamate rich WD repeat containing 1 [Source:VGNC Symbol;Acc:VGNC:29669]
ENSBTAG00000021517		0.935529	2.10907	7.93518	0.00484827	0.0355233		11.062	0.714281	0.348952	2.04693	0.0406646	0.223967		TMEM216	transmembrane protein 216 [Source:VGNC Symbol;Acc:VGNC:36038]
ENSBTAG00000050451		-1.08453	1.50609	7.93622	0.00484548	0.0355233		9.19254	-1.40464	0.409761	-3.42793	0.000608193	0.0195619
ENSBTAG00000003644		0.478752	5.20331	7.93257	0.00485528	0.0355312		121.235	0.194973	0.164188	1.1875	0.235032	0.523809		HSPBP1	HSPA (Hsp70) binding protein 1 [Source:NCBI gene (formerly Entrezgene);Acc:512757]
ENSBTAG00000012147		0.54597	4.41099	7.93264	0.0048551	0.0355312		69.1382	0.258479	0.197117	1.3113	0.189757	0.472614		ARRDC1	arrestin domain containing 1 [Source:VGNC Symbol;Acc:VGNC:26171]
ENSBTAG00000004334		0.485518	6.80852	7.92955	0.00486338	0.0355686		364.365	0.211498	0.134486	1.57264	0.115801	0.375713		NCSTN	nicastrin [Source:VGNC Symbol;Acc:VGNC:31929]
ENSBTAG00000003180		1.04417	4.28085	7.92556	0.00487414	0.0356123		59.6319	0.767656	0.370324	2.07293	0.0381786	0.215577		TMEM201	transmembrane protein 201 [Source:VGNC Symbol;Acc:VGNC:36023]
ENSBTAG00000008821		0.596317	4.73002	7.92465	0.00487659	0.0356123		84.7519	0.322651	0.193728	1.66549	0.0958159	0.340738		SEPHS1	selenophosphate synthetase 1 [Source:VGNC Symbol;Acc:VGNC:34448]
ENSBTAG00000053873		0.570203	4.50938	7.92402	0.00487827	0.0356123		70.9291	0.301049	0.175109	1.71921	0.085577	0.325304		RRP36	ribosomal RNA processing 36 [Source:VGNC Symbol;Acc:VGNC:106905]
ENSBTAG00000020227		0.869341	2.45187	7.92176	0.00488439	0.0356352		15.5665	0.612232	0.308552	1.98421	0.0472328	0.242613		FAM72A	family with sequence similarity 72 member A [Source:NCBI gene (formerly Entrezgene);Acc:616965]
ENSBTAG00000030209		0.57148	7.05752	7.91923	0.0048912	0.0356631		438.379	0.27547	0.203028	1.35681	0.174842	0.455077		ARHGDIA	Rho GDP dissociation inhibitor alpha [Source:VGNC Symbol;Acc:VGNC:26101]
ENSBTAG00000000505		0.411415	5.23304	7.91469	0.0049035	0.0357148		122.732	0.142453	0.129388	1.10098	0.270905	0.55828		KYAT3	kynurenine aminotransferase 3 [Source:VGNC Symbol;Acc:VGNC:30758]
ENSBTAG00000001335		0.791035	4.81573	7.91441	0.00490425	0.0357148		89.0832	0.540022	0.284612	1.8974	0.0577755	0.26846		GHR	growth hormone receptor [Source:VGNC Symbol;Acc:VGNC:50184]
ENSBTAG00000017738		0.705109	10.0942	7.91166	0.00491173	0.0357475		3584.73	0.423661	0.246488	1.71879	0.0856532	0.325304		EMID1	EMI domain containing 1 [Source:VGNC Symbol;Acc:VGNC:28472]
ENSBTAG00000039218		0.848814	3.08097	7.90758	0.00492281	0.0358064		25.6603	0.592235	0.305696	1.93733	0.0527046	0.25593
ENSBTAG00000053097		0.691714	7.07316	7.90374	0.00493328	0.0358607		443.338	0.408201	0.258846	1.577	0.114794	0.374054
ENSBTAG00000014610		0.518941	6.38737	7.9025	0.00493666	0.0358635		273.024	0.235175	0.170931	1.37585	0.168868	0.446916		GPAA1	glycosylphosphatidylinositol anchor attachment 1 [Source:VGNC Symbol;Acc:VGNC:29508]
ENSBTAG00000000696		0.513028	6.10665	7.89605	0.00495428	0.0359059		224.891	0.22627	0.164017	1.37955	0.167726	0.445568		ILK	integrin linked kinase [Source:VGNC Symbol;Acc:VGNC:30177]
ENSBTAG00000000856		0.682017	4.33843	7.89269	0.00496351	0.0359059		63.0379	0.407583	0.233917	1.74242	0.0814344	0.317964		FBXL6	F-box and leucine rich repeat protein 6 [Source:VGNC Symbol;Acc:VGNC:53864]
ENSBTAG00000002628		0.667977	5.94193	7.89851	0.00494757	0.0359059		194.409	0.413585	0.213839	1.9341	0.053101	0.257007		SLC44A2	solute carrier family 44 member 2 [Source:VGNC Symbol;Acc:VGNC:34876]
ENSBTAG00000006287		0.473848	7.77902	7.89397	0.00496	0.0359059		723.087	0.178468	0.145598	1.22576	0.220288	0.508635		NEDD9	neural cell expressed, developmentally down-regulated 9 [Source:VGNC Symbol;Acc:VGNC:31984]
ENSBTAG00000008835		0.475888	6.18524	7.89481	0.0049577	0.0359059		236.473	0.198019	0.137692	1.43813	0.150396	0.424153		GPANK1	G-patch domain and ankyrin repeats 1 [Source:VGNC Symbol;Acc:VGNC:29511]
ENSBTAG00000010667		0.84868	4.87458	7.89622	0.00495383	0.0359059		90.9195	0.58257	0.29362	1.9841	0.0472452	0.242613		PIK3IP1	phosphoinositide-3-kinase interacting protein 1 [Source:VGNC Symbol;Acc:VGNC:32893]
ENSBTAG00000019336		0.564881	5.85994	7.89312	0.00496232	0.0359059		185.918	0.28776	0.180431	1.59485	0.110745	0.368073		DVL3	dishevelled segment polarity protein 3 [Source:VGNC Symbol;Acc:VGNC:28266]
ENSBTAG00000021855		-1.27868	4.7407	7.88289	0.00499047	0.0360407		91.4621	-1.56102	0.420409	-3.7131	0.00020474	0.00964454		ANO3	anoctamin 3 [Source:VGNC Symbol;Acc:VGNC:25952]
ENSBTAG00000025099		0.554559	5.78409	7.88411	0.00498709	0.0360407		179.435	0.269998	0.189846	1.4222	0.154969	0.429669		RNF145	ring finger protein 145 [Source:VGNC Symbol;Acc:VGNC:34028]
ENSBTAG00000053918		0.569256	5.5735	7.88263	0.00499117	0.0360407		153.244	0.302647	0.188555	1.60508	0.108475	0.363152		SPCS1	signal peptidase complex subunit 1 [Source:NCBI gene (formerly Entrezgene);Acc:511453]
ENSBTAG00000019382		0.648452	6.19179	7.88042	0.00499729	0.0360631		237.388	0.355434	0.23147	1.53555	0.124649	0.389405		PKDCC	protein kinase domain containing, cytoplasmic [Source:VGNC Symbol;Acc:VGNC:32938]
ENSBTAG00000050785		0.983767	1.81027	7.87695	0.00500689	0.0361106		9.30911	0.735276	0.368603	1.99476	0.0460689	0.238724
ENSBTAG00000019864		0.883573	2.71643	7.86711	0.00503421	0.0362857		18.1032	0.626762	0.305299	2.05294	0.0400781	0.221852		MAPK15	mitogen-activated protein kinase 15 [Source:VGNC Symbol;Acc:VGNC:31217]
ENSBTAG00000004399		-1.31749	2.22174	7.86451	0.00504146	0.0363161		13.9315	-1.54915	0.476445	-3.25148	0.00114807	0.029165		LRRN3	leucine rich repeat neuronal 3 [Source:VGNC Symbol;Acc:VGNC:31040]
ENSBTAG00000001763		0.640272	3.68333	7.84845	0.00508644	0.0364864		39.9782	0.377621	0.199642	1.89149	0.0585584	0.27115		NR2C2AP	nuclear receptor 2C2 associated protein [Source:VGNC Symbol;Acc:VGNC:32237]
ENSBTAG00000001852		1.48289	3.03946	7.85014	0.00508167	0.0364864		24.6244	1.14705	0.529166	2.16767	0.0301842	0.18943		BREH1	retinyl ester hydrolase type 1 [Source:NCBI gene (formerly Entrezgene);Acc:497207]
ENSBTAG00000006063		0.488512	5.83211	7.85443	0.00506964	0.0364864		184.309	0.21868	0.15548	1.40648	0.159582	0.434943		TMEM230	transmembrane protein 230 [Source:NCBI gene (formerly Entrezgene);Acc:515498]
ENSBTAG00000014059		0.817325	3.59516	7.852	0.00507644	0.0364864		36.657	0.551877	0.287027	1.92273	0.0545138	0.260294		ATP2B4	ATPase plasma membrane Ca2+ transporting 4 [Source:VGNC Symbol;Acc:VGNC:97243]
ENSBTAG00000016253		0.561848	5.39128	7.85317	0.00507317	0.0364864		133.844	0.292574	0.186555	1.5683	0.116811	0.376825		G6PC3	glucose-6-phosphatase catalytic subunit 3 [Source:VGNC Symbol;Acc:VGNC:29180]
ENSBTAG00000016501		0.636117	5.92191	7.84878	0.00508551	0.0364864		193.231	0.363452	0.20523	1.77095	0.0765687	0.308155		ARHGAP1	Rho GTPase activating protein 1 [Source:VGNC Symbol;Acc:VGNC:26073]
ENSBTAG00000051015		0.622427	3.29543	7.84969	0.00508295	0.0364864		29.2947	0.364633	0.202798	1.79801	0.0721751	0.299873
ENSBTAG00000002562		0.593165	6.49022	7.8367	0.0051196	0.0367022		291.695	0.321097	0.202094	1.58885	0.112093	0.370599		PRAF2	PRA1 domain family member 2 [Source:VGNC Symbol;Acc:VGNC:33283]
ENSBTAG00000004768		0.721182	4.86346	7.83242	0.00513174	0.0367672		92.7196	0.440534	0.255742	1.72257	0.0849657	0.324176		RAI1	retinoic acid induced 1 [Source:VGNC Symbol;Acc:VGNC:33695]
ENSBTAG00000049402		0.503688	5.35799	7.82999	0.00513863	0.0367945		133.033	0.23462	0.16332	1.43657	0.150841	0.424361		SUMO1	small ubiquitin like modifier 1 [Source:NCBI gene (formerly Entrezgene);Acc:614967]
ENSBTAG00000017284		1.13016	1.80681	7.82644	0.00514873	0.0368448		8.57888	0.915531	0.447233	2.0471	0.0406482	0.223967		RHBDL1	rhomboid like 1 [Source:VGNC Symbol;Acc:VGNC:33935]
ENSBTAG00000000710		0.428849	5.49463	7.82358	0.00515691	0.0368813		148.675	0.143182	0.149694	0.956492	0.338824	0.625097		PIP5K1C	phosphatidylinositol-4-phosphate 5-kinase type 1 gamma [Source:VGNC Symbol;Acc:VGNC:32912]
ENSBTAG00000011819		-0.656236	5.73723	7.82085	0.00516469	0.0369088		186.729	-0.989681	0.255686	-3.87069	0.000108528	0.00594239		PHF14	PHD finger protein 14 [Source:VGNC Symbol;Acc:VGNC:32816]
ENSBTAG00000020014		0.423726	4.60503	7.82007	0.00516692	0.0369088		78.9825	0.163879	0.131011	1.25088	0.210979	0.498578		CEP104	centrosomal protein 104 [Source:VGNC Symbol;Acc:VGNC:27189]
ENSBTAG00000016045		0.671275	10.6556	7.81859	0.00517117	0.0369171		5298.06	0.390867	0.234137	1.66939	0.0950392	0.339446		TRIB2	tribbles pseudokinase 2 [Source:VGNC Symbol;Acc:VGNC:36309]
ENSBTAG00000050991		-1.15115	2.71521	7.81294	0.00518734	0.0370105		15.9658	-0.698746	0.258368	-2.70446	0.0068416	0.0865468
ENSBTAG00000002942		0.911165	2.59553	7.80969	0.00519667	0.0370108		15.8852	0.682162	0.339904	2.00693	0.0447573	0.235084		SLC2A10	solute carrier family 2 member 10 [Source:VGNC Symbol;Acc:VGNC:34797]
ENSBTAG00000015719		0.732443	3.41708	7.81111	0.0051926	0.0370108		32.5726	0.475569	0.250571	1.89794	0.0577037	0.26823		PIGF	phosphatidylinositol glycan anchor biosynthesis class F [Source:VGNC Symbol;Acc:VGNC:32868]
ENSBTAG00000053386		1.06298	2.61629	7.81064	0.00519395	0.0370108		16.3606	0.822213	0.380857	2.15885	0.0308619	0.190735		RAB43	RAB43, member RAS oncogene family [Source:HGNC Symbol;Acc:HGNC:19983]
ENSBTAG00000014511		0.825562	2.66744	7.80846	0.00520022	0.037014		18.1492	0.576119	0.285619	2.01709	0.0436861	0.232506		C16H1orf159	chromosome 16 C1orf159 homolog [Source:NCBI gene (formerly Entrezgene);Acc:509263]
ENSBTAG00000004552		0.508814	5.43683	7.80418	0.00521255	0.0370565		138.696	0.231001	0.1564	1.47699	0.139677	0.411331		PBXIP1	PBX homeobox interacting protein 1 [Source:VGNC Symbol;Acc:VGNC:32611]
ENSBTAG00000006833		0.469352	7.4396	7.80209	0.00521857	0.0370565		570.069	0.184447	0.141049	1.30768	0.190982	0.474166		LMAN1	lectin, mannose binding 1 [Source:VGNC Symbol;Acc:VGNC:30918]
ENSBTAG00000010367		0.482919	5.32876	7.80385	0.00521349	0.0370565		130.427	0.200691	0.160703	1.24883	0.211726	0.498994		TTC13	tetratricopeptide repeat domain 13 [Source:VGNC Symbol;Acc:VGNC:36455]
ENSBTAG00000038195		-0.96687	2.53819	7.80264	0.00521699	0.0370565		22.3493	-1.30462	0.361697	-3.60694	0.00030983	0.0125241		CD302	CD302 molecule [Source:VGNC Symbol;Acc:VGNC:55333]
ENSBTAG00000001778		0.567432	4.38242	7.79838	0.00522931	0.037099		66.2975	0.296143	0.191981	1.54257	0.122936	0.38729		NFKBIB	NFKB inhibitor beta [Source:VGNC Symbol;Acc:VGNC:32046]
ENSBTAG00000017437		0.586602	3.79047	7.79788	0.00523075	0.037099		44.7105	0.317545	0.203024	1.56408	0.117799	0.378888		TMEM237	transmembrane protein 237 [Source:VGNC Symbol;Acc:VGNC:36050]
ENSBTAG00000051448		0.516065	6.23834	7.79586	0.0052366	0.0371184		245.353	0.239929	0.165704	1.44794	0.147634	0.42038		TMEM9	transmembrane protein 9 [Source:VGNC Symbol;Acc:VGNC:36125]
ENSBTAG00000021953		0.575501	5.54494	7.79292	0.00524514	0.037157		149.57	0.31345	0.191385	1.6378	0.101463	0.350269		LARGE1	LARGE xylosyl- and glucuronyltransferase 1 [Source:VGNC Symbol;Acc:VGNC:54444]
ENSBTAG00000015776		0.431117	5.90467	7.7898	0.00525419	0.0371991		196.443	0.154449	0.13999	1.10329	0.269901	0.557323		MFSD14A	major facilitator superfamily domain containing 14A [Source:VGNC Symbol;Acc:VGNC:54453]
ENSBTAG00000001727		0.620064	6.80191	7.78749	0.00526093	0.0372247		368.825	0.325338	0.234912	1.38494	0.166072	0.443439		PRXL2B	peroxiredoxin like 2B [Source:VGNC Symbol;Acc:VGNC:28792]
ENSBTAG00000033078		0.520541	4.25735	7.78502	0.00526811	0.0372535		60.981	0.2592	0.173998	1.48967	0.13631	0.407381		CNEP1R1	CTD nuclear envelope phosphatase 1 regulatory subunit 1 [Source:VGNC Symbol;Acc:VGNC:27495]
ENSBTAG00000047855		0.440355	6.40548	7.78348	0.0052726	0.0372632		276.108	0.15825	0.122793	1.28875	0.197485	0.481244		MECP2	methyl-CpG binding protein 2 [Source:VGNC Symbol;Acc:VGNC:31344]
ENSBTAG00000007097		0.633942	3.44215	7.78185	0.00527736	0.0372749		33.032	0.370867	0.200004	1.8543	0.0636967	0.283004		THTPA	thiamine triphosphatase [Source:VGNC Symbol;Acc:VGNC:35852]
ENSBTAG00000031569		0.517057	6.76279	7.7795	0.00528425	0.0373015		352.365	0.239937	0.152731	1.57099	0.116186	0.376155		GOLM1	golgi membrane protein 1 [Source:VGNC Symbol;Acc:VGNC:29491]
ENSBTAG00000014211		0.621767	7.28713	7.77601	0.00529446	0.0373515		505.937	0.338965	0.204441	1.65801	0.0973153	0.343301		FOXP4	forkhead box P4 [Source:VGNC Symbol;Acc:VGNC:29103]
ENSBTAG00000013096		0.647625	6.17736	7.77257	0.00530456	0.0374007		235.196	0.369705	0.229735	1.60927	0.107557	0.361927		UNC119	unc-119 lipid binding chaperone [Source:VGNC Symbol;Acc:VGNC:36662]
ENSBTAG00000012752		0.538627	4.2991	7.77041	0.00531091	0.0374014		62.8094	0.268756	0.180001	1.49308	0.135416	0.405894		MRPL2	mitochondrial ribosomal protein L2 [Source:VGNC Symbol;Acc:VGNC:31623]
ENSBTAG00000025868		0.42736	7.51745	7.77141	0.00530795	0.0374014		601.778	0.138537	0.109847	1.26118	0.207244	0.494141		TLN1	talin 1 [Source:VGNC Symbol;Acc:VGNC:35897]
ENSBTAG00000004603		0.475465	5.6275	7.76605	0.00532373	0.0374122		160.807	0.201732	0.149685	1.3477	0.177753	0.459322		PHC2	polyhomeotic homolog 2 [Source:VGNC Symbol;Acc:VGNC:32811]
ENSBTAG00000009123		0.576964	4.18488	7.76553	0.00532528	0.0374122		56.4281	0.302712	0.182029	1.66299	0.0963148	0.341758		ING5	inhibitor of growth family member 5 [Source:VGNC Symbol;Acc:VGNC:30198]
ENSBTAG00000018924		0.455748	5.75404	7.76648	0.00532248	0.0374122		176.172	0.178203	0.141374	1.26051	0.207486	0.494141		QRICH1	glutamine rich 1 [Source:VGNC Symbol;Acc:VGNC:33602]
ENSBTAG00000022013		0.564417	5.45177	7.76458	0.00532807	0.0374122		139.87	0.291147	0.18508	1.57309	0.115699	0.375713		CBR4	carbonyl reductase 4 [Source:VGNC Symbol;Acc:VGNC:26815]
ENSBTAG00000044063		0.531947	6.14754	7.76574	0.00532465	0.0374122		231.52	0.243919	0.181566	1.34342	0.179137	0.461239		B4GALT6	beta-1,4-galactosyltransferase 6 [Source:VGNC Symbol;Acc:VGNC:26393]
ENSBTAG00000014823		0.433316	5.70939	7.7632	0.00533214	0.0374188		169.128	0.150392	0.120152	1.25169	0.210685	0.49819		TXNDC11	thioredoxin domain containing 11 [Source:VGNC Symbol;Acc:VGNC:36534]
ENSBTAG00000015051		0.656871	4.54272	7.76003	0.00534151	0.0374626		73.1985	0.392334	0.223086	1.75867	0.0786339	0.312473		POLRMT	RNA polymerase mitochondrial [Source:VGNC Symbol;Acc:VGNC:33154]
ENSBTAG00000026320		0.415321	6.97535	7.7588	0.00534514	0.0374661		413.205	0.135912	0.106669	1.27415	0.202609	0.487595		VPS28	VPS28 subunit of ESCRT-I [Source:VGNC Symbol;Acc:VGNC:54396]
ENSBTAG00000005257		0.741454	3.47083	7.75175	0.00536604	0.0375466		33.8604	0.485454	0.243627	1.99261	0.0463037	0.239526		PEX13	peroxisomal biosis factor 13 [Source:VGNC Symbol;Acc:VGNC:32755]
ENSBTAG00000012647		-1.28712	2.3652	7.75219	0.00536473	0.0375466		16.671	-1.5687	0.451665	-3.47314	0.000514399	0.0175851		ERBB4	erb-b2 receptor tyrosine kinase 4 [Source:VGNC Symbol;Acc:VGNC:97270]
ENSBTAG00000046408		1.17867	1.37819	7.75277	0.00536303	0.0375466		6.88293	0.966533	0.480927	2.00973	0.0444599	0.234758		FAM124A	family with sequence similarity 124 member A [Source:VGNC Symbol;Acc:VGNC:28723]
ENSBTAG00000001164		0.459376	4.55213	7.74763	0.00537831	0.0375885		75.3638	0.198155	0.143548	1.38041	0.167461	0.445061		ACAD10	acyl-CoA dehydrogenase family, member 10 [Source:NCBI gene (formerly Entrezgene);Acc:511425]
ENSBTAG00000007000		0.631761	3.81834	7.74865	0.00537527	0.0375885		43.3187	0.36886	0.213438	1.72818	0.0839551	0.322376		ENOSF1	enolase superfamily member 1 [Source:VGNC Symbol;Acc:VGNC:28501]
ENSBTAG00000005523		0.626135	6.8021	7.73861	0.00540525	0.0377547		364.309	0.333357	0.220668	1.51067	0.130872	0.398245		XYLT1	xylosyltransferase 1 [Source:VGNC Symbol;Acc:VGNC:37012]
ENSBTAG00000017120		0.508164	7.09135	7.73619	0.0054125	0.0377833		448.169	0.217129	0.17109	1.26909	0.204408	0.489933		PHB	prohibitin [Source:VGNC Symbol;Acc:VGNC:32808]
ENSBTAG00000019071		0.514893	4.9348	7.73397	0.00541915	0.0377856		99.2169	0.233881	0.1811	1.29145	0.196549	0.480018		COMMD10	COMM domain containing 10 [Source:VGNC Symbol;Acc:VGNC:27582]
ENSBTAG00000050219		0.476178	7.02159	7.73406	0.00541888	0.0377856		426.634	0.189283	0.153369	1.23417	0.217141	0.504876
ENSBTAG00000015739		0.518227	8.9953	7.73001	0.00543104	0.0378308		1673.45	0.239667	0.155748	1.53881	0.123851	0.387884		MRC2	mannose receptor C type 2 [Source:VGNC Symbol;Acc:VGNC:31599]
ENSBTAG00000025221		0.619444	3.84535	7.72971	0.00543195	0.0378308		44.1352	0.362996	0.206627	1.75677	0.0789566	0.313033		TEX30	testis expressed 30 [Source:VGNC Symbol;Acc:VGNC:35767]
ENSBTAG00000002219		0.537517	5.62571	7.72772	0.00543795	0.0378309		158.548	0.261764	0.178329	1.46787	0.14214	0.413193		ATAD3A	ATPase family, AAA domain containing 3A [Source:NCBI gene (formerly Entrezgene);Acc:784353]
ENSBTAG00000015186		0.639478	4.57014	7.7276	0.00543829	0.0378309		77.2077	0.347439	0.238501	1.45676	0.145183	0.417181		ILVBL	ilvB acetolactate synthase like [Source:VGNC Symbol;Acc:VGNC:30179]
ENSBTAG00000039246		0.522221	4.51896	7.72619	0.00544255	0.0378386		72.9514	0.250367	0.173018	1.44706	0.147882	0.420986		TRIM11	tripartite motif containing 11 [Source:VGNC Symbol;Acc:VGNC:36313]
ENSBTAG00000000131		0.48972	4.51244	7.72501	0.00544611	0.0378413		71.8377	0.213417	0.151052	1.41287	0.157693	0.432689		SENP3	SUMO specific peptidase 3 [Source:NCBI gene (formerly Entrezgene);Acc:100138267]
ENSBTAG00000007620		0.515625	5.91972	7.72225	0.00545444	0.0378772		195.785	0.231639	0.165334	1.40103	0.161204	0.437534		INTS11	integrator complex subunit 11 [Source:NCBI gene (formerly Entrezgene);Acc:522378]
ENSBTAG00000010013		0.500809	5.89677	7.71964	0.00546234	0.03791		191.961	0.215702	0.155225	1.38961	0.164648	0.441316		DNAJA3	DnaJ heat shock protein family (Hsp40) member A3 [Source:NCBI gene (formerly Entrezgene);Acc:513397]
ENSBTAG00000007112		0.630983	3.7666	7.71654	0.00547171	0.0379291		42.7679	0.377554	0.218776	1.72575	0.0843915	0.323062		HSPB11	heat shock protein family B (small) member 11 [Source:VGNC Symbol;Acc:VGNC:55237]
ENSBTAG00000016757		0.672624	8.68277	7.71559	0.0054746	0.0379291		1340.7	0.394415	0.231367	1.70471	0.0882477	0.330026		ZKSCAN1	zinc finger with KRAB and SCAN domains 1 [Source:VGNC Symbol;Acc:VGNC:37188]
ENSBTAG00000046996		0.454474	6.79801	7.71727	0.0054695	0.0379291		364.332	0.169307	0.132698	1.27588	0.201998	0.486645		EPN1	epsin 1 [Source:VGNC Symbol;Acc:VGNC:28546]
ENSBTAG00000002211		0.436985	5.87308	7.71326	0.00548167	0.0379561		191.389	0.149938	0.141384	1.0605	0.288917	0.576149		MAPK8IP3	mitogen-activated protein kinase 8 interacting protein 3 [Source:VGNC Symbol;Acc:VGNC:31226]
ENSBTAG00000033395		0.513461	5.19652	7.70985	0.00549202	0.0380058		118.33	0.243993	0.172735	1.41253	0.157795	0.432733		C25H16orf91	chromosome 25 C16orf91 homolog [Source:VGNC Symbol;Acc:VGNC:58593]
ENSBTAG00000020721		0.552222	4.7468	7.69666	0.00553232	0.0382625		86.8301	0.274163	0.193825	1.41449	0.157219	0.431945		MRPL55	mitochondrial ribosomal protein L55 [Source:VGNC Symbol;Acc:VGNC:31650]
ENSBTAG00000005448		1.18058	5.8863	7.69289	0.00554388	0.03832		189.496	0.881866	0.404258	2.18144	0.0291507	0.186219
ENSBTAG00000013563		0.519601	5.61272	7.69186	0.00554703	0.03832		159.829	0.241867	0.182433	1.32579	0.184911	0.466566		TSG101	tumor susceptibility 101 [Source:VGNC Symbol;Acc:VGNC:36414]
ENSBTAG00000030584		0.684773	5.08207	7.69049	0.00555126	0.0383271		107.318	0.417217	0.236465	1.76439	0.0776662	0.310587		SLC35A4	solute carrier family 35 member A4 [Source:VGNC Symbol;Acc:VGNC:34821]
ENSBTAG00000020616		0.487693	5.00888	7.68724	0.00556125	0.0383739		103.597	0.200647	0.160884	1.24715	0.212342	0.500033		DGKD	diacylglycerol kinase delta [Source:VGNC Symbol;Acc:VGNC:28026]
ENSBTAG00000003799		0.45258	4.79145	7.68358	0.00557254	0.0384165		88.8803	0.181434	0.139384	1.30168	0.193026	0.476206		TARS2	threonyl-tRNA synthetase 2, mitochondrial [Source:VGNC Symbol;Acc:VGNC:49571]
ENSBTAG00000033041		0.517892	4.77321	7.68316	0.00557384	0.0384165		85.9126	0.237321	0.156731	1.5142	0.129976	0.396725		YIPF4	Yip1 domain family member 4 [Source:VGNC Symbol;Acc:VGNC:58427]
ENSBTAG00000026384		-1.09363	3.66171	7.67903	0.00558662	0.0384824		47.1965	-1.44238	0.396603	-3.63683	0.000276015	0.0115033		ZAR1L	zygote arrest 1 like [Source:VGNC Symbol;Acc:VGNC:107033]
ENSBTAG00000025756		0.620816	5.22966	7.66661	0.0056252	0.0387259		120.865	0.340108	0.22299	1.52522	0.127205	0.39227
ENSBTAG00000004922		0.470051	5.52785	7.6556	0.00565965	0.038829		151.625	0.18981	0.16301	1.1644	0.24426	0.534291		AGPAT5	1-acylglycerol-3-phosphate O-acyltransferase 5 [Source:VGNC Symbol;Acc:VGNC:25738]
ENSBTAG00000016553		0.881016	2.41587	7.65711	0.00565492	0.038829		14.4363	0.629027	0.312042	2.01584	0.0438163	0.232798		EME2	essential meiotic structure-specific endonuclease subunit 2 [Source:VGNC Symbol;Acc:VGNC:28471]
ENSBTAG00000017016		0.736121	4.6835	7.65819	0.00565152	0.038829		83.5961	0.438673	0.289791	1.51375	0.130088	0.396865		H3-5	H3 histone, family 3C [Source:NCBI gene (formerly Entrezgene);Acc:512741]
ENSBTAG00000021543		0.558726	8.09883	7.65592	0.00565865	0.038829		897.465	0.275393	0.184594	1.49188	0.135729	0.406509		MDFIC	MyoD family inhibitor domain containing [Source:VGNC Symbol;Acc:VGNC:31330]
ENSBTAG00000044019		0.463473	4.677	7.65712	0.00565487	0.038829		82.1178	0.19851	0.151739	1.30823	0.190794	0.474014		KAT2A	lysine acetyltransferase 2A [Source:VGNC Symbol;Acc:VGNC:30398]
ENSBTAG00000054680		0.768152	3.94876	7.65742	0.00565392	0.038829		46.3313	0.504369	0.264562	1.90643	0.0565941	0.26534		ST3GAL2	ST3 beta-galactoside alpha-2,3-sialyltransferase 2 [Source:VGNC Symbol;Acc:VGNC:35332]
ENSBTAG00000019787		0.476631	5.86731	7.65163	0.0056721	0.0388792		188.873	0.203681	0.148847	1.3684	0.171188	0.450056		PAFAH1B3	platelet activating factor acetylhydrolase 1b catalytic subunit 3 [Source:VGNC Symbol;Acc:VGNC:32551]
ENSBTAG00000021809		-1.60155	1.93279	7.6512	0.00567346	0.0388792		17.232	-2.0037	0.585384	-3.42288	0.000619622	0.0197701		DEPDC7	DEP domain containing 7 [Source:VGNC Symbol;Acc:VGNC:28007]
ENSBTAG00000027557		0.608017	5.01516	7.64949	0.00567884	0.0388937		102.36	0.338313	0.211558	1.59915	0.109787	0.366212		ZNF408	zinc finger protein 408 [Source:VGNC Symbol;Acc:VGNC:37269]
ENSBTAG00000022471		0.592239	5.84215	7.64624	0.00568907	0.0389415		185.31	0.30695	0.211781	1.44937	0.147234	0.419941		TTPA	alpha tocopherol transfer protein [Source:VGNC Symbol;Acc:VGNC:36497]
ENSBTAG00000009079		0.600763	4.69305	7.64433	0.0056951	0.0389511		82.2674	0.320252	0.210325	1.52266	0.127845	0.393028		RAB4B	RAB4B, member RAS onco family [Source:NCBI gene (formerly Entrezgene);Acc:616314]
ENSBTAG00000018482		0.51873	4.10241	7.64373	0.00569699	0.0389511		54.0395	0.247921	0.167423	1.48081	0.138658	0.409639		KBTBD4	kelch repeat and BTB domain containing 4 [Source:VGNC Symbol;Acc:VGNC:30417]
ENSBTAG00000002709		0.803206	4.6037	7.64008	0.00570852	0.0389533		75.3732	0.545579	0.289328	1.88567	0.059339	0.272783		TM9SF1	transmembrane 9 superfamily member 1 [Source:NCBI gene (formerly Entrezgene);Acc:539478]
ENSBTAG00000009357		-0.965081	2.44994	7.64187	0.00570288	0.0389533		18.7805	-1.25707	0.347625	-3.61616	0.000299005	0.0122102		IL34	interleukin 34 [Source:VGNC Symbol;Acc:VGNC:30156]
ENSBTAG00000045791		1.02195	2.14279	7.6402	0.00570816	0.0389533		10.8232	0.796703	0.392736	2.0286	0.0424995	0.229571		ZNF623	zinc finger protein 623 [Source:VGNC Symbol;Acc:VGNC:37316]
ENSBTAG00000049203		0.949901	2.54211	7.63951	0.00571033	0.0389533		16.4018	0.718318	0.336876	2.13229	0.0329826	0.198314		FBXO17	F-box protein 17 [Source:NCBI gene (formerly Entrezgene);Acc:510874]
ENSBTAG00000006838		0.532251	5.26151	7.63705	0.00571812	0.0389842		123.907	0.255881	0.190352	1.34426	0.178865	0.461021		AIFM1	apoptosis inducing factor mitochondria associated 1 [Source:VGNC Symbol;Acc:VGNC:25761]
ENSBTAG00000037413		0.623685	6.12899	7.63283	0.00573152	0.0390533		227.692	0.33368	0.226177	1.47531	0.14013	0.411434		TMEM164	transmembrane protein 164 [Source:VGNC Symbol;Acc:VGNC:35989]
ENSBTAG00000016899		0.57599	5.18729	7.62903	0.00574362	0.0391135		116.068	0.299577	0.197482	1.51699	0.12927	0.395764		ELOVL1	ELOVL fatty acid elongase 1 [Source:NCBI gene (formerly Entrezgene);Acc:540348]
ENSBTAG00000002561		0.578805	3.45347	7.62733	0.00574904	0.0391186		33.4352	0.322587	0.192189	1.67849	0.0932517	0.336274		CCDC120	coiled-coil domain containing 120 [Source:VGNC Symbol;Acc:VGNC:26839]
ENSBTAG00000009906		0.403569	7.04166	7.62674	0.00575091	0.0391186		434.357	0.119744	0.117026	1.02323	0.3062	0.592346		DDX1	DEAD-box helicase 1 [Source:VGNC Symbol;Acc:VGNC:27955]
ENSBTAG00000024549		0.455854	6.38967	7.62326	0.00576203	0.039172		275.854	0.169497	0.153402	1.10492	0.269195	0.556867		SNRPC	small nuclear ribonucleoprotein polypeptide C [Source:VGNC Symbol;Acc:VGNC:35078]
ENSBTAG00000047482		-1.01654	3.18009	7.60795	0.00581115	0.0394835		30.3914	-1.28723	0.366397	-3.51323	0.000442701	0.0158251		PRRT4	proline rich transmembrane protein 4 [Source:VGNC Symbol;Acc:VGNC:33411]
ENSBTAG00000008395		0.726279	4.85934	7.60449	0.0058223	0.0395284		91.3139	0.449258	0.264532	1.69831	0.0894489	0.331041		APBA3	amyloid beta protein binding family A member 3 [Source:VGNC Symbol;Acc:VGNC:26002]
ENSBTAG00000014923		0.4011	5.06065	7.60385	0.00582437	0.0395284		107.854	0.13857	0.118373	1.17063	0.241749	0.530738		BBS2	Bardet-Biedl syndrome 2 [Source:VGNC Symbol;Acc:VGNC:52181]
ENSBTAG00000003073		0.651293	4.48101	7.59198	0.00586286	0.0396576		69.6076	0.37334	0.224492	1.66305	0.0963028	0.341758		NAA40	N-alpha-acetyltransferase 40, NatD catalytic subunit [Source:VGNC Symbol;Acc:VGNC:54619]
ENSBTAG00000004664		0.458718	4.94238	7.59285	0.00586003	0.0396576		100.326	0.187784	0.152493	1.23142	0.218164	0.505781		COQ4	coenzyme Q4 [Source:VGNC Symbol;Acc:VGNC:59211]
ENSBTAG00000017021		0.652656	5.65053	7.59184	0.0058633	0.0396576		161.78	0.36229	0.23669	1.53065	0.125855	0.390963		MCM4	minichromosome maintenance complex component 4 [Source:VGNC Symbol;Acc:VGNC:106815]
ENSBTAG00000019644		0.564656	6.99677	7.59395	0.00585644	0.0396576		412.502	0.299722	0.174964	1.71305	0.0867032	0.327981		EXT2	exostosin glycosyltransferase 2 [Source:VGNC Symbol;Acc:VGNC:28666]
ENSBTAG00000038084		0.729032	2.94663	7.59382	0.00585686	0.0396576		22.6766	0.477171	0.249556	1.91208	0.0558662	0.263788		NAA80	N-alpha-acetyltransferase 80, NatH catalytic subunit [Source:VGNC Symbol;Acc:VGNC:31889]
ENSBTAG00000054315		0.666427	4.68599	7.59558	0.00585116	0.0396576		82.131	0.378855	0.24386	1.55358	0.120285	0.382667		GTPBP6	GTP binding protein 6 (putative) [Source:HGNC Symbol;Acc:HGNC:30189]
ENSBTAG00000016567		0.938696	1.88586	7.58437	0.00588765	0.0397999		9.8225	0.692006	0.353656	1.95672	0.0503802	0.250644		HBQ1	hemoglobin, theta 1 [Source:NCBI gene (formerly Entrezgene);Acc:618325]
ENSBTAG00000015015		0.631676	4.28155	7.58037	0.00590073	0.0398621		60.6197	0.36868	0.212555	1.73451	0.0828274	0.320514		HINFP	histone H4 transcription factor [Source:VGNC Symbol;Acc:VGNC:50615]
ENSBTAG00000046273		0.640106	4.09145	7.57952	0.00590352	0.0398621		55.1008	0.358842	0.237192	1.51287	0.130312	0.397141		TLCD3A	TLC domain containing 3A [Source:VGNC Symbol;Acc:VGNC:28822]
ENSBTAG00000013581		0.592349	4.9101	7.5762	0.00591439	0.0399129		94.6968	0.322608	0.202281	1.59486	0.110745	0.368073		LEPROTL1	leptin receptor overlapping transcript like 1 [Source:VGNC Symbol;Acc:VGNC:30845]
ENSBTAG00000015578		0.67094	4.69703	7.57294	0.0059251	0.039953		80.6643	0.418063	0.239398	1.7463	0.0807581	0.317146		SAP30	Sin3A associated protein 30 [Source:VGNC Symbol;Acc:VGNC:34282]
ENSBTAG00000019703		0.514554	5.63493	7.572	0.0059282	0.039953		160.258	0.241274	0.167308	1.4421	0.149275	0.422712		PRPS1	phosphoribosyl pyrophosphate synthetase 1 [Source:VGNC Symbol;Acc:VGNC:53800]
ENSBTAG00000023607		0.482895	5.35993	7.57135	0.00593034	0.039953		131.583	0.211732	0.147141	1.43897	0.150159	0.423739		HACD2	3-hydroxyacyl-CoA dehydratase 2 [Source:VGNC Symbol;Acc:VGNC:50252]
ENSBTAG00000013112		0.5034	6.73758	7.56879	0.00593875	0.0399871		346.306	0.225505	0.147823	1.52551	0.127133	0.392151		C7H5orf15	chromosome 7 C5orf15 homolog [Source:VGNC Symbol;Acc:VGNC:52732]
ENSBTAG00000018084		0.888471	1.9786	7.56519	0.00595063	0.0400446		11.2492	0.622646	0.342182	1.81963	0.0688147	0.293641		CASTOR1	cytosolic arginine sensor for mTORC1 subunit 1 [Source:VGNC Symbol;Acc:VGNC:26791]
ENSBTAG00000017618		0.742124	3.99552	7.5586	0.00597243	0.0401687		49.3453	0.486876	0.263361	1.8487	0.064501	0.284721		MAP3K10	mitogen-activated protein kinase kinase kinase 10 [Source:VGNC Symbol;Acc:VGNC:57052]
ENSBTAG00000010745		0.518978	6.32802	7.55759	0.0059758	0.0401688		261.159	0.232571	0.171564	1.35559	0.17523	0.455469		THRA	thyroid hormone receptor alpha [Source:VGNC Symbol;Acc:VGNC:35845]
ENSBTAG00000013928		-2.21966	3.22838	7.55499	0.0059844	0.040204		36.329	-2.4995	0.812102	-3.07781	0.00208528	0.0417552		WFDC2	WAP four-disulfide core domain 2 [Source:VGNC Symbol;Acc:VGNC:36933]
ENSBTAG00000004910		0.489433	5.80302	7.54846	0.00600613	0.0403274		182.171	0.212592	0.167656	1.26803	0.204789	0.490158		SLC25A11	solute carrier family 25 member 11 [Source:VGNC Symbol;Acc:VGNC:34742]
ENSBTAG00000017155		0.723366	3.16351	7.54666	0.00601214	0.0403451		26.8457	0.464017	0.25381	1.82821	0.0675187	0.291647		TRIM32	tripartite motif containing 32 [Source:VGNC Symbol;Acc:VGNC:36328]
ENSBTAG00000007483		0.58724	4.19833	7.53703	0.00604437	0.0405305		58.2976	0.314303	0.201803	1.55747	0.119358	0.380757		UNC119B	unc-119 lipid binding chaperone B [Source:VGNC Symbol;Acc:VGNC:36663]
ENSBTAG00000008090		0.47527	5.07529	7.53638	0.00604655	0.0405305		108.813	0.210555	0.152799	1.37799	0.168206	0.44616		CCM2	CCM2 scaffold protein [Source:VGNC Symbol;Acc:VGNC:26954]
ENSBTAG00000018094		0.586043	4.17086	7.52967	0.00606911	0.040659		55.876	0.319334	0.186519	1.71207	0.086883	0.328068		ZNF689	zinc finger protein 689 [Source:NCBI gene (formerly Entrezgene);Acc:539836]
ENSBTAG00000008130		0.42927	5.13702	7.52394	0.00608843	0.0407427		113.902	0.156275	0.125586	1.24436	0.213366	0.501215		MED10	mediator complex subunit 10 [Source:VGNC Symbol;Acc:VGNC:31347]
ENSBTAG00000021523		-0.608136	5.76455	7.5241	0.00608791	0.0407427		187.171	-0.903854	0.233291	-3.87436	0.000106905	0.00594239		STAT3	signal transducer and activator of transcription 3 [Source:VGNC Symbol;Acc:VGNC:35371]
ENSBTAG00000009087		0.642081	9.10956	7.52273	0.00609252	0.0407473		1827.94	0.346039	0.241983	1.43001	0.152713	0.426508		GNG10	G protein subunit gamma 10 [Source:VGNC Symbol;Acc:VGNC:56971]
ENSBTAG00000001931		0.515258	5.46065	7.51732	0.00611087	0.0408472		142.032	0.229805	0.172272	1.33397	0.182215	0.463874		TRABD	TraB domain containing [Source:VGNC Symbol;Acc:VGNC:58452]
ENSBTAG00000001511		-1.16608	4.27142	7.50908	0.00613888	0.0409733		64.498	-1.4561	0.401076	-3.63048	0.00028289	0.011712		BCL6	BCL6 transcription repressor [Source:VGNC Symbol;Acc:VGNC:58471]
ENSBTAG00000006448		0.637585	3.42679	7.50864	0.00614039	0.0409733		32.9921	0.373905	0.220958	1.6922	0.0906071	0.331712		ERI2	ERI1 exoribonuclease family member 2 [Source:NCBI gene (formerly Entrezgene);Acc:538719]
ENSBTAG00000010015		0.5013	5.96792	7.50785	0.00614305	0.0409733		202.641	0.222443	0.159098	1.39816	0.162066	0.438413		NMRAL1	NmrA like redox sensor 1 [Source:VGNC Symbol;Acc:VGNC:32134]
ENSBTAG00000050249		0.456342	5.45254	7.50775	0.00614342	0.0409733		141.45	0.187279	0.147594	1.26888	0.204483	0.489989
ENSBTAG00000000417		0.432056	6.02397	7.50292	0.00615991	0.0410604		212.117	0.148286	0.132156	1.12205	0.261842	0.551207		MRPL12	mitochondrial ribosomal protein L12 [Source:VGNC Symbol;Acc:VGNC:106827]
ENSBTAG00000039727		-0.799676	3.81144	7.5009	0.00616681	0.0410834		46.906	-1.07913	0.294068	-3.66966	0.000242878	0.0106501		DCLK3	doublecortin like kinase 3 [Source:VGNC Symbol;Acc:VGNC:59331]
ENSBTAG00000009245		0.5041	4.80901	7.49862	0.00617462	0.0411126		88.8247	0.227622	0.158794	1.43344	0.151732	0.424969		PPP2CB	protein phosphatase 2 catalytic subunit beta [Source:VGNC Symbol;Acc:VGNC:33252]
ENSBTAG00000017913		0.40285	6.76555	7.49258	0.00619537	0.0412052		360.221	0.107993	0.129919	0.831236	0.40584	0.681429		BUB3	BUB3 mitotic checkpoint protein [Source:VGNC Symbol;Acc:VGNC:26606]
ENSBTAG00000046939		0.664345	4.28257	7.49257	0.00619541	0.0412052		59.7861	0.39744	0.229237	1.73375	0.0829628	0.320727		TMEM250	transmembrane protein 250 [Source:VGNC Symbol;Acc:VGNC:36059]
ENSBTAG00000004875		0.504182	5.48333	7.4859	0.00621841	0.0413122		145.119	0.231273	0.168859	1.36963	0.170804	0.449465		NAA60	N-alpha-acetyltransferase 60, NatF catalytic subunit [Source:VGNC Symbol;Acc:VGNC:84247]
ENSBTAG00000020783		0.494142	6.04974	7.48679	0.00621533	0.0413122		213.357	0.212729	0.147236	1.44481	0.148511	0.422119		MAPK14	mitogen-activated protein kinase 14 [Source:VGNC Symbol;Acc:VGNC:31216]
ENSBTAG00000000899		0.722911	3.81469	7.48338	0.00622712	0.0413471		43.6102	0.447051	0.265339	1.68483	0.0920223	0.334045		TMEM17	transmembrane protein 17 [Source:VGNC Symbol;Acc:VGNC:35995]
ENSBTAG00000007599		0.53798	4.25442	7.4768	0.0062499	0.0414524		59.4123	0.263481	0.171799	1.53366	0.125114	0.390045		IKBKB	inhibitor of nuclear factor kappa B kinase subunit beta [Source:VGNC Symbol;Acc:VGNC:106778]
ENSBTAG00000039391		0.717676	3.03314	7.47718	0.00624857	0.0414524		24.9731	0.459826	0.254583	1.80619	0.0708889	0.297514		USP27X	ubiquitin specific peptidase 27 X-linked [Source:VGNC Symbol;Acc:VGNC:56956]
ENSBTAG00000016664		0.665384	5.32477	7.4755	0.0062544	0.0414592		129.276	0.380084	0.24607	1.54461	0.12244	0.386643		SLC2A4RG	SLC2A4 regulator [Source:VGNC Symbol;Acc:VGNC:57026]
ENSBTAG00000007217		0.619787	6.45414	7.47184	0.00626714	0.0415206		282.752	0.340901	0.212322	1.60559	0.108364	0.363152		TMEM94	transmembrane protein 94 [Source:VGNC Symbol;Acc:VGNC:36128]
ENSBTAG00000013423		0.452144	7.95066	7.46597	0.0062876	0.0416332		820.549	0.157059	0.155197	1.01199	0.311541	0.597274		GLRX5	glutaredoxin 5 [Source:VGNC Symbol;Acc:VGNC:29418]
ENSBTAG00000004604		0.436839	5.43012	7.46209	0.00630117	0.0417		139.028	0.164903	0.130125	1.26727	0.205059	0.490413		CCDC124	coiled-coil domain containing 124 [Source:VGNC Symbol;Acc:VGNC:26840]
ENSBTAG00000005660		0.481817	7.80804	7.46101	0.00630496	0.041702		735.451	0.200644	0.149865	1.33884	0.180623	0.462341		PSMD2	proteasome 26S subunit ubiquitin receptor, non-ATPase 2 [Source:VGNC Symbol;Acc:VGNC:33466]
ENSBTAG00000006081		0.955302	2.33417	7.45382	0.00633019	0.0417995		14.0696	0.686454	0.349599	1.96355	0.0495826	0.248224		PPM1J	protein phosphatase, Mg2+/Mn2+ dependent 1J [Source:VGNC Symbol;Acc:VGNC:54471]
ENSBTAG00000010118		0.46619	5.00979	7.45397	0.00632965	0.0417995		103.551	0.197071	0.150938	1.30564	0.191674	0.475146		HAT1	histone acetyltransferase 1 [Source:VGNC Symbol;Acc:VGNC:49063]
ENSBTAG00000021410		0.622555	4.95502	7.45575	0.00632342	0.0417995		99.9607	0.337832	0.232688	1.45187	0.146539	0.419237		C1GALT1C1	C1GALT1 specific chaperone 1 [Source:NCBI gene (formerly Entrezgene);Acc:531644]
ENSBTAG00000014677		0.570632	4.93167	7.45058	0.00634159	0.0418517		97.1218	0.288637	0.201157	1.43489	0.15132	0.424571		TADA2A	transcriptional adaptor 2A [Source:VGNC Symbol;Acc:VGNC:35565]
ENSBTAG00000007983		0.652416	3.6826	7.44722	0.00635344	0.0419068		39.5773	0.393987	0.225204	1.74947	0.08021	0.316007		ZNF775	zinc finger protein 775 [Source:NCBI gene (formerly Entrezgene);Acc:788568]
ENSBTAG00000003025		0.588934	3.59532	7.43909	0.00638221	0.0420734		36.0509	0.322316	0.195044	1.65253	0.0984263	0.345561		NME6	NME/NM23 nucleoside diphosphate kinase 6 [Source:VGNC Symbol;Acc:VGNC:32128]
ENSBTAG00000016101		0.751526	4.5708	7.437	0.00638963	0.0420759		76.327	0.453339	0.288428	1.57176	0.116007	0.376056		VHL	von Hippel-Lindau tumor suppressor [Source:VGNC Symbol;Acc:VGNC:97325]
ENSBTAG00000021604		0.472314	4.25278	7.4374	0.0063882	0.0420759		60.6827	0.212585	0.149339	1.42351	0.154588	0.429153		TMEM138	transmembrane protein 138 [Source:VGNC Symbol;Acc:VGNC:35971]
ENSBTAG00000010130		0.613502	4.16478	7.43488	0.00639718	0.0421024		56.4298	0.333405	0.211593	1.57569	0.115097	0.374533		ZNF335	zinc finger protein 335 [Source:VGNC Symbol;Acc:VGNC:37251]
ENSBTAG00000002272		0.734804	3.35511	7.432	0.00640739	0.0421294		30.3648	0.477501	0.255222	1.87093	0.0613554	0.27831		KCTD18	potassium channel tetramerization domain containing 18 [Source:VGNC Symbol;Acc:VGNC:30507]
ENSBTAG00000003034		0.478281	5.34159	7.42939	0.0064167	0.0421294		131.171	0.19278	0.160838	1.1986	0.230683	0.518487		GATAD2A	GATA zinc finger domain containing 2A [Source:VGNC Symbol;Acc:VGNC:29271]
ENSBTAG00000008412		0.404571	6.42266	7.42681	0.00642592	0.0421294		281.534	0.12671	0.117564	1.07779	0.281127	0.568767		BCL7C	BAF chromatin remodeling complex subunit BCL7C [Source:VGNC Symbol;Acc:VGNC:58362]
ENSBTAG00000009965		0.732865	7.75833	7.42701	0.00642521	0.0421294		712.342	0.435862	0.277658	1.56978	0.116466	0.376524		ECI1	enoyl-CoA delta isomerase 1 [Source:VGNC Symbol;Acc:VGNC:28309]
ENSBTAG00000013769		0.596002	4.68584	7.42733	0.00642405	0.0421294		82.8588	0.324152	0.213797	1.51616	0.129478	0.395811		NECTIN3	nectin cell adhesion molecule 3 [Source:VGNC Symbol;Acc:VGNC:106835]
ENSBTAG00000046533		-1.21802	3.24457	7.43168	0.00640853	0.0421294		31.6943	-1.51141	0.440419	-3.43177	0.000599666	0.0194973		RAB31	RAB31, member RAS onco family [Source:VGNC Symbol;Acc:VGNC:33640]
ENSBTAG00000054242		0.713148	3.81556	7.4276	0.0064231	0.0421294		44.0173	0.436082	0.258766	1.68524	0.091943	0.334045		AKAP17A	A-kinase anchoring protein 17A [Source:VGNC Symbol;Acc:VGNC:106636]
ENSBTAG00000038241		0.524699	6.84034	7.42437	0.00643464	0.0421635		373.344	0.24802	0.172888	1.43457	0.15141	0.424571		REPIN1	replication initiator 1 [Source:VGNC Symbol;Acc:VGNC:33868]
ENSBTAG00000050130		0.445581	5.39686	7.4213	0.00644563	0.0422123		136.889	0.176692	0.146305	1.2077	0.227164	0.514716		SNRPE	small nuclear ribonucleoprotein polypeptide E [Source:NCBI gene (formerly Entrezgene);Acc:531493]
ENSBTAG00000003044		0.419286	7.97667	7.41369	0.00647294	0.0423236		828.008	0.133701	0.104642	1.2777	0.201355	0.485925		SPIN1	spindlin 1 [Source:VGNC Symbol;Acc:VGNC:35217]
ENSBTAG00000006434		-1.63148	1.85612	7.41554	0.00646631	0.0423236		13.2629	-1.98469	0.603533	-3.28846	0.00100736	0.0268831		SYNPO2	synaptopodin 2 [Source:VGNC Symbol;Acc:VGNC:35531]
ENSBTAG00000008664		0.524694	5.15727	7.41361	0.00647322	0.0423236		114.424	0.250236	0.174391	1.43491	0.151312	0.424571		EIF2B2	eukaryotic translation initiation factor 2B subunit beta [Source:VGNC Symbol;Acc:VGNC:28385]
ENSBTAG00000000675		0.601078	4.66498	7.41119	0.00648196	0.0423575		81.2645	0.316716	0.219617	1.44213	0.149266	0.422712		PGS1	phosphatidylglycerophosphate synthase 1 [Source:VGNC Symbol;Acc:VGNC:32803]
ENSBTAG00000044097		-0.888994	2.5725	7.41009	0.00648589	0.0423601		19.3998	-1.18333	0.322444	-3.66986	0.00024268	0.0106501		KLF7	Kruppel like factor 7 [Source:VGNC Symbol;Acc:VGNC:50537]
ENSBTAG00000012205		1.02751	2.56229	7.40622	0.00649988	0.0424283		17.4867	0.725605	0.393301	1.84491	0.0650509	0.285974		CPT1C	carnitine palmitoyltransferase 1C [Source:VGNC Symbol;Acc:VGNC:27678]
ENSBTAG00000015761		0.558714	3.93643	7.40025	0.00652146	0.042546		48.0178	0.285846	0.20086	1.42311	0.154704	0.429374		COQ5	coenzyme Q5, methyltransferase [Source:VGNC Symbol;Acc:VGNC:27613]
ENSBTAG00000033891		0.621988	4.95074	7.39828	0.00652863	0.0425463		97.8273	0.347882	0.214374	1.62278	0.104637	0.356444		MGAT2	alpha-1,6-mannosyl-glycoprotein 2-beta-N-acetylglucosaminyltransferase [Source:VGNC Symbol;Acc:VGNC:54626]
ENSBTAG00000047747		0.473337	5.94114	7.39874	0.00652697	0.0425463		199.058	0.192869	0.14959	1.28932	0.197288	0.480862		NDFIP1	Nedd4 family interacting protein 1 [Source:VGNC Symbol;Acc:VGNC:31934]
ENSBTAG00000000789		0.461945	5.90091	7.39149	0.00655332	0.042684		195.66	0.174756	0.164003	1.06557	0.28662	0.573959		PPP1R7	protein phosphatase 1 regulatory subunit 7 [Source:VGNC Symbol;Acc:VGNC:52808]
ENSBTAG00000017096		0.528569	4.35341	7.38451	0.0065788	0.0428037		64.7653	0.261543	0.186205	1.4046	0.16014	0.435768		ERICH1	glutamate rich 1 [Source:VGNC Symbol;Acc:VGNC:28582]
ENSBTAG00000050825		0.769381	2.15418	7.3845	0.00657885	0.0428037		13.027	0.519473	0.285281	1.82092	0.0686192	0.293381		TMEM265	transmembrane protein 265 [Source:NCBI gene (formerly Entrezgene);Acc:511420]
ENSBTAG00000010775		0.48535	5.0147	7.38278	0.00658515	0.0428213		104.758	0.208605	0.166647	1.25178	0.210652	0.49819		POGK	pogo transposable element derived with KRAB domain [Source:VGNC Symbol;Acc:VGNC:33107]
ENSBTAG00000003971		0.876734	3.47216	7.37895	0.00659917	0.0428892		34.0918	0.60758	0.322531	1.88379	0.0595933	0.273073		E2F1	E2F transcription factor 1 [Source:VGNC Symbol;Acc:VGNC:28286]
ENSBTAG00000016649		0.505373	9.8015	7.37043	0.0066305	0.0430565		2948.9	0.207799	0.171022	1.21505	0.224348	0.512471		CCND2	cyclin D2 [Source:VGNC Symbol;Acc:VGNC:26963]
ENSBTAG00000023218		0.413751	6.09789	7.37	0.0066321	0.0430565		222.646	0.128626	0.112668	1.14164	0.253604	0.544447		UBE2V2	ubiquitin conjugating enzyme E2 V2 [Source:VGNC Symbol;Acc:VGNC:36597]
ENSBTAG00000000759		0.452636	7.23175	7.36541	0.00664905	0.0430964		490.533	0.176567	0.122566	1.44059	0.149702	0.422947		NENF	neudesin neurotrophic factor [Source:VGNC Symbol;Acc:VGNC:32006]
ENSBTAG00000002404		0.526873	5.24539	7.3665	0.00664503	0.0430964		124.54	0.241292	0.197692	1.22054	0.22226	0.510565		TMX2	thioredoxin related transmembrane protein 2 [Source:VGNC Symbol;Acc:VGNC:54897]
ENSBTAG00000021130		0.6655	4.37126	7.3656	0.00664835	0.0430964		64.0015	0.399932	0.23256	1.71969	0.085488	0.325185		MFSD10	major facilitator superfamily domain containing 10 [Source:VGNC Symbol;Acc:VGNC:31432]
ENSBTAG00000046672		0.879934	2.29279	7.36343	0.00665636	0.0431204		13.544	0.636821	0.317018	2.00878	0.0445601	0.234847		ZDHHC18	zinc finger DHHC-type palmitoyltransferase 18 [Source:VGNC Symbol;Acc:VGNC:37133]
ENSBTAG00000045980		0.604805	4.67932	7.36082	0.00666604	0.0431597		81.0354	0.326425	0.21527	1.51635	0.12943	0.395764		ARF6	ADP ribosylation factor 6 [Source:VGNC Symbol;Acc:VGNC:26061]
ENSBTAG00000016504		0.549251	4.76393	7.35954	0.00667078	0.0431671		87.2757	0.265224	0.194364	1.36458	0.172386	0.451531		AGAP1	ArfGAP with GTPase domain, ankyrin repeat and PH domain 1 [Source:VGNC Symbol;Acc:VGNC:59176]
ENSBTAG00000003504		0.471801	4.84867	7.35522	0.00668682	0.0432474		92.3114	0.206786	0.15441	1.3392	0.180506	0.462341		GSS	glutathione synthetase [Source:VGNC Symbol;Acc:VGNC:29683]
ENSBTAG00000008703		0.531625	5.54425	7.33105	0.00677733	0.0437383		150.927	0.250787	0.192514	1.30269	0.19268	0.476129		EIF2AK2	eukaryotic translation initiation factor 2 alpha kinase 2 [Source:VGNC Symbol;Acc:VGNC:28381]
ENSBTAG00000010582		0.538622	6.76758	7.3324	0.00677224	0.0437383		357.951	0.236799	0.196536	1.20487	0.228255	0.51588		BRD3	bromodomain containing 3 [Source:VGNC Symbol;Acc:VGNC:26558]
ENSBTAG00000011081		-0.860957	2.14219	7.33344	0.00676833	0.0437383		15.6374	-1.18864	0.329727	-3.60491	0.000312262	0.0125794		KBTBD8	kelch repeat and BTB domain containing 8 [Source:VGNC Symbol;Acc:VGNC:30418]
ENSBTAG00000019013		0.48836	4.53814	7.33189	0.00677416	0.0437383		73.5808	0.217225	0.155362	1.39819	0.162057	0.438413		HECTD3	HECT domain E3 ubiquitin protein ligase 3 [Source:VGNC Symbol;Acc:VGNC:29802]
ENSBTAG00000000162		0.556203	5.09876	7.32736	0.00679126	0.0438045		110.21	0.29124	0.202112	1.44098	0.149589	0.422795		ANAPC16	anaphase promoting complex subunit 16 [Source:VGNC Symbol;Acc:VGNC:25883]
ENSBTAG00000021161		0.794688	3.94184	7.32098	0.00681541	0.0439366		48.141	0.506646	0.294763	1.71882	0.0856465	0.325304		CREG2	cellular repressor of E1A stimulateds 2 [Source:VGNC Symbol;Acc:VGNC:27703]
ENSBTAG00000002374		0.525821	4.25099	7.31796	0.00682687	0.0439863		60.9435	0.25524	0.188285	1.3556	0.175225	0.455469		ARMC5	armadillo repeat containing 5 [Source:VGNC Symbol;Acc:VGNC:26159]
ENSBTAG00000005092		0.524851	7.83786	7.31605	0.00683414	0.0439863		746.932	0.252085	0.167206	1.50763	0.131648	0.399283		ROR2	receptor tyrosine kinase like orphan receptor 2 [Source:VGNC Symbol;Acc:VGNC:34087]
ENSBTAG00000015920		0.450849	7.04696	7.31632	0.00683314	0.0439863		433.164	0.17348	0.13829	1.25446	0.209673	0.496993		TMEM147	transmembrane protein 147 [Source:VGNC Symbol;Acc:VGNC:35978]
ENSBTAG00000002512		0.464582	4.00117	7.30836	0.00686344	0.0441511		51.9138	0.205752	0.162835	1.26356	0.206387	0.492702		HAUS1	HAUS augmin like complex subunit 1 [Source:VGNC Symbol;Acc:VGNC:29757]
ENSBTAG00000001038		0.545519	6.88864	7.30331	0.00688278	0.0442042		388.645	0.256819	0.195233	1.31545	0.188359	0.471094		SNRPB	small nuclear ribonucleoprotein polypeptides B and B1 [Source:VGNC Symbol;Acc:VGNC:35076]
ENSBTAG00000013403		0.406203	6.28791	7.30398	0.00688021	0.0442042		257.868	0.124507	0.133933	0.929618	0.352569	0.638238		AGBL5	AGBL carboxypeptidase 5 [Source:VGNC Symbol;Acc:VGNC:25723]
ENSBTAG00000025485		0.781838	6.41031	7.30497	0.00687643	0.0442042		276.558	0.508496	0.294384	1.72732	0.0841095	0.322865
ENSBTAG00000007835		1.23079	7.61728	7.29869	0.00690051	0.0442943		632.584	0.927072	0.47719	1.94277	0.0520437	0.254136		GPT	glutamic--pyruvic transaminase [Source:VGNC Symbol;Acc:VGNC:29616]
ENSBTAG00000005174		0.964569	2.78411	7.29542	0.00691304	0.0443277		19.845	0.705449	0.349605	2.01785	0.0436073	0.232203		GDPGP1	GDP-D-glucose phosphorylase 1 [Source:VGNC Symbol;Acc:VGNC:29314]
ENSBTAG00000008232		0.604673	4.65755	7.29511	0.00691427	0.0443277		81.8196	0.303242	0.231936	1.30744	0.191063	0.474166		DAB2IP	DAB2 interacting protein [Source:VGNC Symbol;Acc:VGNC:27866]
ENSBTAG00000021061		0.433873	7.4502	7.29349	0.00692051	0.0443277		576.52	0.139145	0.138227	1.00664	0.314107	0.599504		PSMC5	proteasome 26S subunit, ATPase 5 [Source:VGNC Symbol;Acc:VGNC:33459]
ENSBTAG00000026248		0.450311	6.96107	7.29348	0.00692053	0.0443277		409.122	0.17314	0.142305	1.21668	0.223726	0.511715		POP7	POP7 homolog, ribonuclease P/MRP subunit [Source:VGNC Symbol;Acc:VGNC:33166]
ENSBTAG00000008625		0.684521	4.44563	7.29072	0.00693116	0.0443661		69.0602	0.416764	0.252165	1.65274	0.0983841	0.345514		PLEKHF1	pleckstrin homology and FYVE domain containing 1 [Source:VGNC Symbol;Acc:VGNC:33012]
ENSBTAG00000014426		0.437059	5.24705	7.28808	0.00694135	0.0443661		122.269	0.159348	0.138946	1.14684	0.25145	0.542089		PRKAG1	protein kinase AMP-activated non-catalytic subunit gamma 1 [Source:VGNC Symbol;Acc:VGNC:33322]
ENSBTAG00000016397		0.569143	4.02066	7.28839	0.00694018	0.0443661		50.4826	0.296706	0.190599	1.5567	0.119541	0.381009		CDYL	chromodomain Y like [Source:VGNC Symbol;Acc:VGNC:55900]
ENSBTAG00000024490		1.0755	2.42567	7.28982	0.00693466	0.0443661		15.4648	0.818807	0.41175	1.9886	0.0467449	0.240975
ENSBTAG00000006044		0.611932	5.18299	7.28596	0.00694954	0.0443947		117.656	0.334483	0.228719	1.46242	0.143626	0.414227		KLHL5	kelch like family member 5 [Source:VGNC Symbol;Acc:VGNC:30668]
ENSBTAG00000010408		0.694436	2.67979	7.2808	0.00696953	0.0444987		18.1905	0.433207	0.247381	1.75118	0.0799156	0.31515		IKBKE	inhibitor of nuclear factor kappa B kinase subunit epsilon [Source:VGNC Symbol;Acc:VGNC:30101]
ENSBTAG00000013587		0.512897	5.77145	7.27841	0.00697885	0.0445343		175.804	0.244362	0.170146	1.43619	0.150948	0.424464		TXNL4A	thioredoxin like 4A [Source:VGNC Symbol;Acc:VGNC:36543]
ENSBTAG00000008977		0.414471	6.14739	7.27663	0.00698573	0.0445545		232.302	0.132646	0.131608	1.00789	0.313507	0.598932		TOMM6	translocase of outer mitochondrial membrane 6 [Source:NCBI gene (formerly Entrezgene);Acc:505031]
ENSBTAG00000002510		0.441985	6.99642	7.27405	0.00699577	0.0445948		418.441	0.156166	0.136832	1.14129	0.253748	0.544454		HNRNPUL2	heteroous nuclear ribonucleoprotein U like 2 [Source:NCBI gene (formerly Entrezgene);Acc:616476]
ENSBTAG00000009871		0.417014	6.27287	7.27105	0.00700749	0.0446387		255.033	0.128809	0.137894	0.934115	0.350244	0.636304		RAB18	RAB18, member RAS onco family [Source:VGNC Symbol;Acc:VGNC:33624]
ENSBTAG00000046990		0.471381	4.25953	7.27037	0.00701013	0.0446387		60.2998	0.20986	0.149638	1.40246	0.160778	0.437009		GON7	GON7 subunit of KEOPS complex [Source:VGNC Symbol;Acc:VGNC:29496]
ENSBTAG00000015041		0.451777	5.5436	7.2684	0.00701782	0.0446402		151.823	0.17502	0.159117	1.09995	0.271356	0.558698		NDUFA2	NADH:ubiquinone oxidoreductase subunit A2 [Source:NCBI gene (formerly Entrezgene);Acc:327698]
ENSBTAG00000019838		0.49016	5.51226	7.2689	0.00701587	0.0446402		149.803	0.202502	0.181412	1.11626	0.264313	0.553905		SHC1	SHC adaptor protein 1 [Source:VGNC Symbol;Acc:VGNC:34590]
ENSBTAG00000016595		0.53481	4.6779	7.26718	0.00702259	0.0446468		82.8337	0.259428	0.197905	1.31087	0.189902	0.472681		CYSTM1	cysteine rich transmembrane module containing 1 [Source:VGNC Symbol;Acc:VGNC:50308]
ENSBTAG00000003832		0.825243	8.82634	7.25774	0.0070596	0.0448344		1481.41	0.539555	0.301581	1.78909	0.0736003	0.302128		MFAP2	microfibril associated protein 2 [Source:VGNC Symbol;Acc:VGNC:31422]
ENSBTAG00000011837		0.553089	5.91325	7.25793	0.00705888	0.0448344		194.212	0.278536	0.193023	1.44302	0.149014	0.4226		GET3	guided entry of tail-anchored proteins factor 3, ATPase [Source:VGNC Symbol;Acc:VGNC:96696]
ENSBTAG00000050317		0.682876	4.51289	7.25438	0.00707282	0.0448946		70.5571	0.418702	0.244871	1.70989	0.0872867	0.328519		MRPL36	mitochondrial ribosomal protein L36 [Source:HGNC Symbol;Acc:HGNC:14490]
ENSBTAG00000012484		0.497521	6.25954	7.25256	0.00708	0.0449074		248.419	0.224637	0.15983	1.40547	0.159881	0.435367		ENDOG	endonuclease G [Source:VGNC Symbol;Acc:VGNC:28491]
ENSBTAG00000026375		0.899906	3.87874	7.25197	0.00708234	0.0449074		45.2127	0.633953	0.32848	1.92996	0.0536119	0.258426		RMI2	RecQ mediated genome instability 2 [Source:VGNC Symbol;Acc:VGNC:33994]
ENSBTAG00000009959		0.715147	4.65826	7.24725	0.00710096	0.0449778		80.8621	0.424791	0.270463	1.5706	0.116275	0.376155		SLC6A8	solute carrier family 6 member 8 [Source:NCBI gene (formerly Entrezgene);Acc:282367]
ENSBTAG00000011931		0.430653	8.19372	7.24793	0.00709827	0.0449778		967.448	0.149921	0.133399	1.12386	0.261072	0.550322		CD63	CD63 molecule [Source:NCBI gene (formerly Entrezgene);Acc:404156]
ENSBTAG00000052963		-0.813311	3.46835	7.24618	0.00710521	0.0449809		40.3399	-1.13926	0.309738	-3.67814	0.000234944	0.0105285
ENSBTAG00000002682		0.547131	4.33234	7.24514	0.00710932	0.0449831		62.7052	0.280805	0.183811	1.52769	0.126591	0.391884		MARK4	microtubule affinity regulating kinase 4 [Source:VGNC Symbol;Acc:VGNC:52203]
ENSBTAG00000005819		0.615743	3.92999	7.24226	0.00712074	0.0450315		47.8763	0.333995	0.220225	1.51661	0.129365	0.395764		CCDC61	coiled-coil domain containing 61 [Source:VGNC Symbol;Acc:VGNC:26906]
ENSBTAG00000012937		0.576475	4.26274	7.24049	0.00712773	0.0450519		59.9977	0.29745	0.200495	1.48358	0.137921	0.408774		ACAD8	acyl-CoA dehydrogenase family member 8 [Source:VGNC Symbol;Acc:VGNC:25522]
ENSBTAG00000005854		0.421042	5.74132	7.23604	0.00714546	0.0451058		173.405	0.139835	0.125079	1.11797	0.263579	0.553342		COPS8	COP9 signalosome subunit 8 [Source:VGNC Symbol;Acc:VGNC:27606]
ENSBTAG00000015312		0.477405	5.62417	7.23714	0.00714105	0.0451058		158.756	0.198752	0.15122	1.31433	0.188736	0.471505		LTBR	lymphotoxin beta receptor [Source:VGNC Symbol;Acc:VGNC:31075]
ENSBTAG00000015628		0.649472	4.79068	7.23551	0.00714757	0.0451058		88.0475	0.39057	0.235119	1.66116	0.0966807	0.342535		SMPD1	sphingomyelin phosphodiesterase 1 [Source:VGNC Symbol;Acc:VGNC:35029]
ENSBTAG00000005154		1.11282	3.89594	7.23307	0.00715726	0.0451432		45.8038	0.831481	0.406381	2.04606	0.04075	0.224069		APCDD1	APC down-regulated 1 [Source:VGNC Symbol;Acc:VGNC:26007]
ENSBTAG00000007725		0.423648	8.11694	7.22988	0.00716999	0.0451834		913.34	0.139062	0.113102	1.22952	0.218876	0.506902		ARF1	ADP ribosylation factor 1 [Source:VGNC Symbol;Acc:VGNC:50209]
ENSBTAG00000010763		0.653897	3.61553	7.22958	0.00717118	0.0451834		38.06	0.365466	0.24094	1.51684	0.129308	0.395764		DUSP16	dual specificity phosphatase 16 [Source:VGNC Symbol;Acc:VGNC:28253]
ENSBTAG00000012988		0.486095	4.91449	7.22395	0.00719371	0.0453014		96.8595	0.217219	0.164328	1.32186	0.186214	0.468571		COG4	component of oligomeric golgi complex 4 [Source:VGNC Symbol;Acc:VGNC:27549]
ENSBTAG00000039954		0.659006	4.01465	7.21967	0.00721088	0.0453857		49.7088	0.389518	0.239601	1.62569	0.104015	0.355193		COPZ2	COPI coat complex subunit zeta 2 [Source:VGNC Symbol;Acc:VGNC:27608]
ENSBTAG00000006762		0.584493	6.13883	7.21714	0.00722106	0.0454258		226.818	0.311789	0.203308	1.53358	0.125132	0.390045		SH3RF2	SH3 domain containing ring finger 2 [Source:VGNC Symbol;Acc:VGNC:34580]
ENSBTAG00000021680		0.594443	4.00329	7.21607	0.00722537	0.0454291		49.5847	0.332317	0.204783	1.62278	0.104636	0.356444		SKA2	spindle and kinetochore associated complex subunit 2 [Source:VGNC Symbol;Acc:VGNC:34644]
ENSBTAG00000025752		0.593885	6.11651	7.21042	0.00724814	0.0455483		225.081	0.331801	0.215338	1.54084	0.123357	0.387501		P3H4	prolyl 3-hydroxylase family member 4 (inactive) [Source:HGNC Symbol;Acc:HGNC:16946]
ENSBTAG00000003027		1.03582	5.62014	7.1984	0.00729688	0.0458305		153.491	0.807691	0.354162	2.28057	0.0225739	0.16407		EMX2	empty spiracles homeobox 2 [Source:VGNC Symbol;Acc:VGNC:28486]
ENSBTAG00000006071		0.447777	6.68154	7.19537	0.00730919	0.0458837		333.779	0.164965	0.124291	1.32725	0.184426	0.466129		CTTN	cortactin [Source:VGNC Symbol;Acc:VGNC:27821]
ENSBTAG00000015090		0.431031	6.11226	7.1922	0.00732213	0.0459409		226.525	0.154025	0.135661	1.13537	0.256221	0.547054		SGTA	small glutamine rich tetratricopeptide repeat co-chaperone alpha [Source:VGNC Symbol;Acc:VGNC:34553]
ENSBTAG00000006015		0.637935	4.75575	7.18651	0.00734537	0.0460185		85.3922	0.357123	0.23646	1.51029	0.13097	0.398245		POLH	DNA polymerase eta [Source:VGNC Symbol;Acc:VGNC:33124]
ENSBTAG00000006769		0.704524	6.74924	7.18697	0.00734349	0.0460185		350.45	0.400182	0.263751	1.51727	0.129198	0.395764		HSD3B1	hydroxy-delta-5-steroid dehydrogenase, 3 beta- and steroid delta-isomerase 1 [Source:NCBI gene (formerly Entrezgene);Acc:281824]
ENSBTAG00000010734		0.501746	4.77349	7.18529	0.00735038	0.0460185		87.2834	0.233376	0.173901	1.342	0.179594	0.461254		NOP16	NOP16 nucleolar protein [Source:VGNC Symbol;Acc:VGNC:32166]
ENSBTAG00000014769		0.567919	3.99771	7.18447	0.00735373	0.0460185		49.5928	0.29245	0.201259	1.4531	0.146195	0.418575		GMEB2	glucocorticoid modulatory element binding protein 2 [Source:VGNC Symbol;Acc:VGNC:29433]
ENSBTAG00000023186		0.928578	1.39568	7.18481	0.00735232	0.0460185		6.77	0.697963	0.379347	1.83991	0.0657819	0.287611
ENSBTAG00000020622		-1.38929	2.11887	7.18159	0.00736556	0.0460684		13.7788	-1.65411	0.522089	-3.16825	0.00153358	0.03417		COL9A2	collagen type IX alpha 2 chain [Source:VGNC Symbol;Acc:VGNC:27576]
ENSBTAG00000004891		0.424399	5.15343	7.17967	0.00737343	0.0460924		114.127	0.139845	0.129649	1.07865	0.280745	0.568379		OXNAD1	oxidoreductase NAD binding domain containing 1 [Source:VGNC Symbol;Acc:VGNC:32512]
ENSBTAG00000015487		0.593873	6.27235	7.17878	0.00737709	0.0460924		253.538	0.304495	0.224794	1.35455	0.17556	0.455953		KDM4B	lysine demethylase 4B [Source:VGNC Symbol;Acc:VGNC:30528]
ENSBTAG00000020447		0.414054	7.34766	7.17523	0.0073917	0.0461595		535.811	0.1293	0.120856	1.06987	0.28468	0.57274		VSIG10L	V-set and immunoglobulin domain containing 10 like [Source:VGNC Symbol;Acc:VGNC:36839]
ENSBTAG00000002470		1.002	1.61987	7.17402	0.00739669	0.0461666		7.91243	0.765915	0.398718	1.92094	0.0547387	0.260686		CCDC78	coiled-coil domain containing 78 [Source:VGNC Symbol;Acc:VGNC:26916]
ENSBTAG00000000321		0.504539	5.13785	7.17235	0.00740358	0.046172		112.783	0.237923	0.173953	1.36774	0.171394	0.450091		TBL2	transducin beta like 2 [Source:VGNC Symbol;Acc:VGNC:35658]
ENSBTAG00000019434		-1.19726	4.29001	7.17108	0.00740882	0.046172		66.801	-1.4906	0.422796	-3.52557	0.000422577	0.0153682		PDCD4	programmed cell death 4 [Source:VGNC Symbol;Acc:VGNC:32661]
ENSBTAG00000051972		1.15112	4.43617	7.171	0.00740913	0.046172		66.9292	0.886051	0.419015	2.1146	0.0344637	0.203032		CEBPB	CCAAT enhancer binding protein beta [Source:NCBI gene (formerly Entrezgene);Acc:338319]
ENSBTAG00000004913		0.441765	5.41062	7.16788	0.00742206	0.0462044		137.405	0.171217	0.134876	1.26943	0.204286	0.489933		RNF167	ring finger protein 167 [Source:VGNC Symbol;Acc:VGNC:57151]
ENSBTAG00000024542		0.461675	6.66467	7.16826	0.00742046	0.0462044		331.329	0.187963	0.148274	1.26768	0.204913	0.490356		PIGC	phosphatidylinositol glycan anchor biosynthesis class C [Source:NCBI gene (formerly Entrezgene);Acc:510483]
ENSBTAG00000008433		0.475905	4.61918	7.16531	0.0074327	0.0462226		78.6265	0.199647	0.156479	1.27587	0.202002	0.486645		PGAP2	post-GPI attachment to proteins 2 [Source:VGNC Symbol;Acc:VGNC:32782]
ENSBTAG00000021316		0.500225	7.40849	7.16566	0.00743125	0.0462226		556.544	0.21391	0.16842	1.2701	0.204048	0.489773		COL4A3	collagen type IV alpha 3 chain [Source:VGNC Symbol;Acc:VGNC:55339]
ENSBTAG00000002026		-0.474988	11.2543	7.15764	0.00746454	0.0463965		8350.03	-0.763328	0.153501	-4.9728	6.5993e-07	0.000102546		RPL5	ribosomal protein L5 [Source:NCBI gene (formerly Entrezgene);Acc:515238]
ENSBTAG00000010455		0.616145	3.69315	7.15266	0.00748527	0.0465012		39.4056	0.354613	0.206871	1.71418	0.086496	0.327404		INTS5	integrator complex subunit 5 [Source:VGNC Symbol;Acc:VGNC:30231]
ENSBTAG00000009159		0.702095	5.06119	7.15029	0.00749518	0.0465178		107.81	0.41344	0.271451	1.52307	0.127741	0.392909		PLXNA1	plexin A1 [Source:VGNC Symbol;Acc:VGNC:33059]
ENSBTAG00000018159		0.613186	5.09128	7.14938	0.00749901	0.0465178		107.122	0.345669	0.214164	1.61404	0.106518	0.359823		CASP2	caspase 2 [Source:VGNC Symbol;Acc:VGNC:26780]
ENSBTAG00000030839		0.437564	5.79029	7.14923	0.00749961	0.0465178		179.258	0.150928	0.137947	1.0941	0.273912	0.561583		PWWP3A	PWWP domain containing 3A, DNA repair factor [Source:VGNC Symbol;Acc:VGNC:57909]
ENSBTAG00000008350		0.670052	4.23122	7.1434	0.00752404	0.0466452		58.5407	0.402452	0.242738	1.65797	0.0973237	0.343301		KLHL21	kelch like family member 21 [Source:VGNC Symbol;Acc:VGNC:30650]
ENSBTAG00000000810		0.466155	7.89023	7.14107	0.00753383	0.0466816		781.463	0.177578	0.153604	1.15608	0.247649	0.537728		COPE	COPI coat complex subunit epsilon [Source:VGNC Symbol;Acc:VGNC:27595]
ENSBTAG00000050453		0.701964	3.50784	7.13981	0.0075391	0.0466901		34.9393	0.445934	0.243237	1.83333	0.066753	0.289819
ENSBTAG00000011823		0.63331	6.31924	7.13765	0.00754821	0.0466982		256.185	0.37283	0.222287	1.67725	0.0934945	0.336579		CLSTN1	calsyntenin 1 [Source:VGNC Symbol;Acc:VGNC:27466]
ENSBTAG00000021252		0.663532	3.49379	7.13823	0.00754578	0.0466982		33.9109	0.394994	0.229368	1.7221	0.0850519	0.324297		TMEM35A	transmembrane protein 35A [Source:VGNC Symbol;Acc:VGNC:36077]
ENSBTAG00000004632		0.379758	7.02376	7.13448	0.00756157	0.0467567		429.594	0.0904402	0.11114	0.813749	0.415789	0.690141		ASPSCR1	ASPSCR1 tether for SLC2A4, UBX domain containing [Source:VGNC Symbol;Acc:VGNC:97242]
ENSBTAG00000004870		0.447871	6.97881	7.12994	0.00758074	0.046851		411.582	0.168814	0.126437	1.33516	0.181826	0.463297		GALNT2	polypeptide N-acetylgalactosaminyltransferase 2 [Source:VGNC Symbol;Acc:VGNC:29231]
ENSBTAG00000038116		0.530578	5.29464	7.12443	0.00760407	0.0469709		124.291	0.270604	0.175622	1.54083	0.123359	0.387501
ENSBTAG00000020835		0.675007	4.12194	7.12093	0.00761893	0.0470385		55.0093	0.392782	0.255264	1.53873	0.12387	0.387884		KIAA0513	KIAA0513 [Source:VGNC Symbol;Acc:VGNC:30553]
ENSBTAG00000012678		0.569756	7.4598	7.11726	0.00763451	0.0470998		573.506	0.285691	0.195334	1.46257	0.143585	0.414227		COLGALT1	collagen beta(1-O)galactosyltransferase 1 [Source:VGNC Symbol;Acc:VGNC:53572]
ENSBTAG00000020318		0.89811	2.01039	7.11674	0.00763675	0.0470998		10.2615	0.656295	0.352702	1.86076	0.0627779	0.280198		DBNDD1	dysbindin domain containing 1 [Source:VGNC Symbol;Acc:VGNC:27891]
ENSBTAG00000011340		0.613077	3.9301	7.11569	0.00764122	0.0471031		49.7243	0.322428	0.236392	1.36395	0.172582	0.45157		NSL1	NSL1 component of MIS12 kinetochore complex [Source:VGNC Symbol;Acc:VGNC:32277]
ENSBTAG00000000928		-0.98581	1.68261	7.11287	0.00765326	0.0471434		9.40423	-1.26821	0.390574	-3.24705	0.00116607	0.0293374		SPECC1	sperm antigen with calponin homology and coiled-coil domains 1 [Source:VGNC Symbol;Acc:VGNC:35200]
ENSBTAG00000005663		0.413912	4.99305	7.11231	0.00765563	0.0471434		103.504	0.147309	0.133499	1.10345	0.269832	0.557323		HAUS2	HAUS augmin like complex subunit 2 [Source:VGNC Symbol;Acc:VGNC:29758]
ENSBTAG00000019163		0.600314	4.0516	7.10829	0.00767281	0.0472249		52.8975	0.322867	0.221859	1.45528	0.145593	0.41757		CYB561D2	cytochrome b-561 domain containing 2 [Source:NCBI gene (formerly Entrezgene);Acc:523966]
ENSBTAG00000008953		0.658236	3.78091	7.10712	0.00767784	0.0472315		43.0921	0.388938	0.237737	1.636	0.101839	0.350846		TAP1	transporter 1, ATP binding cassette subfamily B member [Source:VGNC Symbol;Acc:VGNC:35598]
ENSBTAG00000006379		0.590543	4.90508	7.10396	0.00769139	0.0472897		94.6185	0.325223	0.209397	1.55314	0.120391	0.382791		BPHL	biphenyl hydrolase like [Source:VGNC Symbol;Acc:VGNC:53958]
ENSBTAG00000015595		0.684272	6.839	7.10307	0.00769521	0.0472897		370.429	0.398	0.249594	1.59459	0.110804	0.368168		MCM5	minichromosome maintenance complex component 5 [Source:VGNC Symbol;Acc:VGNC:31311]
ENSBTAG00000021487		1.35126	4.58063	7.10192	0.00770012	0.0472957		75.0978	1.03595	0.540714	1.91589	0.0553794	0.262462		CIART	circadian associated repressor of transcription [Source:VGNC Symbol;Acc:VGNC:27358]
ENSBTAG00000003212		-0.593871	4.28975	7.09998	0.00770846	0.0473226		65.442	-0.879408	0.215194	-4.08657	4.37788e-05	0.0032535		NNAT	neuronatin [Source:VGNC Symbol;Acc:VGNC:32142]
ENSBTAG00000014669		0.485221	5.91475	7.09766	0.00771845	0.0473596		198.479	0.194433	0.18598	1.04545	0.295813	0.582238		NDUFA12	NADH:ubiquinone oxidoreductase subunit A12 [Source:VGNC Symbol;Acc:VGNC:31945]
ENSBTAG00000007515		0.354716	6.27184	7.09604	0.00772546	0.0473783		253.17	0.071716	0.0870957	0.823416	0.410272	0.684776		UBE2Q1	ubiquitin conjugating enzyme E2 Q1 [Source:VGNC Symbol;Acc:VGNC:36592]
ENSBTAG00000038549		-1.11453	1.43188	7.09012	0.00775099	0.0475106		9.02128	-1.43126	0.443847	-3.22467	0.00126119	0.0308359
ENSBTAG00000016915		-1.37521	2.90598	7.08906	0.00775559	0.0475144		25.3201	-1.68583	0.500079	-3.37113	0.000748615	0.0224491		FLT1	fms related receptor tyrosine kinase 1 [Source:VGNC Symbol;Acc:VGNC:29041]
ENSBTAG00000006048		0.636486	3.58953	7.08717	0.00776378	0.0475159		36.3241	0.368761	0.220322	1.67374	0.0941827	0.338001		DCAKD	dephospho-CoA kinase domain containing [Source:VGNC Symbol;Acc:VGNC:50119]
ENSBTAG00000013578		-2.28631	2.56031	7.08764	0.00776176	0.0475159		11.218	-1.66667	0.718983	-2.3181	0.0204441	0.155705		CHI3L2	chitinase 3 like 2 [Source:VGNC Symbol;Acc:VGNC:27291]
ENSBTAG00000026993		0.420701	5.9986	7.08507	0.00777286	0.0475472		207.955	0.147421	0.129318	1.13999	0.25429	0.544858		TMBIM4	transmembrane BAX inhibitor motif containing 4 [Source:NCBI gene (formerly Entrezgene);Acc:513242]
ENSBTAG00000016874		-1.36498	8.42702	7.08366	0.00777899	0.0475603		1183.36	-1.62508	0.508192	-3.19776	0.00138498	0.0323026		DNAJB1	DnaJ heat shock protein family (Hsp40) member B1 [Source:NCBI gene (formerly Entrezgene);Acc:538426]
ENSBTAG00000005010		0.735077	4.0755	7.07475	0.00781779	0.0477732		53.0905	0.450943	0.276748	1.62943	0.103222	0.353274		MXD3	MAX dimerization protein 3 [Source:VGNC Symbol;Acc:VGNC:55224]
ENSBTAG00000002630		0.70405	3.44918	7.06141	0.00787621	0.0481056		33.362	0.441296	0.25159	1.75403	0.0794258	0.314055		MRTFA	myocardin related transcription factor A [Source:VGNC Symbol;Acc:VGNC:55393]
ENSBTAG00000002962		0.652791	3.84934	7.05851	0.00788895	0.0481318		44.9538	0.384412	0.231537	1.66026	0.0968617	0.342535		PPM1M	protein phosphatase, Mg2+/Mn2+ dependent 1M [Source:VGNC Symbol;Acc:VGNC:33217]
ENSBTAG00000008576		0.815487	5.80817	7.05769	0.00789256	0.0481318		180.149	0.516904	0.30384	1.70124	0.0888983	0.330542		PLEKHD1	pleckstrin homology and coiled-coil domain containing D1 [Source:VGNC Symbol;Acc:VGNC:33011]
ENSBTAG00000032680		0.582189	5.74492	7.05871	0.0078881	0.0481318		172.916	0.319528	0.216306	1.4772	0.139621	0.411268		TMEM63B	transmembrane protein 63B [Source:VGNC Symbol;Acc:VGNC:36104]
ENSBTAG00000021678		0.41792	5.87621	7.05475	0.00790555	0.0481864		191.088	0.149681	0.134833	1.11012	0.266945	0.555437		SLC31A1	solute carrier family 31 member 1 [Source:VGNC Symbol;Acc:VGNC:34813]
ENSBTAG00000004189		0.564812	5.23028	7.04802	0.00793529	0.0483431		120.085	0.285832	0.201573	1.41801	0.156188	0.431063		MLXIP	MLX interacting protein [Source:VGNC Symbol;Acc:VGNC:31509]
ENSBTAG00000003074		0.756705	3.74163	7.04505	0.00794844	0.0483444		41.6415	0.459931	0.290723	1.58203	0.113643	0.372495		SLC16A6	solute carrier family 16 member 6 [Source:VGNC Symbol;Acc:VGNC:34692]
ENSBTAG00000009201		0.632676	3.11825	7.04585	0.00794491	0.0483444		25.5842	0.375127	0.222032	1.68952	0.0911197	0.332527		CORO7	coronin 7 [Source:NCBI gene (formerly Entrezgene);Acc:527934]
ENSBTAG00000018192		0.585047	4.05971	7.04575	0.00794537	0.0483444		51.746	0.327062	0.210364	1.55475	0.120006	0.382149		ALG8	ALG8 alpha-1,3-glucosyltransferase [Source:VGNC Symbol;Acc:VGNC:25831]
ENSBTAG00000031012		0.511712	5.49088	7.04433	0.00795168	0.0483444		144.443	0.24068	0.167243	1.4391	0.150121	0.423735		PIGK	phosphatidylinositol glycan anchor biosynthesis class K [Source:VGNC Symbol;Acc:VGNC:32870]
ENSBTAG00000013329		0.478135	5.8665	7.04122	0.00796548	0.0484037		190.78	0.196744	0.171772	1.14538	0.252052	0.542894		AP1M1	adaptor related protein complex 1 subunit mu 1 [Source:VGNC Symbol;Acc:VGNC:25979]
ENSBTAG00000007308		0.504723	4.79798	7.0363	0.00798738	0.0485122		87.361	0.227321	0.160927	1.41257	0.157782	0.432733		EDC3	enhancer of mRNA decapping 3 [Source:VGNC Symbol;Acc:VGNC:28320]
ENSBTAG00000017655		-2.07955	2.85096	7.03415	0.007997	0.0485459		23.5232	-2.34092	0.79985	-2.92669	0.00342585	0.0558421		PALMD	palmdelphin [Source:VGNC Symbol;Acc:VGNC:32560]
ENSBTAG00000009284		-1.14039	1.62568	7.03096	0.00801125	0.0486078		11.547	-1.49421	0.465826	-3.20767	0.00133817	0.0315984		GLS2	glutaminase 2 [Source:VGNC Symbol;Acc:VGNC:29420]
ENSBTAG00000000469		0.397085	7.50032	7.02419	0.00804158	0.0487103		597.556	0.108117	0.113713	0.950791	0.341711	0.627658		PPP2CA	protein phosphatase 2 catalytic subunit alpha [Source:VGNC Symbol;Acc:VGNC:33251]
ENSBTAG00000006087		0.518454	5.79861	7.02356	0.00804442	0.0487103		178.369	0.234967	0.170347	1.37934	0.16779	0.445601		COG1	component of oligomeric golgi complex 1 [Source:VGNC Symbol;Acc:VGNC:27546]
ENSBTAG00000008978		0.45785	6.96351	7.02471	0.00803924	0.0487103		406.516	0.176255	0.135419	1.30155	0.19307	0.476206		USP22	ubiquitin specific peptidase 22 [Source:VGNC Symbol;Acc:VGNC:36716]
ENSBTAG00000019025		0.495771	6.78707	7.02572	0.00803474	0.0487103		364.952	0.201492	0.18892	1.06655	0.286177	0.573464		NDUFA11	NADH:ubiquinone oxidoreductase subunit A11 [Source:NCBI gene (formerly Entrezgene);Acc:326346]
ENSBTAG00000019697		-0.488173	10.1554	7.02241	0.00804958	0.0487169		3889.36	-0.772528	0.159643	-4.83911	1.30424e-06	0.000171486		NPAS2	neuronal PAS domain protein 2 [Source:VGNC Symbol;Acc:VGNC:32190]
ENSBTAG00000002479		0.485919	4.6643	7.01875	0.00806606	0.0487919		81.0582	0.2119	0.164088	1.29138	0.196571	0.480018		PANK4	pantothenate kinase 4 (inactive) [Source:VGNC Symbol;Acc:VGNC:32566]
ENSBTAG00000002069		1.46738	7.08492	7.01534	0.00808144	0.0488603		426.578	1.21676	0.555915	2.18876	0.0286146	0.184918		BOLA	MHC class I heavy chain [Source:NCBI gene (formerly Entrezgene);Acc:515712]
ENSBTAG00000015321		0.537001	5.06107	7.01148	0.00809888	0.0489405		107.011	0.250158	0.189769	1.31822	0.187428	0.469973		TRERF1	transcriptional regulating factor 1 [Source:VGNC Symbol;Acc:VGNC:36302]
ENSBTAG00000015644		0.631138	3.71106	7.01059	0.0081029	0.0489405		40.118	0.371192	0.217911	1.70341	0.0884907	0.330201		EID2	EP300 interacting inhibitor of differentiation 2 [Source:NCBI gene (formerly Entrezgene);Acc:615269]
ENSBTAG00000017267		0.411828	7.00696	7.00372	0.00813403	0.0490891		423.067	0.132875	0.127213	1.04451	0.296249	0.582517		COX5A	cytochrome c oxidase subunit 5A [Source:VGNC Symbol;Acc:VGNC:27636]
ENSBTAG00000017710		0.486247	6.87371	7.00336	0.0081357	0.0490891		383.795	0.208314	0.1654	1.25946	0.207866	0.494712		ECHS1	enoyl-CoA hydratase, short chain 1 [Source:VGNC Symbol;Acc:VGNC:28308]
ENSBTAG00000015085		1.04746	5.58503	7.00092	0.00814678	0.0491311		152.537	0.76814	0.376046	2.04268	0.0410846	0.225239		CLIC3	chloride intracellular channel 3 [Source:VGNC Symbol;Acc:VGNC:27441]
ENSBTAG00000001132		0.448428	5.59643	6.99931	0.0081541	0.0491506		156.607	0.177015	0.144882	1.22179	0.221788	0.510146		GTDC1	glycosyltransferase like domain containing 1 [Source:VGNC Symbol;Acc:VGNC:29690]
ENSBTAG00000008218		0.389873	6.77186	6.9967	0.008166	0.0491975		358.133	0.108694	0.10475	1.03765	0.299434	0.585795		NPTN	neuroplastin [Source:VGNC Symbol;Acc:VGNC:32217]
ENSBTAG00000012761		0.52239	4.89132	6.99443	0.00817638	0.0492352		95.4459	0.262061	0.191279	1.37005	0.170672	0.449405		PTK7	protein tyrosine kinase 7 (inactive) [Source:VGNC Symbol;Acc:VGNC:54670]
ENSBTAG00000011517		0.578319	4.68751	6.99238	0.00818576	0.0492421		83.0156	0.284264	0.226858	1.25305	0.210188	0.497708		CCDC106	coiled-coil domain containing 106 [Source:VGNC Symbol;Acc:VGNC:26831]
ENSBTAG00000016590		0.618636	4.69434	6.9927	0.00818429	0.0492421		82.1969	0.338913	0.234294	1.44653	0.148028	0.421203		NME4	NME/NM23 nucleoside diphosphate kinase 4 [Source:NCBI gene (formerly Entrezgene);Acc:789324]
ENSBTAG00000015667		0.781937	3.52896	6.97688	0.00825695	0.0496454		33.5702	0.520354	0.281468	1.84871	0.064499	0.284721		TMEM127	transmembrane protein 127 [Source:VGNC Symbol;Acc:VGNC:35960]
ENSBTAG00000003484		0.377117	6.31974	6.96971	0.00829011	0.0496523		262.461	0.09349	0.118172	0.791134	0.428866	0.699798		CZIB	CXXC motif containing zinc binding protein [Source:VGNC Symbol;Acc:VGNC:54904]
ENSBTAG00000003606		0.649996	3.7521	6.96789	0.00829851	0.0496523		41.5054	0.378773	0.23396	1.61896	0.105455	0.358253		GLI4	GLI family zinc finger 4 [Source:HGNC Symbol;Acc:HGNC:4320]
ENSBTAG00000006272		0.365168	5.14205	6.96772	0.00829933	0.0496523		116.028	0.091275	0.131093	0.696264	0.486264	0.7388		NTHL1	nth like DNA glycosylase 1 [Source:VGNC Symbol;Acc:VGNC:32301]
ENSBTAG00000008747		0.554613	5.24454	6.97163	0.00828122	0.0496523		122.474	0.281012	0.208471	1.34796	0.17767	0.459322		DCXR	dicarbonyl/L-xylulose reductase [Source:NCBI gene (formerly Entrezgene);Acc:526937]
ENSBTAG00000009183		0.694242	6.00594	6.97065	0.00828573	0.0496523		206.118	0.43868	0.258549	1.6967	0.0897533	0.331576		SHISA5	shisa family member 5 [Source:VGNC Symbol;Acc:VGNC:34601]
ENSBTAG00000009704		-0.985066	3.93199	6.97424	0.00826915	0.0496523		55.8314	-1.31614	0.379883	-3.46458	0.000531054	0.0178699		CECR2	CECR2 histone acetyl-lysine reader [Source:VGNC Symbol;Acc:VGNC:49053]
ENSBTAG00000010351		0.436619	4.60641	6.97112	0.00828355	0.0496523		78.3958	0.172547	0.145354	1.18708	0.235195	0.523963		SNX25	sorting nexin 25 [Source:VGNC Symbol;Acc:VGNC:35104]
[truncated: 9,968 more rows]
