# Supplementary material for: Tight gene co-expression in BCB positive cattle oocytes and their surrounding cumulus cells
Source: Reprod Biol Endocrinol. 2022 Aug 13;20:119. doi: 10.1186/s12958-022-00994-3 (PMC9375383; doi:10.1186/s12958-022-00994-3)
Supplement: Supplementary file 10 — Additional file 10: Supplementary table S8. Gene ontology enrichment analysis of genes with greater transcript abundance in cumulus cells surrounding BCB negative oocytes. [file 12958_2022_994_MOESM10_ESM.xlsx]

## Sheet: 2022_01_18_GO_BP_Cats_cumulus_u
Supplementary table S8. Gene ontology enrichment analysis of genes with greater transcript abundance in cumulus cells surrounding BCB negative oocytes
Ensembl gene ID	Category	P value	N genes test pool	N genes category	Term	Ontology	FWER	Fold Enrichment	Symbol	Description
ENSBTAG00000043559	GO:0042773	0.00019996	5	7	ATP synthesis coupled electron transport	BP	0.00639872	70.0527	ND4L	NADH dehydrogenase subunit 4L [Source:NCBI gene (formerly Entrezgene);Acc:3283885]
ENSBTAG00000043563	GO:0042773	0.00019996	5	7	ATP synthesis coupled electron transport	BP	0.00639872	70.0527	ND5	NADH dehydrogenase subunit 5 [Source:NCBI gene (formerly Entrezgene);Acc:3283887]
ENSBTAG00000043577	GO:0042773	0.00019996	5	7	ATP synthesis coupled electron transport	BP	0.00639872	70.0527	ND4	NADH dehydrogenase subunit 4 [Source:NCBI gene (formerly Entrezgene);Acc:3283886]
ENSBTAG00000048925	GO:0042773	0.00019996	5	7	ATP synthesis coupled electron transport	BP	0.00639872	70.0527
ENSBTAG00000054972	GO:0042773	0.00019996	5	7	ATP synthesis coupled electron transport	BP	0.00639872	70.0527
ENSBTAG00000000625	GO:0030509	0.00019996	5	32	BMP signaling pathway	BP	0.00639872	15.324	SMAD6	SMAD family member 6 [Source:VGNC Symbol;Acc:VGNC:34979]
ENSBTAG00000002081	GO:0030509	0.00019996	5	32	BMP signaling pathway	BP	0.00639872	15.324	BMPR1B	bone morphotic protein receptor type 1B [Source:VGNC Symbol;Acc:VGNC:26525]
ENSBTAG00000006844	GO:0030509	0.00019996	5	32	BMP signaling pathway	BP	0.00639872	15.324	LEF1	lymphoid enhancer binding factor 1 [Source:VGNC Symbol;Acc:VGNC:30833]
ENSBTAG00000010875	GO:0030509	0.00019996	5	32	BMP signaling pathway	BP	0.00639872	15.324	MSX1	msh homeobox 1 [Source:VGNC Symbol;Acc:VGNC:31711]
ENSBTAG00000012441	GO:0030509	0.00019996	5	32	BMP signaling pathway	BP	0.00639872	15.324	SMAD7	SMAD family member 7 [Source:VGNC Symbol;Acc:VGNC:34980]
ENSBTAG00000000625	GO:0030154	0.00019996	12	229	cell differentiation	BP	0.00639872	5.13924	SMAD6	SMAD family member 6 [Source:VGNC Symbol;Acc:VGNC:34979]
ENSBTAG00000002081	GO:0030154	0.00019996	12	229	cell differentiation	BP	0.00639872	5.13924	BMPR1B	bone morphotic protein receptor type 1B [Source:VGNC Symbol;Acc:VGNC:26525]
ENSBTAG00000003711	GO:0030154	0.00019996	12	229	cell differentiation	BP	0.00639872	5.13924	EPAS1	endothelial PAS domain protein 1 [Source:VGNC Symbol;Acc:VGNC:28518]
ENSBTAG00000006030	GO:0030154	0.00019996	12	229	cell differentiation	BP	0.00639872	5.13924	MYOG	myogenin [Source:VGNC Symbol;Acc:VGNC:31837]
ENSBTAG00000009214	GO:0030154	0.00019996	12	229	cell differentiation	BP	0.00639872	5.13924	ETS2	ETS proto-onco 2, transcription factor [Source:VGNC Symbol;Acc:VGNC:28627]
ENSBTAG00000012441	GO:0030154	0.00019996	12	229	cell differentiation	BP	0.00639872	5.13924	SMAD7	SMAD family member 7 [Source:VGNC Symbol;Acc:VGNC:34980]
ENSBTAG00000012460	GO:0030154	0.00019996	12	229	cell differentiation	BP	0.00639872	5.13924	ELF5	E74 like ETS transcription factor 5 [Source:VGNC Symbol;Acc:VGNC:28430]
ENSBTAG00000015981	GO:0030154	0.00019996	12	229	cell differentiation	BP	0.00639872	5.13924	ETV1	ETS variant transcription factor 1 [Source:VGNC Symbol;Acc:VGNC:28628]
ENSBTAG00000018165	GO:0030154	0.00019996	12	229	cell differentiation	BP	0.00639872	5.13924	RIPOR2	RHO family interacting cell polarization regulator 2 [Source:VGNC Symbol;Acc:VGNC:54232]
ENSBTAG00000022004	GO:0030154	0.00019996	12	229	cell differentiation	BP	0.00639872	5.13924	FLNB	filamin B [Source:VGNC Symbol;Acc:VGNC:29034]
ENSBTAG00000027625	GO:0030154	0.00019996	12	229	cell differentiation	BP	0.00639872	5.13924	SFRP1	secreted frizzled related protein 1 [Source:VGNC Symbol;Acc:VGNC:34520]
ENSBTAG00000048237	GO:0030154	0.00019996	12	229	cell differentiation	BP	0.00639872	5.13924	FGF9	fibroblast growth factor 9 [Source:VGNC Symbol;Acc:VGNC:53814]
ENSBTAG00000008678	GO:0008584	0.00019996	5	43	male gonad development	BP	0.00639872	11.4039
ENSBTAG00000027625	GO:0008584	0.00019996	5	43	male gonad development	BP	0.00639872	11.4039	SFRP1	secreted frizzled related protein 1 [Source:VGNC Symbol;Acc:VGNC:34520]
ENSBTAG00000035768	GO:0008584	0.00019996	5	43	male gonad development	BP	0.00639872	11.4039
ENSBTAG00000048237	GO:0008584	0.00019996	5	43	male gonad development	BP	0.00639872	11.4039	FGF9	fibroblast growth factor 9 [Source:VGNC Symbol;Acc:VGNC:53814]
ENSBTAG00000053595	GO:0008584	0.00019996	5	43	male gonad development	BP	0.00639872	11.4039	HOXA9	homeobox A9 [Source:VGNC Symbol;Acc:VGNC:107226]
ENSBTAG00000043546	GO:0006120	0.00019996	6	25	mitochondrial electron transport, NADH to ubiquinone	BP	0.00639872	23.5377	ND6	NADH dehydrogenase subunit 6 [Source:NCBI gene (formerly Entrezgene);Acc:3283888]
ENSBTAG00000043558	GO:0006120	0.00019996	6	25	mitochondrial electron transport, NADH to ubiquinone	BP	0.00639872	23.5377	ND1	NADH dehydrogenase subunit 1 [Source:NCBI gene (formerly Entrezgene);Acc:3283877]
ENSBTAG00000043563	GO:0006120	0.00019996	6	25	mitochondrial electron transport, NADH to ubiquinone	BP	0.00639872	23.5377	ND5	NADH dehydrogenase subunit 5 [Source:NCBI gene (formerly Entrezgene);Acc:3283887]
ENSBTAG00000043568	GO:0006120	0.00019996	6	25	mitochondrial electron transport, NADH to ubiquinone	BP	0.00639872	23.5377	ND3	NADH dehydrogenase subunit 3 [Source:NCBI gene (formerly Entrezgene);Acc:3283884]
ENSBTAG00000043571	GO:0006120	0.00019996	6	25	mitochondrial electron transport, NADH to ubiquinone	BP	0.00639872	23.5377	ND2	NADH dehydrogenase subunit 2 [Source:NCBI gene (formerly Entrezgene);Acc:3283878]
ENSBTAG00000043577	GO:0006120	0.00019996	6	25	mitochondrial electron transport, NADH to ubiquinone	BP	0.00639872	23.5377	ND4	NADH dehydrogenase subunit 4 [Source:NCBI gene (formerly Entrezgene);Acc:3283886]
ENSBTAG00000002081	GO:0001649	0.00019996	5	37	osteoblast differentiation	BP	0.00639872	13.2532	BMPR1B	bone morphotic protein receptor type 1B [Source:VGNC Symbol;Acc:VGNC:26525]
ENSBTAG00000006844	GO:0001649	0.00019996	5	37	osteoblast differentiation	BP	0.00639872	13.2532	LEF1	lymphoid enhancer binding factor 1 [Source:VGNC Symbol;Acc:VGNC:30833]
ENSBTAG00000027625	GO:0001649	0.00019996	5	37	osteoblast differentiation	BP	0.00639872	13.2532	SFRP1	secreted frizzled related protein 1 [Source:VGNC Symbol;Acc:VGNC:34520]
ENSBTAG00000031849	GO:0001649	0.00019996	5	37	osteoblast differentiation	BP	0.00639872	13.2532	TMEM119	transmembrane protein 119 [Source:VGNC Symbol;Acc:VGNC:35955]
ENSBTAG00000048237	GO:0001649	0.00019996	5	37	osteoblast differentiation	BP	0.00639872	13.2532	FGF9	fibroblast growth factor 9 [Source:VGNC Symbol;Acc:VGNC:53814]
ENSBTAG00000000625	GO:0030514	0.00039992	4	27	negative regulation of BMP signaling pathway	BP	0.0103979	14.5294	SMAD6	SMAD family member 6 [Source:VGNC Symbol;Acc:VGNC:34979]
ENSBTAG00000003045	GO:0030514	0.00039992	4	27	negative regulation of BMP signaling pathway	BP	0.0103979	14.5294	BAMBI	BMP and activin membrane bound inhibitor [Source:VGNC Symbol;Acc:VGNC:26417]
ENSBTAG00000012441	GO:0030514	0.00039992	4	27	negative regulation of BMP signaling pathway	BP	0.0103979	14.5294	SMAD7	SMAD family member 7 [Source:VGNC Symbol;Acc:VGNC:34980]
ENSBTAG00000027625	GO:0030514	0.00039992	4	27	negative regulation of BMP signaling pathway	BP	0.0103979	14.5294	SFRP1	secreted frizzled related protein 1 [Source:VGNC Symbol;Acc:VGNC:34520]
ENSBTAG00000001241	GO:0045944	0.00039992	16	653	positive regulation of transcription by RNA polymerase II	BP	0.0103979	2.40303	ISL1	ISL LIM homeobox 1 [Source:VGNC Symbol;Acc:VGNC:30296]
ENSBTAG00000001250	GO:0045944	0.00039992	16	653	positive regulation of transcription by RNA polymerase II	BP	0.0103979	2.40303	TFAP2A	transcription factor AP-2 alpha [Source:VGNC Symbol;Acc:VGNC:35776]
ENSBTAG00000002081	GO:0045944	0.00039992	16	653	positive regulation of transcription by RNA polymerase II	BP	0.0103979	2.40303	BMPR1B	bone morphotic protein receptor type 1B [Source:VGNC Symbol;Acc:VGNC:26525]
ENSBTAG00000003711	GO:0045944	0.00039992	16	653	positive regulation of transcription by RNA polymerase II	BP	0.0103979	2.40303	EPAS1	endothelial PAS domain protein 1 [Source:VGNC Symbol;Acc:VGNC:28518]
ENSBTAG00000006030	GO:0045944	0.00039992	16	653	positive regulation of transcription by RNA polymerase II	BP	0.0103979	2.40303	MYOG	myogenin [Source:VGNC Symbol;Acc:VGNC:31837]
ENSBTAG00000006844	GO:0045944	0.00039992	16	653	positive regulation of transcription by RNA polymerase II	BP	0.0103979	2.40303	LEF1	lymphoid enhancer binding factor 1 [Source:VGNC Symbol;Acc:VGNC:30833]
ENSBTAG00000009165	GO:0045944	0.00039992	16	653	positive regulation of transcription by RNA polymerase II	BP	0.0103979	2.40303	LPIN3	lipin 3 [Source:VGNC Symbol;Acc:VGNC:30968]
ENSBTAG00000009214	GO:0045944	0.00039992	16	653	positive regulation of transcription by RNA polymerase II	BP	0.0103979	2.40303	ETS2	ETS proto-onco 2, transcription factor [Source:VGNC Symbol;Acc:VGNC:28627]
ENSBTAG00000010875	GO:0045944	0.00039992	16	653	positive regulation of transcription by RNA polymerase II	BP	0.0103979	2.40303	MSX1	msh homeobox 1 [Source:VGNC Symbol;Acc:VGNC:31711]
ENSBTAG00000012498	GO:0045944	0.00039992	16	653	positive regulation of transcription by RNA polymerase II	BP	0.0103979	2.40303	PAX5	paired box 5 [Source:VGNC Symbol;Acc:VGNC:54466]
ENSBTAG00000012817	GO:0045944	0.00039992	16	653	positive regulation of transcription by RNA polymerase II	BP	0.0103979	2.40303	JAG1	jagged canonical Notch ligand 1 [Source:VGNC Symbol;Acc:VGNC:30361]
ENSBTAG00000013306	GO:0045944	0.00039992	16	653	positive regulation of transcription by RNA polymerase II	BP	0.0103979	2.40303	ZBTB7C	zinc finger and BTB domain containing 7C [Source:VGNC Symbol;Acc:VGNC:37091]
ENSBTAG00000015981	GO:0045944	0.00039992	16	653	positive regulation of transcription by RNA polymerase II	BP	0.0103979	2.40303	ETV1	ETS variant transcription factor 1 [Source:VGNC Symbol;Acc:VGNC:28628]
ENSBTAG00000018274	GO:0045944	0.00039992	16	653	positive regulation of transcription by RNA polymerase II	BP	0.0103979	2.40303	FADD	Fas associated via death domain [Source:VGNC Symbol;Acc:VGNC:28700]
ENSBTAG00000048062	GO:0045944	0.00039992	16	653	positive regulation of transcription by RNA polymerase II	BP	0.0103979	2.40303	KDM6B	lysine demethylase 6B [Source:VGNC Symbol;Acc:VGNC:30532]
ENSBTAG00000053595	GO:0045944	0.00039992	16	653	positive regulation of transcription by RNA polymerase II	BP	0.0103979	2.40303	HOXA9	homeobox A9 [Source:VGNC Symbol;Acc:VGNC:107226]
ENSBTAG00000011121	GO:1902600	0.00059988	5	65	proton transmembrane transport	BP	0.0143971	7.54414	CLCN4	chloride voltage-gated channel 4 [Source:VGNC Symbol;Acc:VGNC:27398]
ENSBTAG00000043550	GO:1902600	0.00059988	5	65	proton transmembrane transport	BP	0.0143971	7.54414	CYTB	cytochrome b [Source:NCBI gene (formerly Entrezgene);Acc:3283889]
ENSBTAG00000043556	GO:1902600	0.00059988	5	65	proton transmembrane transport	BP	0.0143971	7.54414	COX2	cytochrome c oxidase subunit II [Source:NCBI gene (formerly Entrezgene);Acc:3283880]
ENSBTAG00000043560	GO:1902600	0.00059988	5	65	proton transmembrane transport	BP	0.0143971	7.54414	COX3	cytochrome c oxidase subunit III [Source:NCBI gene (formerly Entrezgene);Acc:3283883]
ENSBTAG00000043561	GO:1902600	0.00059988	5	65	proton transmembrane transport	BP	0.0143971	7.54414	COX1	cytochrome c oxidase subunit I [Source:NCBI gene (formerly Entrezgene);Acc:3283879]
ENSBTAG00000043546	GO:0032981	0.0009998	5	55	mitochondrial respiratory chain complex I assembly	BP	0.0229954	8.9158	ND6	NADH dehydrogenase subunit 6 [Source:NCBI gene (formerly Entrezgene);Acc:3283888]
ENSBTAG00000043558	GO:0032981	0.0009998	5	55	mitochondrial respiratory chain complex I assembly	BP	0.0229954	8.9158	ND1	NADH dehydrogenase subunit 1 [Source:NCBI gene (formerly Entrezgene);Acc:3283877]
ENSBTAG00000043563	GO:0032981	0.0009998	5	55	mitochondrial respiratory chain complex I assembly	BP	0.0229954	8.9158	ND5	NADH dehydrogenase subunit 5 [Source:NCBI gene (formerly Entrezgene);Acc:3283887]
ENSBTAG00000043571	GO:0032981	0.0009998	5	55	mitochondrial respiratory chain complex I assembly	BP	0.0229954	8.9158	ND2	NADH dehydrogenase subunit 2 [Source:NCBI gene (formerly Entrezgene);Acc:3283878]
ENSBTAG00000043577	GO:0032981	0.0009998	5	55	mitochondrial respiratory chain complex I assembly	BP	0.0229954	8.9158	ND4	NADH dehydrogenase subunit 4 [Source:NCBI gene (formerly Entrezgene);Acc:3283886]
ENSBTAG00000000422	GO:0009952	0.00119976	4	43	anterior/posterior pattern specification	BP	0.0263947	9.12314	TSHZ1	teashirt zinc finger homeobox 1 [Source:VGNC Symbol;Acc:VGNC:56375]
ENSBTAG00000010875	GO:0009952	0.00119976	4	43	anterior/posterior pattern specification	BP	0.0263947	9.12314	MSX1	msh homeobox 1 [Source:VGNC Symbol;Acc:VGNC:31711]
ENSBTAG00000027625	GO:0009952	0.00119976	4	43	anterior/posterior pattern specification	BP	0.0263947	9.12314	SFRP1	secreted frizzled related protein 1 [Source:VGNC Symbol;Acc:VGNC:34520]
ENSBTAG00000053595	GO:0009952	0.00119976	4	43	anterior/posterior pattern specification	BP	0.0263947	9.12314	HOXA9	homeobox A9 [Source:VGNC Symbol;Acc:VGNC:107226]
ENSBTAG00000000625	GO:0006355	0.0019996	15	671	regulation of transcription, DNA-templated	BP	0.0419916	2.19241	SMAD6	SMAD family member 6 [Source:VGNC Symbol;Acc:VGNC:34979]
ENSBTAG00000001241	GO:0006355	0.0019996	15	671	regulation of transcription, DNA-templated	BP	0.0419916	2.19241	ISL1	ISL LIM homeobox 1 [Source:VGNC Symbol;Acc:VGNC:30296]
ENSBTAG00000001250	GO:0006355	0.0019996	15	671	regulation of transcription, DNA-templated	BP	0.0419916	2.19241	TFAP2A	transcription factor AP-2 alpha [Source:VGNC Symbol;Acc:VGNC:35776]
ENSBTAG00000003540	GO:0006355	0.0019996	15	671	regulation of transcription, DNA-templated	BP	0.0419916	2.19241	MYT1L	myelin transcription factor 1 like [Source:VGNC Symbol;Acc:VGNC:59198]
ENSBTAG00000003711	GO:0006355	0.0019996	15	671	regulation of transcription, DNA-templated	BP	0.0419916	2.19241	EPAS1	endothelial PAS domain protein 1 [Source:VGNC Symbol;Acc:VGNC:28518]
ENSBTAG00000006030	GO:0006355	0.0019996	15	671	regulation of transcription, DNA-templated	BP	0.0419916	2.19241	MYOG	myogenin [Source:VGNC Symbol;Acc:VGNC:31837]
ENSBTAG00000006844	GO:0006355	0.0019996	15	671	regulation of transcription, DNA-templated	BP	0.0419916	2.19241	LEF1	lymphoid enhancer binding factor 1 [Source:VGNC Symbol;Acc:VGNC:30833]
ENSBTAG00000009214	GO:0006355	0.0019996	15	671	regulation of transcription, DNA-templated	BP	0.0419916	2.19241	ETS2	ETS proto-onco 2, transcription factor [Source:VGNC Symbol;Acc:VGNC:28627]
ENSBTAG00000010875	GO:0006355	0.0019996	15	671	regulation of transcription, DNA-templated	BP	0.0419916	2.19241	MSX1	msh homeobox 1 [Source:VGNC Symbol;Acc:VGNC:31711]
ENSBTAG00000012441	GO:0006355	0.0019996	15	671	regulation of transcription, DNA-templated	BP	0.0419916	2.19241	SMAD7	SMAD family member 7 [Source:VGNC Symbol;Acc:VGNC:34980]
ENSBTAG00000012460	GO:0006355	0.0019996	15	671	regulation of transcription, DNA-templated	BP	0.0419916	2.19241	ELF5	E74 like ETS transcription factor 5 [Source:VGNC Symbol;Acc:VGNC:28430]
ENSBTAG00000012498	GO:0006355	0.0019996	15	671	regulation of transcription, DNA-templated	BP	0.0419916	2.19241	PAX5	paired box 5 [Source:VGNC Symbol;Acc:VGNC:54466]
ENSBTAG00000015981	GO:0006355	0.0019996	15	671	regulation of transcription, DNA-templated	BP	0.0419916	2.19241	ETV1	ETS variant transcription factor 1 [Source:VGNC Symbol;Acc:VGNC:28628]
ENSBTAG00000017694	GO:0006355	0.0019996	15	671	regulation of transcription, DNA-templated	BP	0.0419916	2.19241	TRPS1	transcriptional repressor GATA binding 1 [Source:VGNC Symbol;Acc:VGNC:36395]
ENSBTAG00000053595	GO:0006355	0.0019996	15	671	regulation of transcription, DNA-templated	BP	0.0419916	2.19241	HOXA9	homeobox A9 [Source:VGNC Symbol;Acc:VGNC:107226]
ENSBTAG00000005654	GO:0030334	0.00239952	4	53	regulation of cell migration	BP	0.0479904	7.40179	TMSB10	thymosin beta 10 [Source:NCBI gene (formerly Entrezgene);Acc:282385]
ENSBTAG00000048237	GO:0030334	0.00239952	4	53	regulation of cell migration	BP	0.0479904	7.40179	FGF9	fibroblast growth factor 9 [Source:VGNC Symbol;Acc:VGNC:53814]
ENSBTAG00000050435	GO:0030334	0.00239952	4	53	regulation of cell migration	BP	0.0479904	7.40179
ENSBTAG00000051079	GO:0030334	0.00239952	4	53	regulation of cell migration	BP	0.0479904	7.40179	TMSB4	thymosin beta 4, X-linked [Source:NCBI gene (formerly Entrezgene);Acc:781334]
