# Supplementary material for: Tight gene co-expression in BCB positive cattle oocytes and their surrounding cumulus cells
Source: Reprod Biol Endocrinol. 2022 Aug 13;20:119. doi: 10.1186/s12958-022-00994-3 (PMC9375383; doi:10.1186/s12958-022-00994-3)
Supplement: Supplementary file 11 — Additional file 11: Supplementary table S9. Gene ontology enrichment analysis of genes with lower transcript abundance in cumulus cells surrounding BCB negative oocytes. [file 12958_2022_994_MOESM11_ESM.xlsx]

## Sheet: 2022_01_18_GO_BP_Cats_cumulus_d
Supplementary table S9. Gene ontology enrichment analysis of genes with lower transcript abundance in cumulus cells surrounding BCB negative oocytes
Ensembl gene ID	Category	P value	N genes test pool	N genes category	Term	Ontology	FWER	Fold Enrichment	Symbol	Description
ENSBTAG00000004078	GO:0055085	0.0175965	4	234	transmembrane transport	BP	0.0175965	4.0906	KCNH2	potassium voltage-gated channel subfamily H member 2 [Source:VGNC Symbol;Acc:VGNC:96697]
ENSBTAG00000006731	GO:0055085	0.0175965	4	234	transmembrane transport	BP	0.0175965	4.0906	SLC7A5	solute carrier family 7 member 5 [Source:VGNC Symbol;Acc:VGNC:52250]
ENSBTAG00000018837	GO:0055085	0.0175965	4	234	transmembrane transport	BP	0.0175965	4.0906	SLC39A11	solute carrier family 39 member 11 [Source:VGNC Symbol;Acc:VGNC:34859]
ENSBTAG00000019436	GO:0055085	0.0175965	4	234	transmembrane transport	BP	0.0175965	4.0906	SLC39A13	solute carrier family 39 member 13 [Source:VGNC Symbol;Acc:VGNC:34861]
