# Supplementary material for: Tight gene co-expression in BCB positive cattle oocytes and their surrounding cumulus cells
Source: Reprod Biol Endocrinol. 2022 Aug 13;20:119. doi: 10.1186/s12958-022-00994-3 (PMC9375383; doi:10.1186/s12958-022-00994-3)
Supplement: Supplementary file 12 — Additional file 12: Supplementary table S10. Gene co-expression between BCB positive oocytes and cumulus cells. [file 12958_2022_994_MOESM12_ESM.xlsx]

## Sheet: cor_oocyte_BCB_pos_neg_099
Supplementary table S10. Gene co-expression between BCB positive oocytes and cumulus cells.
Gene oocyte	Gene cumulus cells	Correlation BCB positive	P value BCB positive	Correlation BCB negative	P value BCB negative	Oocyte gene symbol	Cumulus gene symbol
ENSBTAG00000033333	ENSBTAG00000039888	0.998748	2.28362e-10	0.32614	0.357734	CDK10	MAGED2
ENSBTAG00000033657	ENSBTAG00000054881	0.99759	2.25884e-09	0.815672	0.00401698	SLC35F1	RNLS
ENSBTAG00000004637	ENSBTAG00000012779	0.99696	5.08338e-09	0.718229	0.0193039	MARCHF10	CYRIA
ENSBTAG00000024950	ENSBTAG00000002018	0.996902	5.43102e-09	0.723727	0.0179722	ACE	EIF5A
ENSBTAG00000050614	ENSBTAG00000000550	0.99678	6.21897e-09	0.580437	0.0785314	H2AC4	ATP5F1D
ENSBTAG00000053467	ENSBTAG00000030168	0.996728	6.5753e-09	0.403379	0.247713	H2BU1	MIF4GD
ENSBTAG00000032281	ENSBTAG00000001793	0.996314	9.97423e-09	0.786296	0.00698687	-	HSD11B1L
ENSBTAG00000006901	ENSBTAG00000008719	0.996228	1.0811e-08	0.605142	0.0637819	NIPSNAP3A	PRKCD
ENSBTAG00000024950	ENSBTAG00000004551	0.995742	1.65152e-08	0.616076	0.0578815	ACE	RHOT2
ENSBTAG00000038893	ENSBTAG00000017465	0.995667	1.7554e-08	0.784867	0.0071623	-	GNS
ENSBTAG00000047939	ENSBTAG00000015107	0.995616	1.82916e-08	0.384106	0.273146	ZNF75D	SLC16A1
ENSBTAG00000009279	ENSBTAG00000051481	0.9956	1.85284e-08	0.558038	0.0936685	TNKS2	FAM200A
ENSBTAG00000027412	ENSBTAG00000014304	0.995509	1.99058e-08	0.753076	0.0119232	-	TMEM47
ENSBTAG00000001135	ENSBTAG00000012272	0.995506	1.99486e-08	0.612936	0.0595372	C3H1orf194	TMEM19
ENSBTAG00000020117	ENSBTAG00000010234	0.995381	2.19563e-08	0.766846	0.00965103	ZBTB7A	DHRS1
ENSBTAG00000015766	ENSBTAG00000009549	0.99538	2.1966e-08	0.696612	0.0252032	ZFPM1	RSPH9
ENSBTAG00000007662	ENSBTAG00000034222	0.995343	2.25851e-08	0.460095	0.1809	HSPA5	CAB39L
ENSBTAG00000006531	ENSBTAG00000008016	0.995284	2.36128e-08	0.499956	0.141154	DIP2C	STX17
ENSBTAG00000019805	ENSBTAG00000003936	0.995274	2.37792e-08	0.109315	0.76371	RHBDF1	PNKD
ENSBTAG00000048664	ENSBTAG00000020780	0.995238	2.44279e-08	0.599676	0.0668741	CDK14	SBNO2
ENSBTAG00000050614	ENSBTAG00000018918	0.995191	2.52755e-08	0.729339	0.01668	H2AC4	NDUFAF3
ENSBTAG00000005367	ENSBTAG00000014153	0.99516	2.58436e-08	0.292926	0.411433	VRK3	PKNOX1
ENSBTAG00000009542	ENSBTAG00000009995	0.995056	2.78409e-08	0.767031	0.00962278	ZC3H10	CPEB4
ENSBTAG00000033333	ENSBTAG00000021620	0.994864	3.18043e-08	0.0785571	0.829213	CDK10	PITHD1
ENSBTAG00000050614	ENSBTAG00000051448	0.994838	3.23726e-08	0.607057	0.0627213	H2AC4	TMEM9
ENSBTAG00000054404	ENSBTAG00000007761	0.994837	3.23909e-08	0.343982	0.33043	SNN	ZBTB5
ENSBTAG00000053003	ENSBTAG00000010279	0.994684	3.58728e-08	0.580733	0.0783428	GPX4	DUSP14
ENSBTAG00000006487	ENSBTAG00000009995	0.994654	3.65992e-08	0.71611	0.0198349	RPS9	CPEB4
ENSBTAG00000032281	ENSBTAG00000003328	0.994586	3.82374e-08	0.657199	0.0389385	-	TAMM41
ENSBTAG00000050122	ENSBTAG00000000666	0.994521	3.98843e-08	0.656957	0.0390358	-	GHDC
ENSBTAG00000050881	ENSBTAG00000002688	0.994467	4.1263e-08	0.771951	0.00889237	H3C13	ATP1B1
ENSBTAG00000050614	ENSBTAG00000010470	0.994454	4.16041e-08	0.646788	0.0432664	H2AC4	UQCC3
ENSBTAG00000006542	ENSBTAG00000008188	0.994433	4.21538e-08	0.479455	0.160855	RABEP2	MOSMO
ENSBTAG00000018914	ENSBTAG00000024555	0.994432	4.21872e-08	0.598609	0.0674889	RAB25	EFCAB2
ENSBTAG00000015734	ENSBTAG00000019722	0.994373	4.37647e-08	0.283938	0.426584	RMDN1	GUCY2C
ENSBTAG00000050614	ENSBTAG00000016822	0.994258	4.69786e-08	0.668813	0.0344664	H2AC4	PPIB
ENSBTAG00000050122	ENSBTAG00000031718	0.994234	4.7667e-08	0.667791	0.0348454	-	OGFR
ENSBTAG00000050614	ENSBTAG00000034785	0.994198	4.86946e-08	0.68112	0.0301214	H2AC4	DNAJC15
ENSBTAG00000050614	ENSBTAG00000001700	0.994148	5.02054e-08	0.749475	0.0125744	H2AC4	CDC42
ENSBTAG00000009905	ENSBTAG00000009773	0.994059	5.29082e-08	0.592418	0.0711293	NFYA	KREMEN1
ENSBTAG00000019805	ENSBTAG00000001634	0.994038	5.3579e-08	0.561956	0.0908967	RHBDF1	PHF1
ENSBTAG00000008333	ENSBTAG00000009581	0.993975	5.55784e-08	0.662789	0.03674	ETV4	UBXN11
ENSBTAG00000008881	ENSBTAG00000009978	0.993919	5.73826e-08	0.732197	0.0160474	PURA	TDRD6
ENSBTAG00000024240	ENSBTAG00000001801	0.993907	5.77875e-08	0.577022	0.080729	ACADM	SYT4
ENSBTAG00000015798	ENSBTAG00000006715	0.993903	5.7927e-08	0.744133	0.0135854	UCKL1	FBXO8
ENSBTAG00000052979	ENSBTAG00000011763	0.993874	5.88813e-08	0.764393	0.0100312	TMEM69	RIOK2
ENSBTAG00000033333	ENSBTAG00000003077	0.99387	5.90441e-08	0.262274	0.464138	CDK10	DPF2
ENSBTAG00000006901	ENSBTAG00000011767	0.993841	5.99951e-08	0.609623	0.0613179	NIPSNAP3A	PALS1
ENSBTAG00000006901	ENSBTAG00000047293	0.99383	6.03818e-08	0.679258	0.0307536	NIPSNAP3A	NRIP1
ENSBTAG00000033333	ENSBTAG00000043959	0.993809	6.11147e-08	0.445642	0.19678	CDK10	PDGFC
ENSBTAG00000013869	ENSBTAG00000019175	0.993799	6.1455e-08	0.491755	0.148848	SH3BP4	SOBP
ENSBTAG00000011140	ENSBTAG00000010279	0.993773	6.2347e-08	0.515436	0.127307	FAM162A	DUSP14
ENSBTAG00000006542	ENSBTAG00000007614	0.993769	6.2496e-08	0.454208	0.187274	RABEP2	BBS4
ENSBTAG00000025121	ENSBTAG00000001432	0.993694	6.51493e-08	0.680074	0.0304753	EMC6	-
ENSBTAG00000017599	ENSBTAG00000021660	0.993688	6.5367e-08	0.746649	0.0131023	NR2F1	IKBIP
ENSBTAG00000011553	ENSBTAG00000014890	0.993669	6.60855e-08	0.137683	0.704463	FAHD2A	CYP19A1
ENSBTAG00000015449	ENSBTAG00000024555	0.993622	6.77828e-08	0.668591	0.0345483	PPEF2	EFCAB2
ENSBTAG00000039886	ENSBTAG00000010899	0.99362	6.78881e-08	0.43082	0.213881	-	TIMP2
ENSBTAG00000050614	ENSBTAG00000018903	0.993458	7.40997e-08	0.28685	0.421648	H2AC4	ACD
ENSBTAG00000050614	ENSBTAG00000016552	0.993438	7.48892e-08	0.743015	0.0138039	H2AC4	NME3
ENSBTAG00000050881	ENSBTAG00000053918	0.993407	7.61363e-08	0.676705	0.0316345	H3C13	SPCS1
ENSBTAG00000016603	ENSBTAG00000018386	0.993354	7.83033e-08	0.0964459	0.790976	-	TEFM
ENSBTAG00000020550	ENSBTAG00000012703	0.99332	7.97119e-08	0.451394	0.190366	-	GLO1
ENSBTAG00000022656	ENSBTAG00000002599	0.993319	7.97377e-08	0.602167	0.0654529	KCTD6	MGARP
ENSBTAG00000002000	ENSBTAG00000006449	0.993311	8.00775e-08	-0.0806243	0.824776	TIMM8B	REXO5
ENSBTAG00000038893	ENSBTAG00000018496	0.993291	8.09153e-08	0.692421	0.0264748	-	TIMM17B
ENSBTAG00000008570	ENSBTAG00000009995	0.993289	8.10097e-08	0.711989	0.0208963	RPS14	CPEB4
ENSBTAG00000053792	ENSBTAG00000016534	0.993183	8.55356e-08	0.5152	0.127511	H2AC7	BCL11A
ENSBTAG00000043568	ENSBTAG00000018524	0.99317	8.61059e-08	0.653969	0.0402486	ND3	AMHR2
ENSBTAG00000012274	ENSBTAG00000018699	0.993103	8.91036e-08	0.36559	0.298861	CIZ1	KAT7
ENSBTAG00000018201	ENSBTAG00000010641	0.993087	8.98183e-08	-0.140327	0.699009	TKFC	APH1B
ENSBTAG00000007522	ENSBTAG00000010899	0.993083	9.00008e-08	0.709085	0.0216676	RAP1GDS1	TIMP2
ENSBTAG00000005349	ENSBTAG00000009995	0.993069	9.06584e-08	0.736091	0.0152127	RPL27A	CPEB4
ENSBTAG00000016640	ENSBTAG00000005357	0.993065	9.08532e-08	0.654979	0.0398361	HEATR3	VPS11
ENSBTAG00000004303	ENSBTAG00000009634	0.993061	9.10361e-08	-0.383313	0.274221	SLC27A2	HOXC5
ENSBTAG00000019805	ENSBTAG00000000666	0.992983	9.46428e-08	0.371244	0.290877	RHBDF1	GHDC
ENSBTAG00000020969	ENSBTAG00000008467	0.992982	9.4693e-08	0.136579	0.706744	DCAF6	HENMT1
ENSBTAG00000019909	ENSBTAG00000010899	0.992943	9.65483e-08	0.770311	0.00913126	SIRT6	TIMP2
ENSBTAG00000013869	ENSBTAG00000046218	0.992937	9.68506e-08	0.699736	0.024283	SH3BP4	KLF11
ENSBTAG00000054752	ENSBTAG00000038148	0.992814	1.02836e-07	0.0825641	0.820617	-	SOWAHB
ENSBTAG00000050881	ENSBTAG00000040575	0.992791	1.0402e-07	0.633691	0.0491542	H3C13	KCTD5
ENSBTAG00000033333	ENSBTAG00000031941	0.992694	1.0896e-07	0.311132	0.381544	CDK10	PEPD
ENSBTAG00000040167	ENSBTAG00000017068	0.992674	1.10021e-07	0.214707	0.551388	-	DDA1
ENSBTAG00000033333	ENSBTAG00000002378	0.992668	1.10334e-07	0.244536	0.495933	CDK10	NUCB1
ENSBTAG00000050614	ENSBTAG00000006463	0.992665	1.10493e-07	0.771779	0.00891717	H2AC4	DLST
ENSBTAG00000050614	ENSBTAG00000012333	0.992663	1.10618e-07	0.455225	0.186163	H2AC4	ZNF524
ENSBTAG00000033333	ENSBTAG00000003330	0.992648	1.11395e-07	0.358046	0.309694	CDK10	ATL3
ENSBTAG00000015058	ENSBTAG00000027694	0.992605	1.13709e-07	0.742145	0.0139757	CDH4	TTC30A
ENSBTAG00000013918	ENSBTAG00000009423	0.992594	1.14268e-07	0.653234	0.040551	ADGRL3	NIPAL1
ENSBTAG00000007860	ENSBTAG00000014644	0.992572	1.15444e-07	0.408038	0.24177	ASPM	DUS2
ENSBTAG00000006969	ENSBTAG00000009995	0.992562	1.16009e-07	0.766762	0.00966381	TUBB	CPEB4
ENSBTAG00000012274	ENSBTAG00000003208	0.992561	1.16075e-07	0.41448	0.233688	CIZ1	RAB33B
ENSBTAG00000016640	ENSBTAG00000001077	0.992537	1.17366e-07	0.6434	0.0447415	HEATR3	OSBPL5
ENSBTAG00000054459	ENSBTAG00000010599	0.992513	1.18716e-07	0.540733	0.106552	C20H5orf47	C2H2orf76
ENSBTAG00000033333	ENSBTAG00000002095	0.992505	1.19154e-07	0.361479	0.30474	CDK10	MEN1
ENSBTAG00000017599	ENSBTAG00000020218	0.992494	1.19754e-07	0.89432	0.000479498	NR2F1	ANXA7
ENSBTAG00000038173	ENSBTAG00000000021	0.992461	1.21591e-07	0.769947	0.00918501	H2BC12	WASHC3
ENSBTAG00000034519	ENSBTAG00000015074	0.992458	1.21785e-07	-0.108396	0.765649	SMIM29	PTGDS
ENSBTAG00000024950	ENSBTAG00000026191	0.992445	1.22524e-07	0.691917	0.0266308	ACE	GET4
ENSBTAG00000033333	ENSBTAG00000038795	0.992425	1.23657e-07	0.469587	0.170897	CDK10	STARD3NL
ENSBTAG00000038893	ENSBTAG00000055252	0.992419	1.24009e-07	0.704123	0.0230301	-	UBE2E1
ENSBTAG00000017599	ENSBTAG00000016309	0.992342	1.28465e-07	0.824789	0.00331791	NR2F1	ATP6V1D
ENSBTAG00000002000	ENSBTAG00000011367	0.992302	1.30811e-07	0.35644	0.312027	TIMM8B	LIN7A
ENSBTAG00000014879	ENSBTAG00000047670	0.992285	1.31795e-07	0.206535	0.566988	FAM185A	CHST8
ENSBTAG00000004436	ENSBTAG00000001852	0.992255	1.3362e-07	-0.036797	0.919615	PPT2	BREH1
ENSBTAG00000014904	ENSBTAG00000012078	0.992178	1.38314e-07	0.71837	0.019269	SIRT5	TMEM176A
ENSBTAG00000012274	ENSBTAG00000018348	0.992172	1.38654e-07	0.401441	0.250207	CIZ1	CBLL1
ENSBTAG00000050614	ENSBTAG00000019480	0.992161	1.39357e-07	0.541973	0.105594	H2AC4	PDE6D
ENSBTAG00000050881	ENSBTAG00000015591	0.992121	1.41836e-07	0.760455	0.0106637	H3C13	SQSTM1
ENSBTAG00000050614	ENSBTAG00000000405	0.992109	1.42594e-07	0.692967	0.0263068	H2AC4	VKORC1
ENSBTAG00000018060	ENSBTAG00000018523	0.992106	1.4283e-07	0.417407	0.230066	WDR13	TRIM38
ENSBTAG00000002038	ENSBTAG00000009995	0.992104	1.4295e-07	0.786658	0.00694293	RPL14	CPEB4
ENSBTAG00000004891	ENSBTAG00000037902	0.992097	1.43391e-07	0.564111	0.0893944	OXNAD1	FAM229A
ENSBTAG00000012760	ENSBTAG00000021506	0.992063	1.45536e-07	0.197506	0.584418	NDUFB3	ARL6IP5
ENSBTAG00000040167	ENSBTAG00000016763	0.992027	1.47861e-07	0.300901	0.398207	-	MEPCE
ENSBTAG00000043950	ENSBTAG00000000736	0.99202	1.48278e-07	0.120555	0.740086	LCA5	LRP8
ENSBTAG00000050614	ENSBTAG00000018959	0.992016	1.48593e-07	0.642286	0.0452336	H2AC4	RAB11A
ENSBTAG00000009258	ENSBTAG00000053406	0.992001	1.49547e-07	0.409015	0.240535	NEK11	FMC1
ENSBTAG00000018281	ENSBTAG00000000642	0.991968	1.51699e-07	0.856104	0.00157085	GPX7	INTS1
ENSBTAG00000016603	ENSBTAG00000015930	0.991965	1.51916e-07	0.510144	0.131942	-	DNAL1
ENSBTAG00000017599	ENSBTAG00000000754	0.991942	1.53447e-07	0.934692	7.35173e-05	NR2F1	PPP2R5A
ENSBTAG00000018060	ENSBTAG00000021761	0.991889	1.56988e-07	0.518417	0.124741	WDR13	BRAF
ENSBTAG00000033333	ENSBTAG00000011960	0.991855	1.59278e-07	0.384711	0.272327	CDK10	GOT1
ENSBTAG00000019805	ENSBTAG00000001333	0.991796	1.63344e-07	0.611269	0.0604292	RHBDF1	PPARG
ENSBTAG00000047939	ENSBTAG00000011415	0.991755	1.66264e-07	0.606911	0.0628015	ZNF75D	ETF1
ENSBTAG00000023462	ENSBTAG00000009995	0.99175	1.66576e-07	0.724359	0.0178233	RPS6	CPEB4
ENSBTAG00000010176	ENSBTAG00000010899	0.991743	1.67078e-07	0.703085	0.0233225	ILKAP	TIMP2
ENSBTAG00000006901	ENSBTAG00000019376	0.991719	1.68794e-07	0.745735	0.0132765	NIPSNAP3A	FNDC3B
ENSBTAG00000040167	ENSBTAG00000019300	0.991711	1.6933e-07	0.295953	0.406389	-	TPMT
ENSBTAG00000021068	ENSBTAG00000053889	0.991698	1.70309e-07	0.862468	0.00132147	SUFU	LAP
ENSBTAG00000005367	ENSBTAG00000003081	0.991691	1.70812e-07	0.493173	0.1475	VRK3	RWDD4
ENSBTAG00000051376	ENSBTAG00000055209	0.991617	1.76149e-07	0.685972	0.0285166	-	-
ENSBTAG00000013869	ENSBTAG00000014248	0.991591	1.78074e-07	0.602207	0.0654303	SH3BP4	MIER3
ENSBTAG00000053792	ENSBTAG00000008789	0.991573	1.794e-07	0.697618	0.0249043	H2AC7	HMG20B
ENSBTAG00000000598	ENSBTAG00000017452	0.991554	1.8082e-07	0.646104	0.0435614	CST3	RCAN3
ENSBTAG00000020726	ENSBTAG00000004766	0.991549	1.81229e-07	0.764202	0.0100614	ARHGEF7	CLEC18C
ENSBTAG00000018239	ENSBTAG00000038430	0.991531	1.8254e-07	0.78063	0.00770081	DNAJC27	-
ENSBTAG00000011850	ENSBTAG00000012307	0.991526	1.82952e-07	0.192176	0.594799	ALG5	DTNA
ENSBTAG00000050614	ENSBTAG00000019542	0.991519	1.83435e-07	0.57952	0.079118	H2AC4	MRPL39
ENSBTAG00000026825	ENSBTAG00000008537	0.99151	1.84106e-07	0.663319	0.0365362	TMEM37	FAM219A
ENSBTAG00000049011	ENSBTAG00000016882	0.991508	1.84297e-07	0.546682	0.102005	-	VPS26A
ENSBTAG00000015516	ENSBTAG00000038428	0.991494	1.85308e-07	0.633501	0.0492433	CCDC28A	RELB
ENSBTAG00000046744	ENSBTAG00000016766	0.991489	1.85737e-07	0.779014	0.00791359	PALM3	TMEM176B
ENSBTAG00000019805	ENSBTAG00000019204	0.991483	1.86218e-07	0.444398	0.198184	RHBDF1	RTN3
ENSBTAG00000053792	ENSBTAG00000044184	0.991469	1.87215e-07	0.479309	0.161001	H2AC7	TUBGCP3
ENSBTAG00000006542	ENSBTAG00000007177	0.991459	1.88032e-07	0.608346	0.0620136	RABEP2	EMP2
ENSBTAG00000046079	ENSBTAG00000018289	0.991453	1.88501e-07	0.704459	0.0229362	-	TMEM150A
ENSBTAG00000050881	ENSBTAG00000006396	0.991449	1.88758e-07	0.726391	0.0173503	H3C13	GPI
ENSBTAG00000009839	ENSBTAG00000035706	0.991442	1.89341e-07	0.0431452	0.905795	GSTK1	MYOCD
ENSBTAG00000050881	ENSBTAG00000017502	0.99144	1.89484e-07	0.746028	0.0132204	H3C13	RIMKLA
ENSBTAG00000005345	ENSBTAG00000020989	0.991391	1.93337e-07	0.643145	0.0448541	ARPC3	SUSD4
ENSBTAG00000006531	ENSBTAG00000008761	0.991373	1.94721e-07	0.506516	0.135178	DIP2C	TRAFD1
ENSBTAG00000038893	ENSBTAG00000019231	0.991315	1.99309e-07	0.602715	0.0651428	-	MAIP1
ENSBTAG00000049416	ENSBTAG00000017452	0.991306	2.00042e-07	0.395774	0.257584	RAB20	RCAN3
ENSBTAG00000038893	ENSBTAG00000011620	0.991295	2.00936e-07	0.595091	0.0695418	-	PIGU
ENSBTAG00000020117	ENSBTAG00000013527	0.991293	2.01055e-07	0.760525	0.0106522	ZBTB7A	PGD
ENSBTAG00000002743	ENSBTAG00000014319	0.991293	2.01129e-07	0.474056	0.166304	OSGEP	DNM3
ENSBTAG00000006901	ENSBTAG00000017277	0.99128	2.02169e-07	0.556007	0.095126	NIPSNAP3A	RAB36
ENSBTAG00000032217	ENSBTAG00000022613	0.991279	2.02196e-07	0.738161	0.0147816	-	CYCS
ENSBTAG00000006025	ENSBTAG00000006449	0.99127	2.02917e-07	0.748922	0.0126764	AHSA2	REXO5
ENSBTAG00000053788	ENSBTAG00000047428	0.991253	2.04326e-07	0.523321	0.120589	-	ZNF281
ENSBTAG00000017678	ENSBTAG00000008165	0.991251	2.04517e-07	0.797569	0.00570817	SPRED3	ITGA2B
ENSBTAG00000018060	ENSBTAG00000033140	0.991222	2.0685e-07	0.232021	0.518907	WDR13	LRRC3B
ENSBTAG00000038893	ENSBTAG00000017267	0.991218	2.0721e-07	0.831877	0.00283834	-	COX5A
ENSBTAG00000050614	ENSBTAG00000019500	0.991215	2.07445e-07	0.607745	0.0623431	H2AC4	CNIH1
ENSBTAG00000050614	ENSBTAG00000004829	0.991207	2.08084e-07	0.524486	0.119617	H2AC4	YIF1A
ENSBTAG00000027017	ENSBTAG00000006852	0.991198	2.08816e-07	0.78925	0.00663396	SIX3	ACYP2
ENSBTAG00000050614	ENSBTAG00000003882	0.991162	2.11814e-07	0.645467	0.0438376	H2AC4	EMC3
ENSBTAG00000009903	ENSBTAG00000013326	0.99116	2.12002e-07	0.608973	0.0616716	PTCH1	ANAPC10
ENSBTAG00000055206	ENSBTAG00000007595	0.991153	2.12624e-07	0.76174	0.0104544	-	BROX
ENSBTAG00000017599	ENSBTAG00000014159	0.991152	2.1269e-07	0.915467	0.000201528	NR2F1	TTL
ENSBTAG00000019805	ENSBTAG00000000773	0.99114	2.13665e-07	0.524018	0.120007	RHBDF1	TTC9C
ENSBTAG00000033887	ENSBTAG00000010279	0.991128	2.14736e-07	0.621422	0.0551325	-	DUSP14
ENSBTAG00000018060	ENSBTAG00000019750	0.991118	2.15565e-07	0.472629	0.167762	WDR13	TMEM106B
ENSBTAG00000054330	ENSBTAG00000000736	0.991099	2.17149e-07	0.193931	0.591374	TUBB2B	LRP8
ENSBTAG00000006542	ENSBTAG00000033180	0.991098	2.17238e-07	0.432784	0.211568	RABEP2	SMYD3
ENSBTAG00000012274	ENSBTAG00000020133	0.991065	2.20098e-07	0.370933	0.291313	CIZ1	PPP3CC
ENSBTAG00000053467	ENSBTAG00000014918	0.991053	2.21148e-07	0.571556	0.0843283	H2BU1	IBA57
ENSBTAG00000004587	ENSBTAG00000018447	0.991047	2.21671e-07	0.828252	0.00307691	DUSP6	RABGGTB
ENSBTAG00000049489	ENSBTAG00000017486	0.991041	2.22175e-07	0.384043	0.273231	-	ADARB1
ENSBTAG00000046821	ENSBTAG00000002551	0.991026	2.23456e-07	0.426044	0.219567	-	KCNJ8
ENSBTAG00000007860	ENSBTAG00000004910	0.99102	2.23944e-07	0.452456	0.189196	ASPM	SLC25A11
ENSBTAG00000007860	ENSBTAG00000017594	0.990993	2.26372e-07	0.237584	0.50864	ASPM	ZHX3
ENSBTAG00000006901	ENSBTAG00000013650	0.990989	2.2666e-07	0.811447	0.00437426	NIPSNAP3A	SLC66A1
ENSBTAG00000012629	ENSBTAG00000013922	0.990966	2.28738e-07	0.46545	0.175215	ZNF362	MOSPD1
ENSBTAG00000006366	ENSBTAG00000024555	0.99096	2.29282e-07	0.73209	0.0160708	NFATC4	EFCAB2
ENSBTAG00000011789	ENSBTAG00000001432	0.990948	2.30278e-07	0.656052	0.0394004	RESTB	-
ENSBTAG00000014958	ENSBTAG00000004066	0.990924	2.32469e-07	0.608374	0.0619987	PRKAR2B	PARP8
ENSBTAG00000020550	ENSBTAG00000006715	0.990918	2.33017e-07	0.518074	0.125034	-	FBXO8
ENSBTAG00000006531	ENSBTAG00000012375	0.990908	2.33846e-07	0.576378	0.0811478	DIP2C	KLHL9
ENSBTAG00000007860	ENSBTAG00000005370	0.990879	2.36521e-07	0.528208	0.116539	ASPM	TMTC1
ENSBTAG00000038893	ENSBTAG00000008292	0.990866	2.37714e-07	0.810502	0.0044572	-	SNRPD1
ENSBTAG00000011586	ENSBTAG00000006044	0.990865	2.37765e-07	0.372725	0.288804	HABP4	KLHL5
ENSBTAG00000038893	ENSBTAG00000020152	0.990865	2.37789e-07	0.727858	0.0170145	-	PFDN2
ENSBTAG00000050881	ENSBTAG00000002052	0.99085	2.39169e-07	0.627075	0.0523212	H3C13	PLOD1
ENSBTAG00000014062	ENSBTAG00000007053	0.990843	2.39762e-07	0.646131	0.0435498	FRMD1	ZFHX2
ENSBTAG00000006499	ENSBTAG00000030520	0.990841	2.39928e-07	0.316132	0.373527	PIP4K2B	PROB1
ENSBTAG00000033333	ENSBTAG00000021853	0.990837	2.40331e-07	0.363341	0.302069	CDK10	IP6K2
ENSBTAG00000038893	ENSBTAG00000019216	0.990831	2.40853e-07	0.765502	0.00985811	-	TUFM
ENSBTAG00000015538	ENSBTAG00000021294	0.990823	2.41606e-07	0.540634	0.106629	LEMD2	VWA1
ENSBTAG00000008279	ENSBTAG00000010131	0.990804	2.43365e-07	0.544059	0.103994	FRMD4A	-
ENSBTAG00000016640	ENSBTAG00000019565	0.990788	2.44865e-07	0.815102	0.00406393	HEATR3	NCOA4
ENSBTAG00000033333	ENSBTAG00000021131	0.990784	2.45232e-07	0.381191	0.277111	CDK10	HNRNPK
ENSBTAG00000053792	ENSBTAG00000003559	0.990764	2.47052e-07	0.248093	0.489484	H2AC7	PPP1R13B
ENSBTAG00000013869	ENSBTAG00000008151	0.990757	2.47686e-07	0.576405	0.0811301	SH3BP4	MAP3K3
ENSBTAG00000018060	ENSBTAG00000002993	0.990734	2.49839e-07	0.355874	0.312851	WDR13	SFT2D1
ENSBTAG00000006366	ENSBTAG00000016829	0.990733	2.50027e-07	0.629618	0.0510884	NFATC4	ZBTB22
ENSBTAG00000008333	ENSBTAG00000004112	0.990731	2.50152e-07	0.542036	0.105545	ETV4	GAMT
ENSBTAG00000026307	ENSBTAG00000003066	0.990729	2.50326e-07	0.718082	0.0193405	ZNF629	NSA2
ENSBTAG00000006542	ENSBTAG00000000608	0.990723	2.50966e-07	0.392769	0.261544	RABEP2	PRCC
ENSBTAG00000012274	ENSBTAG00000002055	0.990701	2.53003e-07	0.689864	0.027272	CIZ1	ZFP28
ENSBTAG00000000560	ENSBTAG00000000295	0.990682	2.54793e-07	0.592226	0.0712439	-	CLHC1
ENSBTAG00000019238	ENSBTAG00000017165	0.990679	2.5513e-07	0.428123	0.217082	TRMO	MATN2
ENSBTAG00000007860	ENSBTAG00000018201	0.990657	2.57256e-07	0.412992	0.235541	ASPM	TKFC
ENSBTAG00000050881	ENSBTAG00000012697	0.990653	2.57622e-07	0.699424	0.024374	H3C13	PGAM1
ENSBTAG00000050614	ENSBTAG00000052413	0.99064	2.58891e-07	0.608021	0.0621914	H2AC4	GNAS
ENSBTAG00000027386	ENSBTAG00000003509	0.990631	2.59746e-07	0.638884	0.0467595	SOX12	PLEKHA2
ENSBTAG00000033333	ENSBTAG00000035030	0.990629	2.59911e-07	0.213843	0.553028	CDK10	TMED7
ENSBTAG00000003367	ENSBTAG00000013530	0.990607	2.62002e-07	0.750225	0.0124367	-	DDAH2
ENSBTAG00000032455	ENSBTAG00000016882	0.990595	2.63208e-07	0.568406	0.0864491	H2BC18	VPS26A
ENSBTAG00000012274	ENSBTAG00000027326	0.99059	2.63746e-07	0.300766	0.39843	CIZ1	TP53RK
ENSBTAG00000017629	ENSBTAG00000003919	0.990579	2.64802e-07	0.17621	0.626287	-	KIAA0408
ENSBTAG00000051210	ENSBTAG00000035247	0.990572	2.65441e-07	0.689812	0.0272885	GSTP1	MCEE
ENSBTAG00000019805	ENSBTAG00000018801	0.990558	2.66862e-07	0.397026	0.255944	RHBDF1	SNX3
ENSBTAG00000007163	ENSBTAG00000030520	0.990551	2.67544e-07	0.319323	0.368455	SLC44A1	PROB1
ENSBTAG00000016943	ENSBTAG00000030520	0.990548	2.67829e-07	0.40492	0.245737	NEK7	PROB1
ENSBTAG00000050614	ENSBTAG00000007106	0.990536	2.69012e-07	0.615317	0.058279	H2AC4	-
ENSBTAG00000008109	ENSBTAG00000005807	0.99053	2.69636e-07	0.673523	0.0327564	TMEM97	MICU1
ENSBTAG00000047680	ENSBTAG00000020596	0.990521	2.70549e-07	0.388215	0.267609	IRF7	TMEM126B
ENSBTAG00000024884	ENSBTAG00000008467	0.990517	2.70916e-07	0.0659873	0.85628	CCNF	HENMT1
ENSBTAG00000006542	ENSBTAG00000016612	0.990508	2.71827e-07	0.388487	0.267245	RABEP2	NEK9
ENSBTAG00000008673	ENSBTAG00000009549	0.990507	2.71908e-07	0.719041	0.0191031	ICA1L	RSPH9
ENSBTAG00000016552	ENSBTAG00000010279	0.990503	2.72299e-07	0.665524	0.0356954	NME3	DUSP14
ENSBTAG00000004587	ENSBTAG00000013303	0.990488	2.73858e-07	0.735431	0.0153519	DUSP6	ACSS2
ENSBTAG00000050614	ENSBTAG00000001843	0.990482	2.74374e-07	0.636699	0.0477573	H2AC4	WBP1
ENSBTAG00000005181	ENSBTAG00000003081	0.990461	2.76498e-07	0.625209	0.0532383	SYS1	RWDD4
ENSBTAG00000050614	ENSBTAG00000004367	0.990456	2.77086e-07	0.833735	0.00272142	H2AC4	COQ10A
ENSBTAG00000010514	ENSBTAG00000055220	0.990421	2.80641e-07	0.502594	0.138732	ASB7	-
ENSBTAG00000053792	ENSBTAG00000013744	0.990404	2.82317e-07	0.550166	0.0993987	H2AC7	SYNPO
ENSBTAG00000020117	ENSBTAG00000008656	0.990402	2.82541e-07	0.645941	0.0436319	ZBTB7A	KBTBD6
ENSBTAG00000050614	ENSBTAG00000015857	0.990402	2.82594e-07	0.596612	0.0686493	H2AC4	TPRG1L
ENSBTAG00000048369	ENSBTAG00000003083	0.990367	2.86156e-07	0.277683	0.437278	-	SLC50A1
ENSBTAG00000038893	ENSBTAG00000008873	0.990314	2.91734e-07	0.773409	0.00868364	-	NCBP2
ENSBTAG00000047939	ENSBTAG00000019839	0.990299	2.93313e-07	0.444037	0.198592	ZNF75D	LTBP1
ENSBTAG00000000435	ENSBTAG00000014522	0.990294	2.93791e-07	0.385454	0.271322	TARBP2	SMIM14
ENSBTAG00000021068	ENSBTAG00000008118	0.990277	2.95615e-07	0.762169	0.0103852	SUFU	RPF1
ENSBTAG00000017599	ENSBTAG00000016806	0.990259	2.9749e-07	0.889041	0.0005789	NR2F1	PAFAH1B1
ENSBTAG00000006531	ENSBTAG00000015584	0.990252	2.98232e-07	0.529391	0.115572	DIP2C	BMI1
ENSBTAG00000050614	ENSBTAG00000011539	0.990246	2.98945e-07	0.59403	0.0701691	H2AC4	PCGF2
ENSBTAG00000033333	ENSBTAG00000009526	0.990242	2.99309e-07	0.355401	0.313541	CDK10	TMEM59
ENSBTAG00000004587	ENSBTAG00000054330	0.990231	3.00473e-07	0.643153	0.0448505	DUSP6	TUBB2B
ENSBTAG00000011748	ENSBTAG00000016309	0.990217	3.02009e-07	0.589723	0.0727525	SGMS1	ATP6V1D
ENSBTAG00000050614	ENSBTAG00000018967	0.990206	3.03233e-07	0.560845	0.0916771	H2AC4	YIPF3
ENSBTAG00000007860	ENSBTAG00000002561	0.990205	3.03361e-07	0.374149	0.286819	ASPM	CCDC120
ENSBTAG00000032432	ENSBTAG00000015098	0.990202	3.03604e-07	0.771328	0.00898262	-	RABEPK
ENSBTAG00000033333	ENSBTAG00000027626	0.990199	3.03977e-07	0.154118	0.670761	CDK10	GOLGA7
ENSBTAG00000050614	ENSBTAG00000015920	0.990195	3.04387e-07	0.595815	0.0691162	H2AC4	TMEM147
ENSBTAG00000009459	ENSBTAG00000012050	0.990173	3.06843e-07	0.836682	0.0025431	MTCL1	ORAI2
ENSBTAG00000013165	ENSBTAG00000011409	0.990146	3.09701e-07	-0.0200502	0.956158	ENPP2	CD72
ENSBTAG00000025410	ENSBTAG00000047997	0.990144	3.10025e-07	0.292495	0.412154	EGFL8	PRPS2
ENSBTAG00000006510	ENSBTAG00000020989	0.990132	3.11317e-07	0.264141	0.460846	YRDC	SUSD4
ENSBTAG00000001212	ENSBTAG00000002599	0.990113	3.13355e-07	0.537616	0.108985	SSR2	MGARP
ENSBTAG00000008109	ENSBTAG00000013513	0.990062	3.19111e-07	0.653935	0.0402627	TMEM97	ATP6V1C1
ENSBTAG00000004004	ENSBTAG00000010278	0.990056	3.19781e-07	-0.299755	0.400095	CSDC2	STPG1
ENSBTAG00000016640	ENSBTAG00000006969	0.990021	3.2372e-07	0.796863	0.00578294	HEATR3	TUBB
ENSBTAG00000050614	ENSBTAG00000011180	0.990014	3.24515e-07	0.572306	0.0838287	H2AC4	ACTR8
ENSBTAG00000014530	ENSBTAG00000020415	0.990008	3.25168e-07	0.511837	0.130447	NTNG1	KLK4
ENSBTAG00000009680	ENSBTAG00000019844	0.990008	3.25186e-07	-0.137278	0.7053	FAM177A1	ZNF467
