# Supplementary material for: Tight gene co-expression in BCB positive cattle oocytes and their surrounding cumulus cells
Source: Reprod Biol Endocrinol. 2022 Aug 13;20:119. doi: 10.1186/s12958-022-00994-3 (PMC9375383; doi:10.1186/s12958-022-00994-3)
Supplement: Supplementary file 13 — Additional file 13: Supplementary table S11. Gene co-expression between BCB negative oocytes and cumulus cells. [file 12958_2022_994_MOESM13_ESM.xlsx]

## Sheet: cor_oocyte_BCB_pos_neg_098
Supplementary table S11. Gene co-expression between BCB negative oocytes and cumulus cells.
Gene oocyte	Gene cumulus cells	Correlation BCB positive	P value BCB positive	Correlation BCB negative	P value BCB negative	Oocyte gene symbol	Cumulus gene symbol
ENSBTAG00000007240	ENSBTAG00000034145	0.50946	0.161231	0.99715	2.87806e-10	ZCCHC4	-
ENSBTAG00000032962	ENSBTAG00000009824	0.36835	0.329353	0.996444	6.96882e-10	SKOR2	-
ENSBTAG00000054865	ENSBTAG00000018711	0.624994	0.0719058	0.996011	1.10221e-09	-	DENND4B
ENSBTAG00000049326	ENSBTAG00000017731	0.643564	0.0614564	0.994335	4.47632e-09	-	ZFAT
ENSBTAG00000047879	ENSBTAG00000008142	-0.2594	0.500297	0.994081	5.33357e-09	KCNA3	IFIH1
ENSBTAG00000013184	ENSBTAG00000000421	0.286924	0.454112	0.993633	7.13677e-09	CEP120	EEA1
ENSBTAG00000051896	ENSBTAG00000007684	0.724904	0.0271326	0.993402	8.22552e-09	-	MSH3
ENSBTAG00000050981	ENSBTAG00000000551	0.44059	0.235249	0.993146	9.57328e-09	-	SMNDC1
ENSBTAG00000039035	ENSBTAG00000002668	-0.0251256	0.948841	0.99312	9.72181e-09	HSPA6	ZNF711
ENSBTAG00000020551	ENSBTAG00000046561	0.56208	0.115215	0.992838	1.14147e-08	ABCD1	LCORL
ENSBTAG00000054535	ENSBTAG00000011772	0.331307	0.383794	0.992788	1.17336e-08	-	PPP1R12B
ENSBTAG00000018460	ENSBTAG00000001847	0.396663	0.290519	0.992742	1.20352e-08	ADAMTS16	CNTLN
ENSBTAG00000005339	ENSBTAG00000003033	0.699099	0.0361116	0.992238	1.57302e-08	VEGFA	GADD45G
ENSBTAG00000020551	ENSBTAG00000003084	0.531737	0.14064	0.992226	1.58271e-08	ABCD1	GPATCH2L
ENSBTAG00000051972	ENSBTAG00000000551	0.713394	0.0309313	0.992138	1.65575e-08	CEBPB	SMNDC1
ENSBTAG00000045822	ENSBTAG00000017266	0.0085958	0.98249	0.992122	1.66898e-08	C15H11orf96	ITGA6
ENSBTAG00000002413	ENSBTAG00000011478	0.587054	0.0965282	0.992062	1.72046e-08	MCAT	ELP6
ENSBTAG00000016649	ENSBTAG00000038330	0.715673	0.0301534	0.991902	1.86293e-08	CCND2	-
ENSBTAG00000018581	ENSBTAG00000039731	0.452832	0.220952	0.991894	1.87065e-08	EPC2	RND3
ENSBTAG00000021942	ENSBTAG00000015395	-0.403059	0.28209	0.991859	1.90274e-08	HPS6	-
ENSBTAG00000023938	ENSBTAG00000033351	0.513266	0.157596	0.991715	2.04097e-08	CENPA	PACRGL
ENSBTAG00000006159	ENSBTAG00000011478	0.332307	0.382272	0.991694	2.06197e-08	KCNJ3	ELP6
ENSBTAG00000048216	ENSBTAG00000051080	0.201843	0.602514	0.991617	2.13872e-08	BHLHA9	-
ENSBTAG00000020551	ENSBTAG00000040298	0.321595	0.398721	0.991581	2.17549e-08	ABCD1	GSTT1
ENSBTAG00000021918	ENSBTAG00000000551	0.439852	0.236126	0.991339	2.43615e-08	EZH1	SMNDC1
ENSBTAG00000045822	ENSBTAG00000007305	0.492935	0.177564	0.991237	2.55297e-08	C15H11orf96	VPS41
ENSBTAG00000045822	ENSBTAG00000003789	0.502971	0.167537	0.991219	2.57344e-08	C15H11orf96	VIRMA
ENSBTAG00000001917	ENSBTAG00000011478	0.697936	0.0365561	0.99117	2.6316e-08	C15H11orf16	ELP6
ENSBTAG00000045822	ENSBTAG00000014261	0.592089	0.0930018	0.991125	2.68531e-08	C15H11orf96	TARS1
ENSBTAG00000020749	ENSBTAG00000021741	0.305087	0.424693	0.991115	2.69711e-08	PRXL2C	RPS6KA2
ENSBTAG00000021869	ENSBTAG00000011478	0.40735	0.276507	0.991081	2.73917e-08	THAP5	ELP6
ENSBTAG00000010815	ENSBTAG00000020123	0.674682	0.0462005	0.990925	2.93466e-08	CAMKK2	AUP1
ENSBTAG00000054989	ENSBTAG00000002113	0.431628	0.246023	0.990641	3.31836e-08	-	ZNF41
ENSBTAG00000012135	ENSBTAG00000011478	0.567304	0.111141	0.990587	3.39576e-08	LARP1B	ELP6
ENSBTAG00000003552	ENSBTAG00000006168	0.219718	0.570012	0.990517	3.49779e-08	MED17	RBM45
ENSBTAG00000047206	ENSBTAG00000052846	0.63887	0.0640007	0.990509	3.50942e-08	H1-4	-
ENSBTAG00000012567	ENSBTAG00000003579	0.545377	0.128838	0.990493	3.5337e-08	TERT	FBXW4
ENSBTAG00000010106	ENSBTAG00000023851	0.214386	0.57964	0.990415	3.65083e-08	CCND3	FAM102A
ENSBTAG00000045822	ENSBTAG00000007900	0.572395	0.107255	0.990396	3.67861e-08	C15H11orf96	FIS1
ENSBTAG00000045822	ENSBTAG00000005682	0.64584	0.0602464	0.990337	3.77032e-08	C15H11orf96	UBAC2
ENSBTAG00000045822	ENSBTAG00000011155	0.502711	0.167792	0.990238	3.92611e-08	C15H11orf96	PUM2
ENSBTAG00000016714	ENSBTAG00000004428	0.19296	0.618898	0.990227	3.94476e-08	-	H2AZ1
ENSBTAG00000010727	ENSBTAG00000016315	0.771377	0.01492	0.990082	4.18387e-08	ATG4D	COTL1
ENSBTAG00000016910	ENSBTAG00000019459	0.732245	0.0248776	0.989961	4.39074e-08	EEF1AKMT3	CHAC2
ENSBTAG00000007882	ENSBTAG00000027713	0.398528	0.288047	0.989936	4.43386e-08	CACNA1B	LYSMD3
ENSBTAG00000020749	ENSBTAG00000033351	0.514238	0.156677	0.989924	4.45459e-08	PRXL2C	PACRGL
ENSBTAG00000006378	ENSBTAG00000020084	0.701967	0.0350301	0.989893	4.50964e-08	RIPK1	LONRF1
ENSBTAG00000020559	ENSBTAG00000016295	0.695554	0.0374776	0.989834	4.61584e-08	STMND1	RPP25L
ENSBTAG00000020551	ENSBTAG00000001160	0.653009	0.0565327	0.989775	4.72408e-08	ABCD1	GMEB1
ENSBTAG00000012039	ENSBTAG00000011478	0.606515	0.0833399	0.989761	4.7488e-08	PHACTR1	ELP6
ENSBTAG00000002107	ENSBTAG00000023847	0.656856	0.0546013	0.989757	4.75693e-08	FZD1	IKZF5
ENSBTAG00000018729	ENSBTAG00000017731	0.463486	0.208909	0.989735	4.79848e-08	SPEN	ZFAT
ENSBTAG00000014189	ENSBTAG00000019854	0.49334	0.177154	0.989686	4.88995e-08	RGS6	ABCE1
ENSBTAG00000045822	ENSBTAG00000009647	0.614067	0.0785404	0.989674	4.91284e-08	C15H11orf96	PHAX
ENSBTAG00000005838	ENSBTAG00000053747	0.55026	0.124761	0.989633	4.99e-08	ULK3	-
ENSBTAG00000018373	ENSBTAG00000017373	0.586637	0.0968243	0.989614	5.02741e-08	DPYSL2	LACTB
ENSBTAG00000047650	ENSBTAG00000021752	0.416869	0.26433	0.989608	5.03882e-08	NXPH4	DNAJB4
ENSBTAG00000050712	ENSBTAG00000011478	0.458802	0.214158	0.989548	5.15635e-08	EHD1	ELP6
ENSBTAG00000006770	ENSBTAG00000004532	0.353458	0.350756	0.989443	5.36643e-08	MTBP	FGFR1OP2
ENSBTAG00000013109	ENSBTAG00000018314	0.625626	0.0715332	0.989432	5.38904e-08	STIM1	MED11
ENSBTAG00000010052	ENSBTAG00000017847	0.763742	0.016603	0.989419	5.41509e-08	EXD2	PPP1R12C
ENSBTAG00000045822	ENSBTAG00000000623	0.356916	0.345728	0.989391	5.4711e-08	C15H11orf96	CPEB1
ENSBTAG00000018373	ENSBTAG00000022632	0.649326	0.0584216	0.989386	5.4812e-08	DPYSL2	TCTA
ENSBTAG00000054989	ENSBTAG00000020538	0.382104	0.310181	0.989304	5.65266e-08	-	HERC5
ENSBTAG00000018007	ENSBTAG00000011689	0.397514	0.28939	0.989281	5.70135e-08	NR2F2	LENG8
ENSBTAG00000003061	ENSBTAG00000048952	-0.067768	0.862471	0.989243	5.78185e-08	LAMA5	-
ENSBTAG00000020238	ENSBTAG00000054053	0.64217	0.0622055	0.989238	5.79288e-08	RIMS1	-
ENSBTAG00000007834	ENSBTAG00000053060	0.724852	0.027149	0.989209	5.855e-08	PPP1R16A	-
ENSBTAG00000030435	ENSBTAG00000011478	0.466746	0.205299	0.989142	6.00218e-08	PNRC2	ELP6
ENSBTAG00000031890	ENSBTAG00000011478	0.703762	0.0343643	0.989085	6.12838e-08	DOCK1	ELP6
ENSBTAG00000002422	ENSBTAG00000017731	0.570851	0.108424	0.989053	6.20016e-08	BCL9	ZFAT
ENSBTAG00000007506	ENSBTAG00000018314	0.758252	0.0178883	0.989026	6.26124e-08	CACNG7	MED11
ENSBTAG00000018460	ENSBTAG00000012099	0.591605	0.0933375	0.988994	6.33609e-08	ADAMTS16	TMEM87B
ENSBTAG00000021115	ENSBTAG00000011478	0.606228	0.0835256	0.988905	6.54066e-08	ZNF692	ELP6
ENSBTAG00000020238	ENSBTAG00000048790	0.736274	0.0236942	0.988905	6.54274e-08	RIMS1	-
ENSBTAG00000010659	ENSBTAG00000013420	0.370873	0.325794	0.98889	6.57821e-08	CUX1	FSD1L
ENSBTAG00000045822	ENSBTAG00000021944	0.507143	0.163467	0.988889	6.58001e-08	C15H11orf96	RTRAF
ENSBTAG00000045822	ENSBTAG00000006397	0.581862	0.100249	0.988781	6.83707e-08	C15H11orf96	-
ENSBTAG00000018460	ENSBTAG00000020314	0.272673	0.47779	0.988759	6.89083e-08	ADAMTS16	COG2
ENSBTAG00000006489	ENSBTAG00000000625	0.341223	0.368829	0.988673	7.10547e-08	MYO5A	SMAD6
ENSBTAG00000010106	ENSBTAG00000006751	0.847847	0.00388563	0.988617	7.24559e-08	CCND3	TENT2
ENSBTAG00000003937	ENSBTAG00000021756	0.801104	0.00945408	0.988592	7.30965e-08	-	ZDHHC17
ENSBTAG00000003921	ENSBTAG00000002143	0.446156	0.228688	0.988516	7.50387e-08	-	DTWD2
ENSBTAG00000008139	ENSBTAG00000004066	0.564954	0.112963	0.988439	7.70673e-08	HOXA3	PARP8
ENSBTAG00000046664	ENSBTAG00000053747	0.61338	0.0789695	0.988412	7.7785e-08	TSC22D1	-
ENSBTAG00000009942	ENSBTAG00000019733	0.353701	0.350402	0.9884	7.81063e-08	PLCL2	ADGRL4
ENSBTAG00000021942	ENSBTAG00000005196	0.636382	0.0653756	0.988396	7.82267e-08	HPS6	TYW3
ENSBTAG00000031569	ENSBTAG00000003033	0.699877	0.0358162	0.988384	7.85507e-08	GOLM1	GADD45G
ENSBTAG00000049326	ENSBTAG00000017610	0.722154	0.0280106	0.988374	7.88085e-08	-	NFRKB
ENSBTAG00000018460	ENSBTAG00000014181	0.255698	0.506649	0.988328	8.00676e-08	ADAMTS16	RNF111
ENSBTAG00000018460	ENSBTAG00000008302	0.319214	0.402421	0.988285	8.12436e-08	ADAMTS16	RINT1
ENSBTAG00000007190	ENSBTAG00000017850	0.257706	0.503199	0.988269	8.1686e-08	THAP6	ARHGEF6
ENSBTAG00000020559	ENSBTAG00000007974	0.63418	0.066608	0.988236	8.26238e-08	STMND1	WTAP
ENSBTAG00000045822	ENSBTAG00000015312	0.708409	0.0326786	0.988187	8.39903e-08	C15H11orf96	LTBR
ENSBTAG00000013184	ENSBTAG00000010581	0.162911	0.675373	0.988178	8.42511e-08	CEP120	MAGI1
ENSBTAG00000014062	ENSBTAG00000017543	0.803683	0.00905643	0.988163	8.46771e-08	FRMD1	ATP23
ENSBTAG00000047650	ENSBTAG00000013436	0.453224	0.220502	0.988114	8.60899e-08	NXPH4	HAUS5
ENSBTAG00000045822	ENSBTAG00000014906	0.758516	0.017825	0.9881	8.64767e-08	C15H11orf96	VCAN
ENSBTAG00000054989	ENSBTAG00000004746	0.740068	0.0226143	0.988099	8.6517e-08	-	HELZ
ENSBTAG00000010363	ENSBTAG00000011478	0.328837	0.387565	0.988083	8.6991e-08	LSM11	ELP6
ENSBTAG00000018460	ENSBTAG00000021304	0.528025	0.143957	0.988065	8.75117e-08	ADAMTS16	TP53BP1
ENSBTAG00000018460	ENSBTAG00000017164	0.273064	0.477134	0.988033	8.84543e-08	ADAMTS16	LARP4
ENSBTAG00000004797	ENSBTAG00000051004	0.396722	0.29044	0.988024	8.87123e-08	TRMT44	C16H1orf53
ENSBTAG00000020551	ENSBTAG00000004015	0.582947	0.0994641	0.987962	9.05504e-08	ABCD1	KAT6A
ENSBTAG00000045822	ENSBTAG00000027525	0.448789	0.22562	0.987932	9.14465e-08	C15H11orf96	-
ENSBTAG00000006107	ENSBTAG00000021910	0.528991	0.143089	0.987923	9.17282e-08	SLF1	TBL1XR1
ENSBTAG00000030749	ENSBTAG00000004066	0.438198	0.238099	0.987915	9.19844e-08	DNAJC6	PARP8
ENSBTAG00000018460	ENSBTAG00000001160	0.261421	0.496842	0.98791	9.21206e-08	ADAMTS16	GMEB1
ENSBTAG00000001568	ENSBTAG00000020646	0.36596	0.332743	0.987802	9.54577e-08	PPIC	ZC3H6
ENSBTAG00000020238	ENSBTAG00000015010	0.527044	0.144842	0.987776	9.62658e-08	RIMS1	TBC1D23
ENSBTAG00000045822	ENSBTAG00000020371	0.652917	0.0565791	0.987745	9.72412e-08	C15H11orf96	ACOT8
ENSBTAG00000045509	ENSBTAG00000003740	0.730731	0.0253321	0.987715	9.81885e-08	FAM217B	KDM6A
ENSBTAG00000006069	ENSBTAG00000003709	0.30904	0.418406	0.98768	9.93015e-08	CAPS	ITGB8
ENSBTAG00000013236	ENSBTAG00000011478	0.40641	0.277725	0.987673	9.95435e-08	MED1	ELP6
ENSBTAG00000045822	ENSBTAG00000007441	0.545671	0.128591	0.987576	1.027e-07	C15H11orf96	SEC23IP
ENSBTAG00000014062	ENSBTAG00000015010	0.81885	0.00694384	0.987575	1.02725e-07	FRMD1	TBC1D23
ENSBTAG00000020238	ENSBTAG00000013436	0.541818	0.131859	0.987553	1.03453e-07	RIMS1	HAUS5
ENSBTAG00000045822	ENSBTAG00000001840	0.457688	0.215417	0.987515	1.04704e-07	C15H11orf96	INO80B
ENSBTAG00000019110	ENSBTAG00000013420	0.431195	0.24655	0.987514	1.04765e-07	PNRC1	FSD1L
ENSBTAG00000006434	ENSBTAG00000051079	0.499314	0.171152	0.987512	1.04823e-07	SYNPO2	TMSB4
ENSBTAG00000013855	ENSBTAG00000014863	-0.00877599	0.982123	0.987509	1.04919e-07	ORMDL3	GYPC
ENSBTAG00000003693	ENSBTAG00000053747	0.574127	0.105951	0.987436	1.07382e-07	SUN2	-
ENSBTAG00000020559	ENSBTAG00000002090	0.597915	0.0890217	0.987426	1.07732e-07	STMND1	CPSF4
ENSBTAG00000051896	ENSBTAG00000016164	0.891444	0.00124618	0.987417	1.08023e-07	-	LMBRD1
ENSBTAG00000045822	ENSBTAG00000011539	0.697802	0.0366077	0.987398	1.08667e-07	C15H11orf96	PCGF2
ENSBTAG00000053527	ENSBTAG00000038627	0.584637	0.0982497	0.987381	1.09258e-07	-	-
ENSBTAG00000045822	ENSBTAG00000003066	0.379386	0.313924	0.987371	1.09613e-07	C15H11orf96	NSA2
ENSBTAG00000045822	ENSBTAG00000013620	0.501219	0.169263	0.987364	1.09864e-07	C15H11orf96	UCHL5
ENSBTAG00000017666	ENSBTAG00000000727	0.358537	0.343383	0.987326	1.1117e-07	ABCC5	RNF169
ENSBTAG00000018643	ENSBTAG00000011478	0.517248	0.153846	0.987305	1.11897e-07	PRC1	ELP6
ENSBTAG00000045822	ENSBTAG00000012387	0.398173	0.288518	0.987287	1.12562e-07	C15H11orf96	PAM
ENSBTAG00000053035	ENSBTAG00000008987	0.671293	0.0477289	0.987245	1.14045e-07	-	SOCS5
ENSBTAG00000018460	ENSBTAG00000006721	0.0429132	0.912712	0.987223	1.14804e-07	ADAMTS16	POLR1F
ENSBTAG00000008736	ENSBTAG00000018314	0.441175	0.234554	0.987218	1.15015e-07	CUL1	MED11
ENSBTAG00000000210	ENSBTAG00000021392	0.675171	0.0459826	0.987146	1.1762e-07	ARHGAP31	DCAF11
ENSBTAG00000046841	ENSBTAG00000021337	0.792168	0.0109234	0.987067	1.20503e-07	IRF2BP2	SBF1
ENSBTAG00000045822	ENSBTAG00000021527	0.867084	0.0024692	0.987054	1.20984e-07	C15H11orf96	IGF1R
ENSBTAG00000045822	ENSBTAG00000021573	0.671027	0.0478506	0.98705	1.21147e-07	C15H11orf96	DCAF12
ENSBTAG00000045628	ENSBTAG00000009824	0.221755	0.566349	0.987043	1.21402e-07	C10H15orf61	-
ENSBTAG00000009020	ENSBTAG00000017731	0.593602	0.0919577	0.987022	1.22206e-07	CRIM1	ZFAT
ENSBTAG00000039618	ENSBTAG00000005987	0.37205	0.32414	0.987018	1.22329e-07	ARL14EPL	WDR33
ENSBTAG00000001042	ENSBTAG00000018616	0.502031	0.168462	0.986979	1.2379e-07	MXD1	IPO11
ENSBTAG00000014502	ENSBTAG00000018314	0.672703	0.0470891	0.98697	1.24166e-07	BRAT1	MED11
ENSBTAG00000052904	ENSBTAG00000009824	-0.304853	0.425066	0.98696	1.24544e-07	MEX3B	-
ENSBTAG00000045822	ENSBTAG00000001948	0.663317	0.051453	0.986922	1.25981e-07	C15H11orf96	VTI1B
ENSBTAG00000009286	ENSBTAG00000018711	0.654503	0.0557773	0.986902	1.26735e-07	ZC3H4	DENND4B
ENSBTAG00000008544	ENSBTAG00000015980	0.0232605	0.952636	0.986885	1.27396e-07	SALL1	FASN
ENSBTAG00000019520	ENSBTAG00000052779	0.215119	0.578314	0.986872	1.27922e-07	ZC3H18	-
ENSBTAG00000018373	ENSBTAG00000006201	0.589887	0.0945343	0.986853	1.28635e-07	DPYSL2	DTWD1
ENSBTAG00000019928	ENSBTAG00000008530	0.800277	0.00958406	0.986845	1.28965e-07	AQP11	SLC36A4
ENSBTAG00000006054	ENSBTAG00000052646	0.609323	0.081535	0.986843	1.29053e-07	ACBD4	-
ENSBTAG00000017921	ENSBTAG00000005580	0.697101	0.0368774	0.986817	1.30047e-07	NELFA	SZT2
ENSBTAG00000015538	ENSBTAG00000015974	0.671531	0.0476207	0.986804	1.3059e-07	LEMD2	FLVCR1
ENSBTAG00000049122	ENSBTAG00000049490	0.574658	0.105554	0.986769	1.31976e-07	-	-
ENSBTAG00000006770	ENSBTAG00000052779	0.252765	0.511704	0.986768	1.32e-07	MTBP	-
ENSBTAG00000050116	ENSBTAG00000046664	0.320188	0.400905	0.986764	1.32146e-07	-	TSC22D1
ENSBTAG00000017155	ENSBTAG00000011600	0.292926	0.444296	0.986743	1.32986e-07	TRIM32	MAP3K8
ENSBTAG00000045822	ENSBTAG00000015900	0.734154	0.024312	0.986722	1.33841e-07	C15H11orf96	CNPY3
ENSBTAG00000004256	ENSBTAG00000048666	0.941278	0.000152503	0.986705	1.3451e-07	ODC1	H3C7
ENSBTAG00000020551	ENSBTAG00000025425	0.562483	0.114898	0.986671	1.35881e-07	ABCD1	RAB24
ENSBTAG00000020551	ENSBTAG00000000803	0.636583	0.065264	0.986671	1.35898e-07	ABCD1	ZNF667
ENSBTAG00000003491	ENSBTAG00000017731	0.56101	0.116061	0.98667	1.3594e-07	SLC25A23	ZFAT
ENSBTAG00000017666	ENSBTAG00000008954	0.314356	0.410018	0.986632	1.37476e-07	ABCC5	PSMB9
ENSBTAG00000022013	ENSBTAG00000019733	-0.106662	0.784759	0.986624	1.37802e-07	CBR4	ADGRL4
ENSBTAG00000018460	ENSBTAG00000021087	0.447942	0.226604	0.986571	1.4e-07	ADAMTS16	UBR1
ENSBTAG00000006748	ENSBTAG00000011478	0.295186	0.440623	0.986559	1.40499e-07	DMXL1	ELP6
ENSBTAG00000051896	ENSBTAG00000010672	0.682518	0.0427877	0.986552	1.40812e-07	-	PCCA
ENSBTAG00000020551	ENSBTAG00000008755	0.58265	0.0996789	0.98655	1.40896e-07	ABCD1	MARCHF7
ENSBTAG00000009493	ENSBTAG00000048952	0.0833981	0.831084	0.986546	1.41058e-07	BCL3	-
ENSBTAG00000045822	ENSBTAG00000009106	0.593149	0.0922695	0.986542	1.41229e-07	C15H11orf96	EIF2A
ENSBTAG00000002381	ENSBTAG00000017731	0.605294	0.0841326	0.986531	1.41667e-07	ZDHHC5	ZFAT
ENSBTAG00000020551	ENSBTAG00000012977	0.659526	0.0532856	0.986527	1.41845e-07	ABCD1	COMTD1
ENSBTAG00000051436	ENSBTAG00000012361	0.659945	0.0530812	0.986502	1.42911e-07	-	ARHGEF11
ENSBTAG00000031106	ENSBTAG00000006751	0.716894	0.0297418	0.986497	1.43097e-07	ZNF746	TENT2
ENSBTAG00000045822	ENSBTAG00000025564	0.32698	0.390412	0.986497	1.43098e-07	C15H11orf96	RPL36AL
ENSBTAG00000020749	ENSBTAG00000020084	0.526857	0.14501	0.986469	1.44271e-07	PRXL2C	LONRF1
ENSBTAG00000002428	ENSBTAG00000012342	0.932331	0.000248298	0.986467	1.44355e-07	PPA2	LIMA1
ENSBTAG00000049326	ENSBTAG00000021337	0.661258	0.0524431	0.986454	1.44938e-07	-	SBF1
ENSBTAG00000026909	ENSBTAG00000001460	0.731353	0.0251446	0.986438	1.45625e-07	-	LIN7C
ENSBTAG00000020551	ENSBTAG00000016663	0.553228	0.122321	0.986437	1.45649e-07	ABCD1	PIGN
ENSBTAG00000032962	ENSBTAG00000006321	0.447936	0.226612	0.986413	1.46683e-07	SKOR2	RTCA
ENSBTAG00000015973	ENSBTAG00000011478	0.216487	0.575839	0.986394	1.47493e-07	TRAF3IP1	ELP6
ENSBTAG00000032962	ENSBTAG00000044121	0.255424	0.507121	0.986381	1.48057e-07	SKOR2	NUBPL
ENSBTAG00000021506	ENSBTAG00000014374	-0.279758	0.465956	0.986381	1.48061e-07	ARL6IP5	CARD6
ENSBTAG00000046760	ENSBTAG00000012330	0.162851	0.675487	0.986368	1.48642e-07	BRD1	B2M
ENSBTAG00000007875	ENSBTAG00000018711	0.726894	0.0265086	0.986352	1.49333e-07	SAFB	DENND4B
ENSBTAG00000005733	ENSBTAG00000018314	0.761267	0.0171745	0.986339	1.49905e-07	CHD6	MED11
ENSBTAG00000045822	ENSBTAG00000020657	0.733481	0.0245105	0.986332	1.50207e-07	C15H11orf96	FAT1
ENSBTAG00000014189	ENSBTAG00000006528	0.593625	0.0919418	0.98633	1.50285e-07	RGS6	BBS9
ENSBTAG00000031789	ENSBTAG00000018314	0.796126	0.0102549	0.98633	1.50293e-07	FBRS	MED11
ENSBTAG00000051436	ENSBTAG00000019373	0.348437	0.358121	0.986322	1.50653e-07	-	CAPRIN2
ENSBTAG00000045822	ENSBTAG00000013050	0.200866	0.604309	0.986308	1.51241e-07	C15H11orf96	ZNF277
ENSBTAG00000050116	ENSBTAG00000012361	0.455416	0.217997	0.986252	1.5371e-07	-	ARHGEF11
ENSBTAG00000018774	ENSBTAG00000053588	0.647693	0.0592721	0.986243	1.54144e-07	-	WDTC1
ENSBTAG00000003936	ENSBTAG00000009687	0.241751	0.530868	0.98623	1.54692e-07	PNKD	TIMM21
ENSBTAG00000021045	ENSBTAG00000018986	0.61484	0.0780591	0.986163	1.57732e-07	E2F3	ACSL4
ENSBTAG00000052585	ENSBTAG00000014253	0.89466	0.00112532	0.986145	1.58563e-07	-	TBC1D22B
ENSBTAG00000031468	ENSBTAG00000048195	-0.0867717	0.824336	0.986139	1.58845e-07	-	PIGX
ENSBTAG00000005425	ENSBTAG00000038330	0.612264	0.0796705	0.986133	1.59114e-07	GATA4	-
ENSBTAG00000045822	ENSBTAG00000050035	0.208639	0.590083	0.98612	1.59676e-07	C15H11orf96	ZNF226
ENSBTAG00000020551	ENSBTAG00000013495	0.582149	0.100041	0.986111	1.60093e-07	ABCD1	WDFY3
ENSBTAG00000008462	ENSBTAG00000039794	0.031728	0.935418	0.986109	1.60196e-07	FAM43A	CSNK1B
ENSBTAG00000003937	ENSBTAG00000006831	0.688453	0.0403141	0.986094	1.60898e-07	-	C8H9orf85
ENSBTAG00000016799	ENSBTAG00000018314	0.832212	0.00538445	0.986081	1.61474e-07	ERN1	MED11
ENSBTAG00000006021	ENSBTAG00000045577	0.0473097	0.903801	0.986064	1.62253e-07	CEP250	MCCD1
ENSBTAG00000045822	ENSBTAG00000050281	0.067964	0.862077	0.986049	1.62978e-07	C15H11orf96	ZNF23
ENSBTAG00000017021	ENSBTAG00000033351	0.398514	0.288066	0.986048	1.63004e-07	MCM4	PACRGL
ENSBTAG00000045822	ENSBTAG00000006883	0.567221	0.111205	0.98602	1.64317e-07	C15H11orf96	EIF4B
ENSBTAG00000019914	ENSBTAG00000011478	0.391887	0.296896	0.985999	1.65316e-07	BECN1	ELP6
ENSBTAG00000016714	ENSBTAG00000017992	0.270757	0.481013	0.985979	1.66231e-07	-	CD164
ENSBTAG00000002896	ENSBTAG00000002202	0.352947	0.351502	0.985967	1.66816e-07	KPNA6	CRAMP1
ENSBTAG00000011113	ENSBTAG00000017847	0.433157	0.244166	0.985966	1.66869e-07	FOXG1	PPP1R12C
ENSBTAG00000018460	ENSBTAG00000011964	0.346991	0.360255	0.985955	1.67377e-07	ADAMTS16	DIS3L2
ENSBTAG00000045822	ENSBTAG00000013358	0.446214	0.22862	0.985952	1.67508e-07	C15H11orf96	RPS23
ENSBTAG00000045822	ENSBTAG00000010426	0.480306	0.190656	0.98592	1.69034e-07	C15H11orf96	XRCC5
ENSBTAG00000053833	ENSBTAG00000017211	0.283177	0.460288	0.985917	1.69183e-07	-	SERINC4
ENSBTAG00000045822	ENSBTAG00000016959	0.684978	0.0417509	0.985917	1.69192e-07	C15H11orf96	LAPTM4B
ENSBTAG00000050790	ENSBTAG00000014863	0.471472	0.200127	0.985914	1.69336e-07	-	GYPC
ENSBTAG00000035323	ENSBTAG00000011478	0.493614	0.176875	0.985907	1.69678e-07	TMX4	ELP6
ENSBTAG00000019520	ENSBTAG00000017363	0.456368	0.216914	0.985899	1.70068e-07	ZC3H18	SAT1
ENSBTAG00000054989	ENSBTAG00000021948	0.684665	0.0418819	0.985892	1.70403e-07	-	ZMYM6
ENSBTAG00000011059	ENSBTAG00000001081	0.697226	0.0368294	0.985859	1.71996e-07	CDKN2C	PALLD
ENSBTAG00000004802	ENSBTAG00000018711	0.613878	0.0786584	0.985851	1.72403e-07	CEP170B	DENND4B
ENSBTAG00000011059	ENSBTAG00000016685	0.631317	0.0682319	0.98585	1.72435e-07	CDKN2C	FMO4
ENSBTAG00000018460	ENSBTAG00000015889	0.250415	0.515771	0.98582	1.73874e-07	ADAMTS16	CLCN7
ENSBTAG00000051637	ENSBTAG00000018067	0.614394	0.0783364	0.985814	1.7418e-07	-	S100PBP
ENSBTAG00000018460	ENSBTAG00000013916	0.506071	0.164507	0.985808	1.74479e-07	ADAMTS16	HERC2
ENSBTAG00000052585	ENSBTAG00000010949	0.878328	0.00183309	0.985799	1.74904e-07	-	PROSER1
ENSBTAG00000045822	ENSBTAG00000033413	0.606987	0.0830346	0.985785	1.75612e-07	C15H11orf96	DDX50
ENSBTAG00000054989	ENSBTAG00000000223	0.640519	0.0630993	0.985773	1.76187e-07	-	PPM1B
ENSBTAG00000045822	ENSBTAG00000012671	0.695708	0.0374175	0.985769	1.76386e-07	C15H11orf96	TNIP1
ENSBTAG00000019362	ENSBTAG00000020084	0.586153	0.0971677	0.985769	1.76398e-07	NOA1A	LONRF1
ENSBTAG00000030749	ENSBTAG00000019474	0.503988	0.16654	0.985753	1.77191e-07	DNAJC6	-
ENSBTAG00000020614	ENSBTAG00000054388	0.779685	0.0132224	0.985751	1.77283e-07	PRKCE	-
ENSBTAG00000050696	ENSBTAG00000013480	0.537378	0.135685	0.985748	1.77446e-07	KLHDC3	DNAJC17
ENSBTAG00000018460	ENSBTAG00000006581	0.330118	0.385607	0.985745	1.77581e-07	ADAMTS16	CCDC82
ENSBTAG00000005478	ENSBTAG00000040298	0.506299	0.164285	0.985725	1.7859e-07	PATZ1	GSTT1
ENSBTAG00000020015	ENSBTAG00000039794	0.018171	0.962993	0.985675	1.81079e-07	DFFB	CSNK1B
ENSBTAG00000050116	ENSBTAG00000008465	0.397744	0.289086	0.985671	1.81285e-07	-	ACCS
ENSBTAG00000014518	ENSBTAG00000038527	0.756275	0.018367	0.985664	1.81616e-07	RPL9	-
ENSBTAG00000010002	ENSBTAG00000000551	0.604643	0.0845568	0.985647	1.82479e-07	IRF2	SMNDC1
ENSBTAG00000003937	ENSBTAG00000005385	0.738092	0.0231724	0.985614	1.84179e-07	-	POP5
ENSBTAG00000050875	ENSBTAG00000019458	0.474854	0.196471	0.985578	1.86024e-07	-	ASB3
ENSBTAG00000006434	ENSBTAG00000020272	0.46691	0.205118	0.985571	1.86381e-07	SYNPO2	SIK2
ENSBTAG00000001195	ENSBTAG00000038640	0.704704	0.0340182	0.985561	1.86914e-07	KCNH4	-
ENSBTAG00000010026	ENSBTAG00000018314	0.59322	0.0922211	0.985531	1.8844e-07	CACNA1D	MED11
ENSBTAG00000021583	ENSBTAG00000019106	0.715172	0.0303231	0.98553	1.88515e-07	TPGS2	EIF1B
ENSBTAG00000045822	ENSBTAG00000010801	0.443083	0.232298	0.985518	1.89137e-07	C15H11orf96	CMBL
ENSBTAG00000002727	ENSBTAG00000018314	0.570826	0.108443	0.985497	1.90204e-07	PHACTR4	MED11
ENSBTAG00000008766	ENSBTAG00000017363	0.459534	0.213333	0.985484	1.90889e-07	SLC9A1	SAT1
ENSBTAG00000003328	ENSBTAG00000011478	0.648602	0.0587979	0.98548	1.91103e-07	TAMM41	ELP6
ENSBTAG00000045822	ENSBTAG00000005693	0.484267	0.186493	0.985447	1.92853e-07	C15H11orf96	CCDC43
ENSBTAG00000012291	ENSBTAG00000019459	0.554988	0.120889	0.985424	1.94024e-07	TBC1D22A	CHAC2
ENSBTAG00000016435	ENSBTAG00000007689	0.62291	0.0731431	0.985421	1.94191e-07	NOM1	LPIN1
ENSBTAG00000018460	ENSBTAG00000021343	0.516476	0.154569	0.985421	1.94234e-07	ADAMTS16	ARHGEF12
ENSBTAG00000006107	ENSBTAG00000015969	0.364439	0.334911	0.985417	1.94438e-07	SLF1	STK40
ENSBTAG00000019184	ENSBTAG00000023851	0.504406	0.16613	0.985413	1.94617e-07	TRAPPC2L	FAM102A
ENSBTAG00000045822	ENSBTAG00000013592	0.524122	0.147494	0.985399	1.95378e-07	C15H11orf96	ZNF248
ENSBTAG00000001505	ENSBTAG00000013480	0.737159	0.0234393	0.985397	1.95487e-07	GRK4	DNAJC17
ENSBTAG00000049718	ENSBTAG00000025182	0.596674	0.0898604	0.985388	1.9597e-07	-	FBXL21
ENSBTAG00000051896	ENSBTAG00000051386	0.557557	0.118814	0.98538	1.96415e-07	-	AP3S1
ENSBTAG00000004292	ENSBTAG00000017545	0.287331	0.453444	0.985379	1.96429e-07	CRMP1	FCHO2
ENSBTAG00000045509	ENSBTAG00000023851	0.779889	0.0131825	0.98537	1.96905e-07	FAM217B	FAM102A
ENSBTAG00000020551	ENSBTAG00000003148	0.591425	0.0934627	0.985361	1.97419e-07	ABCD1	MCM3AP
ENSBTAG00000017666	ENSBTAG00000003849	0.350712	0.354774	0.985336	1.98758e-07	ABCC5	GNL2
ENSBTAG00000030403	ENSBTAG00000010838	0.606022	0.0836594	0.985325	1.99342e-07	FIZ1	TMEM181
ENSBTAG00000004542	ENSBTAG00000038330	0.620069	0.0748508	0.985324	1.99399e-07	FAM78A	-
ENSBTAG00000011509	ENSBTAG00000020042	0.578449	0.102741	0.985272	2.02215e-07	SERAC1	KLHL28
ENSBTAG00000050748	ENSBTAG00000011478	0.523577	0.147992	0.985272	2.02233e-07	-	ELP6
ENSBTAG00000018460	ENSBTAG00000031433	0.270225	0.481909	0.985266	2.02542e-07	ADAMTS16	TEX9
ENSBTAG00000004292	ENSBTAG00000012253	0.413415	0.268715	0.985265	2.02623e-07	CRMP1	AGO1
ENSBTAG00000050116	ENSBTAG00000019373	0.312719	0.412593	0.985265	2.02627e-07	-	CAPRIN2
ENSBTAG00000045822	ENSBTAG00000017325	0.509515	0.161178	0.985237	2.0413e-07	C15H11orf96	ATG13
ENSBTAG00000020559	ENSBTAG00000011206	0.619734	0.0750541	0.985228	2.04641e-07	STMND1	GALNT1
ENSBTAG00000045822	ENSBTAG00000004131	0.654442	0.0558084	0.985221	2.05014e-07	C15H11orf96	RAP2C
ENSBTAG00000010158	ENSBTAG00000012330	0.107896	0.782317	0.985205	2.05947e-07	NOS1AP	B2M
ENSBTAG00000005218	ENSBTAG00000012777	0.743828	0.0215765	0.985189	2.06822e-07	PDE3B	SRF
ENSBTAG00000045822	ENSBTAG00000053199	0.364242	0.335191	0.985167	2.08043e-07	C15H11orf96	CNIH3
ENSBTAG00000020559	ENSBTAG00000012142	0.622529	0.0733705	0.98514	2.09548e-07	STMND1	RAD18
ENSBTAG00000045822	ENSBTAG00000021746	0.693709	0.0382019	0.985131	2.10063e-07	C15H11orf96	ANXA5
ENSBTAG00000010111	ENSBTAG00000015553	0.637188	0.0649281	0.985126	2.10327e-07	TCF7L1	SCAI
ENSBTAG00000010416	ENSBTAG00000023989	0.68882	0.0401641	0.985119	2.10735e-07	RIN3	MSANTD4
ENSBTAG00000054253	ENSBTAG00000011478	0.507653	0.162972	0.985117	2.1082e-07	-	ELP6
ENSBTAG00000014189	ENSBTAG00000010252	0.563664	0.11397	0.985111	2.1116e-07	RGS6	ZNF397
ENSBTAG00000038115	ENSBTAG00000012330	0.448886	0.225507	0.985105	2.11514e-07	FLYWCH2	B2M
ENSBTAG00000045822	ENSBTAG00000018967	0.677929	0.044766	0.985095	2.12098e-07	C15H11orf96	YIPF3
ENSBTAG00000001506	ENSBTAG00000018314	0.719269	0.0289516	0.985088	2.12466e-07	HTT	MED11
ENSBTAG00000014359	ENSBTAG00000053588	0.27211	0.478736	0.985074	2.13294e-07	DRAXIN	WDTC1
ENSBTAG00000014189	ENSBTAG00000006805	0.231617	0.548742	0.985067	2.13654e-07	RGS6	ZNF180
ENSBTAG00000051896	ENSBTAG00000036242	0.462881	0.209584	0.985057	2.14242e-07	-	RFESD
ENSBTAG00000045822	ENSBTAG00000009526	0.603842	0.085081	0.985043	2.15055e-07	C15H11orf96	TMEM59
ENSBTAG00000006734	ENSBTAG00000014422	0.563912	0.113777	0.985038	2.15343e-07	BICD1	MTMR10
ENSBTAG00000045822	ENSBTAG00000006383	0.436046	0.240679	0.985016	2.16612e-07	C15H11orf96	-
ENSBTAG00000045822	ENSBTAG00000002313	0.400194	0.28585	0.98499	2.18099e-07	C15H11orf96	ITPR2
ENSBTAG00000038241	ENSBTAG00000040603	0.0462097	0.90603	0.984941	2.20923e-07	REPIN1	ZNF175
ENSBTAG00000026172	ENSBTAG00000011398	0.60279	0.0857728	0.984932	2.2147e-07	LRATD2	PRR7
ENSBTAG00000045822	ENSBTAG00000001861	0.092993	0.811916	0.984924	2.21972e-07	C15H11orf96	SESTD1
ENSBTAG00000007190	ENSBTAG00000037702	0.109503	0.779139	0.984897	2.23526e-07	THAP6	SP140L
ENSBTAG00000018460	ENSBTAG00000017573	0.410922	0.271904	0.984886	2.24172e-07	ADAMTS16	RBM26
ENSBTAG00000020559	ENSBTAG00000016845	0.589535	0.0947807	0.984844	2.26685e-07	STMND1	GALNT7
ENSBTAG00000010338	ENSBTAG00000007447	0.811669	0.00789675	0.984838	2.27031e-07	FBXO36	NUDT4
ENSBTAG00000018460	ENSBTAG00000011285	0.439873	0.236101	0.984812	2.28604e-07	ADAMTS16	TRMT1L
ENSBTAG00000005425	ENSBTAG00000016156	0.711571	0.0315629	0.984805	2.28973e-07	GATA4	MAPK3
ENSBTAG00000012365	ENSBTAG00000019458	0.339817	0.370934	0.984803	2.29104e-07	ANP32A	ASB3
ENSBTAG00000031967	ENSBTAG00000002668	0.374719	0.320404	0.984799	2.29367e-07	AMPH	ZNF711
ENSBTAG00000006434	ENSBTAG00000016838	0.300939	0.431335	0.984793	2.29703e-07	SYNPO2	SRPK1
ENSBTAG00000008567	ENSBTAG00000053060	0.433714	0.243491	0.984786	2.30128e-07	DLEC1	-
ENSBTAG00000018460	ENSBTAG00000001017	0.483443	0.187355	0.984782	2.30373e-07	ADAMTS16	SLK
ENSBTAG00000045822	ENSBTAG00000014106	0.563673	0.113964	0.984775	2.30793e-07	C15H11orf96	IPO8
ENSBTAG00000014189	ENSBTAG00000031165	0.27857	0.467931	0.984765	2.31439e-07	RGS6	TRPM7
ENSBTAG00000021015	ENSBTAG00000017731	0.662595	0.0517986	0.984759	2.3178e-07	INSYN2A	ZFAT
ENSBTAG00000048876	ENSBTAG00000017731	0.670991	0.0478669	0.984748	2.3245e-07	FAM117B	ZFAT
ENSBTAG00000007383	ENSBTAG00000051850	0.49413	0.176353	0.984744	2.3267e-07	ZNF521	-
ENSBTAG00000004256	ENSBTAG00000009037	0.919329	0.000453402	0.984734	2.33313e-07	ODC1	GALNT12
ENSBTAG00000018460	ENSBTAG00000007236	0.568227	0.11043	0.98473	2.33542e-07	ADAMTS16	PCM1
ENSBTAG00000045822	ENSBTAG00000021575	0.574227	0.105876	0.984701	2.35291e-07	C15H11orf96	BRD7
ENSBTAG00000050116	ENSBTAG00000002002	0.272064	0.478814	0.984667	2.37378e-07	-	ATAD2
ENSBTAG00000020551	ENSBTAG00000020262	0.662351	0.0519161	0.98466	2.37802e-07	ABCD1	PSME4
ENSBTAG00000048513	ENSBTAG00000018314	0.693214	0.0383975	0.984653	2.38279e-07	-	MED11
ENSBTAG00000004037	ENSBTAG00000020062	0.80651	0.00863356	0.984644	2.38792e-07	JUN	TMC4
ENSBTAG00000007506	ENSBTAG00000004881	0.79089	0.0111454	0.984642	2.38911e-07	CACNG7	MTHFD2
ENSBTAG00000020053	ENSBTAG00000033351	0.481703	0.189182	0.984639	2.39117e-07	ZEB1	PACRGL
ENSBTAG00000020238	ENSBTAG00000014790	0.572197	0.107404	0.984638	2.39196e-07	RIMS1	ZBTB2
ENSBTAG00000011382	ENSBTAG00000023851	0.0517387	0.894834	0.984616	2.40564e-07	SLC9A3R1	FAM102A
ENSBTAG00000026909	ENSBTAG00000049158	0.333066	0.381119	0.984596	2.4182e-07	-	ZNF596
ENSBTAG00000020559	ENSBTAG00000011825	0.544459	0.129613	0.984591	2.42127e-07	STMND1	TRIR
ENSBTAG00000049928	ENSBTAG00000022471	0.782567	0.0126654	0.984583	2.42601e-07	-	TTPA
ENSBTAG00000032852	ENSBTAG00000015587	0.0123252	0.974894	0.984576	2.43065e-07	GPRASP2	TTC32
ENSBTAG00000052570	ENSBTAG00000050319	0.447237	0.227426	0.984574	2.43176e-07	-	-
ENSBTAG00000020551	ENSBTAG00000011200	0.360028	0.341233	0.98455	2.44687e-07	ABCD1	ZNF644
ENSBTAG00000050550	ENSBTAG00000017731	0.776709	0.0138148	0.984526	2.46235e-07	FAM110B	ZFAT
ENSBTAG00000019026	ENSBTAG00000054388	0.827643	0.00588749	0.984506	2.47467e-07	EXTL2	-
ENSBTAG00000046841	ENSBTAG00000004532	0.560691	0.116314	0.984504	2.47627e-07	IRF2BP2	FGFR1OP2
ENSBTAG00000006069	ENSBTAG00000044058	0.292678	0.4447	0.984497	2.4806e-07	CAPS	MFSD8
ENSBTAG00000026909	ENSBTAG00000004240	0.381087	0.311579	0.984496	2.48111e-07	-	TMPO
ENSBTAG00000046841	ENSBTAG00000039794	-0.111884	0.774436	0.98446	2.50444e-07	IRF2BP2	CSNK1B
ENSBTAG00000006616	ENSBTAG00000011478	0.487545	0.183088	0.984438	2.51858e-07	PTPN1	ELP6
ENSBTAG00000045822	ENSBTAG00000032055	0.718209	0.0293027	0.984421	2.52922e-07	C15H11orf96	VPS39
ENSBTAG00000052103	ENSBTAG00000011758	-0.0980502	0.801847	0.984415	2.5333e-07	-	-
ENSBTAG00000046079	ENSBTAG00000000088	0.0386237	0.921414	0.984396	2.54522e-07	-	ALCAM
ENSBTAG00000043974	ENSBTAG00000053747	0.331493	0.383512	0.984394	2.54659e-07	-	-
ENSBTAG00000046271	ENSBTAG00000002554	0.795421	0.010372	0.984376	2.55843e-07	ZIC5	TCAF1
ENSBTAG00000018729	ENSBTAG00000030556	0.516131	0.154893	0.984371	2.56184e-07	SPEN	ZNF217
ENSBTAG00000008272	ENSBTAG00000011478	0.657562	0.0542514	0.984368	2.56374e-07	EBF3	ELP6
ENSBTAG00000045822	ENSBTAG00000004833	0.413648	0.268418	0.984358	2.56991e-07	C15H11orf96	NIT2
ENSBTAG00000011782	ENSBTAG00000038050	0.349831	0.356068	0.984358	2.56999e-07	CHGB	ZNF420
ENSBTAG00000027696	ENSBTAG00000021337	0.623579	0.0727446	0.984333	2.58691e-07	TTC30B	SBF1
ENSBTAG00000045822	ENSBTAG00000001744	0.680437	0.0436777	0.98432	2.59508e-07	C15H11orf96	BET1L
ENSBTAG00000010069	ENSBTAG00000012330	0.678365	0.0445755	0.984311	2.60114e-07	EGR1	B2M
ENSBTAG00000051936	ENSBTAG00000014023	0.583496	0.0990687	0.984306	2.60453e-07	-	SIRT1
ENSBTAG00000040202	ENSBTAG00000011600	0.327232	0.390026	0.984299	2.60875e-07	-	MAP3K8
ENSBTAG00000050875	ENSBTAG00000017137	0.20289	0.600593	0.984296	2.61097e-07	-	CDC37L1
ENSBTAG00000001356	ENSBTAG00000053747	0.511405	0.159368	0.984291	2.61419e-07	USP38	-
ENSBTAG00000045822	ENSBTAG00000005380	0.658205	0.0539341	0.98428	2.62164e-07	C15H11orf96	MOCS2
ENSBTAG00000015942	ENSBTAG00000011478	0.394464	0.293446	0.984262	2.6339e-07	DNAJA4	ELP6
ENSBTAG00000008150	ENSBTAG00000023847	0.746489	0.0208614	0.984245	2.64506e-07	PKIA	IKZF5
ENSBTAG00000014991	ENSBTAG00000031686	0.378466	0.315197	0.984244	2.64563e-07	PARD3	ZNF566
ENSBTAG00000019314	ENSBTAG00000011600	0.566242	0.111962	0.984216	2.66449e-07	USP25	MAP3K8
ENSBTAG00000020238	ENSBTAG00000005240	0.387069	0.303402	0.984215	2.66521e-07	RIMS1	ZNF605
ENSBTAG00000046553	ENSBTAG00000011478	0.581396	0.100587	0.984209	2.66895e-07	SECISBP2L	ELP6
ENSBTAG00000045822	ENSBTAG00000052866	0.740804	0.0224084	0.984204	2.6724e-07	C15H11orf96	-
ENSBTAG00000017666	ENSBTAG00000030646	0.17055	0.660869	0.984191	2.6809e-07	ABCC5	KCTD17
ENSBTAG00000018460	ENSBTAG00000018722	0.281656	0.462805	0.984172	2.69435e-07	ADAMTS16	PLEKHM2
ENSBTAG00000018460	ENSBTAG00000009514	0.517433	0.153673	0.984165	2.69908e-07	ADAMTS16	PPWD1
ENSBTAG00000012032	ENSBTAG00000018343	0.487723	0.182904	0.984161	2.70168e-07	PDE4A	NCR3
ENSBTAG00000031829	ENSBTAG00000008088	0.508785	0.16188	0.984153	2.70668e-07	FTSJ1	KIF18B
ENSBTAG00000006734	ENSBTAG00000015339	0.474914	0.196406	0.984151	2.7084e-07	BICD1	ENDOV
ENSBTAG00000045822	ENSBTAG00000007480	0.291524	0.44658	0.984148	2.71062e-07	C15H11orf96	CIRBP
ENSBTAG00000046803	ENSBTAG00000031913	-0.178689	0.645524	0.984125	2.72579e-07	GAS1	-
ENSBTAG00000045822	ENSBTAG00000019376	0.806287	0.00866644	0.984116	2.73256e-07	C15H11orf96	FNDC3B
ENSBTAG00000018460	ENSBTAG00000001942	0.510169	0.16055	0.984101	2.7423e-07	ADAMTS16	SNX27
ENSBTAG00000006434	ENSBTAG00000015738	0.505359	0.1652	0.984079	2.75791e-07	SYNPO2	GIGYF1
ENSBTAG00000045822	ENSBTAG00000039951	0.200925	0.604201	0.984058	2.7722e-07	C15H11orf96	PRMT6
ENSBTAG00000002981	ENSBTAG00000017945	-0.0107214	0.978161	0.984044	2.78181e-07	PIMREG	TCEANC
ENSBTAG00000045822	ENSBTAG00000010271	0.637466	0.0647746	0.984037	2.78687e-07	C15H11orf96	MAPKAP1
ENSBTAG00000007240	ENSBTAG00000008165	0.188922	0.626395	0.984032	2.78995e-07	ZCCHC4	ITGA2B
ENSBTAG00000048612	ENSBTAG00000044121	0.060079	0.877976	0.984014	2.803e-07	-	NUBPL
ENSBTAG00000010416	ENSBTAG00000019852	0.483991	0.186781	0.98401	2.80521e-07	RIN3	PDHA1
ENSBTAG00000013426	ENSBTAG00000014722	0.461698	0.210905	0.983986	2.82222e-07	SETD9	TSTD2
ENSBTAG00000008544	ENSBTAG00000048271	0.279599	0.466219	0.983985	2.82292e-07	SALL1	MICAL3
ENSBTAG00000048612	ENSBTAG00000009824	0.0126894	0.974153	0.983975	2.82982e-07	-	-
ENSBTAG00000020238	ENSBTAG00000021752	0.47613	0.195101	0.983972	2.83229e-07	RIMS1	DNAJB4
ENSBTAG00000049294	ENSBTAG00000046235	0.803423	0.00909596	0.983967	2.83589e-07	-	SRSF12
ENSBTAG00000010916	ENSBTAG00000053588	0.464946	0.207288	0.983965	2.83697e-07	LHFPL4	WDTC1
ENSBTAG00000054989	ENSBTAG00000014501	0.652866	0.0566051	0.983959	2.84152e-07	-	FERMT2
ENSBTAG00000019197	ENSBTAG00000018314	0.81072	0.00802891	0.983945	2.85145e-07	TASOR2	MED11
ENSBTAG00000012762	ENSBTAG00000004532	0.388036	0.302091	0.983943	2.85268e-07	C7H5orf24	FGFR1OP2
ENSBTAG00000004556	ENSBTAG00000004742	0.37595	0.318688	0.983941	2.85424e-07	SLC2A3	RUNX1
ENSBTAG00000016813	ENSBTAG00000017704	-0.0684247	0.861149	0.983923	2.86677e-07	SH3D19	ABCG2
ENSBTAG00000009207	ENSBTAG00000052779	0.223749	0.562774	0.983903	2.88109e-07	KMT2E	-
ENSBTAG00000015865	ENSBTAG00000019733	0.146392	0.707048	0.983902	2.88156e-07	CAPN14	ADGRL4
ENSBTAG00000000983	ENSBTAG00000002248	0.625785	0.0714395	0.983883	2.89553e-07	ABCC8	SAC3D1
ENSBTAG00000015980	ENSBTAG00000053747	0.812319	0.00780699	0.983879	2.89833e-07	FASN	-
ENSBTAG00000053140	ENSBTAG00000053747	0.50846	0.162194	0.983879	2.89837e-07	-	-
ENSBTAG00000000923	ENSBTAG00000023169	0.335627	0.377239	0.983873	2.90279e-07	HOXC13	-
ENSBTAG00000001396	ENSBTAG00000053747	0.414599	0.267208	0.983862	2.91008e-07	ADAMTS7	-
ENSBTAG00000013426	ENSBTAG00000018295	0.550108	0.124887	0.98386	2.91204e-07	SETD9	SEC23B
ENSBTAG00000018460	ENSBTAG00000002292	0.440207	0.235704	0.983849	2.91959e-07	ADAMTS16	SMARCA1
ENSBTAG00000045822	ENSBTAG00000000454	0.679959	0.0438838	0.983845	2.92251e-07	C15H11orf96	TMEM106C
ENSBTAG00000020053	ENSBTAG00000039794	0.00162272	0.996694	0.983844	2.92323e-07	ZEB1	CSNK1B
ENSBTAG00000010050	ENSBTAG00000002904	0.743252	0.0217332	0.983831	2.93241e-07	COL16A1	ZNF787
ENSBTAG00000017666	ENSBTAG00000009620	0.165215	0.670989	0.983822	2.9392e-07	ABCC5	WDR27
ENSBTAG00000045822	ENSBTAG00000008935	0.403616	0.281361	0.98382	2.94072e-07	C15H11orf96	PFDN5
ENSBTAG00000006204	ENSBTAG00000023851	0.562858	0.114603	0.98382	2.94088e-07	XPNPEP3	FAM102A
ENSBTAG00000006069	ENSBTAG00000000223	0.576095	0.104482	0.983815	2.94435e-07	CAPS	PPM1B
ENSBTAG00000018460	ENSBTAG00000017543	-0.0346153	0.929553	0.983813	2.94595e-07	ADAMTS16	ATP23
ENSBTAG00000039618	ENSBTAG00000006082	0.426681	0.252081	0.983793	2.95987e-07	ARL14EPL	DNASE2
ENSBTAG00000008556	ENSBTAG00000019604	0.593979	0.0916991	0.983783	2.96772e-07	POU2F2	VASP
ENSBTAG00000045822	ENSBTAG00000001523	0.748696	0.0202804	0.983767	2.97903e-07	C15H11orf96	YES1
ENSBTAG00000010111	ENSBTAG00000001724	0.721578	0.0281971	0.983756	2.98709e-07	TCF7L1	ZADH2
ENSBTAG00000017666	ENSBTAG00000013708	0.356093	0.346921	0.983737	3.00083e-07	ABCC5	SNX8
ENSBTAG00000051950	ENSBTAG00000048379	0.710544	0.0319228	0.983735	3.00252e-07	-	-
ENSBTAG00000006107	ENSBTAG00000048876	0.459956	0.212859	0.983732	3.00501e-07	SLF1	FAM117B
ENSBTAG00000025441	ENSBTAG00000017731	0.391037	0.298039	0.983716	3.01667e-07	HSPA1A	ZFAT
ENSBTAG00000007506	ENSBTAG00000040298	0.617412	0.0764707	0.983707	3.02345e-07	CACNG7	GSTT1
ENSBTAG00000004556	ENSBTAG00000001450	0.144739	0.71024	0.983696	3.03111e-07	SLC2A3	APBB3
ENSBTAG00000004037	ENSBTAG00000014597	0.174765	0.65291	0.98369	3.03548e-07	JUN	ZSWIM9
ENSBTAG00000017666	ENSBTAG00000019621	0.490836	0.179704	0.983671	3.0497e-07	ABCC5	NDRG3
ENSBTAG00000004256	ENSBTAG00000010909	0.859183	0.00299795	0.983619	3.08901e-07	ODC1	SLC30A1
ENSBTAG00000045822	ENSBTAG00000017125	0.206256	0.594431	0.983569	3.12671e-07	C15H11orf96	PABPC4
ENSBTAG00000045822	ENSBTAG00000010910	0.723198	0.0276753	0.983567	3.12799e-07	C15H11orf96	COPS9
ENSBTAG00000005439	ENSBTAG00000009824	-0.01372	0.972054	0.983563	3.13077e-07	FAM102B	-
ENSBTAG00000047567	ENSBTAG00000004659	0.690545	0.0394643	0.983562	3.13201e-07	VEGFB	COQ10B
ENSBTAG00000017393	ENSBTAG00000000362	0.453414	0.220284	0.983561	3.13272e-07	L3MBTL3	SPG11
ENSBTAG00000045822	ENSBTAG00000016598	0.65795	0.0540596	0.983558	3.13467e-07	C15H11orf96	DYNC1H1
ENSBTAG00000013916	ENSBTAG00000018711	0.523798	0.14779	0.983547	3.1433e-07	HERC2	DENND4B
ENSBTAG00000006471	ENSBTAG00000019733	-0.111523	0.775148	0.983521	3.16284e-07	OSBPL11	ADGRL4
ENSBTAG00000020551	ENSBTAG00000016823	0.580808	0.101015	0.983521	3.16317e-07	ABCD1	CSNK1G1
ENSBTAG00000019539	ENSBTAG00000017731	0.480038	0.19094	0.983516	3.16686e-07	MFAP3L	ZFAT
ENSBTAG00000020551	ENSBTAG00000032839	0.645805	0.0602648	0.983514	3.16791e-07	ABCD1	LRCH3
ENSBTAG00000045822	ENSBTAG00000037913	0.438809	0.237368	0.983513	3.16937e-07	C15H11orf96	ZNF22
ENSBTAG00000050012	ENSBTAG00000019373	0.535825	0.137039	0.983512	3.16994e-07	-	CAPRIN2
ENSBTAG00000052413	ENSBTAG00000027713	0.625608	0.0715434	0.983507	3.17379e-07	GNAS	LYSMD3
ENSBTAG00000023831	ENSBTAG00000051392	0.162982	0.675238	0.983499	3.17981e-07	ELP4	-
ENSBTAG00000048273	ENSBTAG00000003709	-0.0934538	0.810998	0.983497	3.18161e-07	C6H4orf3	ITGB8
ENSBTAG00000038845	ENSBTAG00000053747	0.631415	0.0681758	0.98348	3.19466e-07	TYSND1	-
ENSBTAG00000002891	ENSBTAG00000027319	0.314243	0.410196	0.983467	3.204e-07	HTR5A	-
ENSBTAG00000011509	ENSBTAG00000012824	0.523993	0.147612	0.983467	3.20429e-07	SERAC1	INTU
ENSBTAG00000005205	ENSBTAG00000000054	0.691867	0.0389337	0.983453	3.21537e-07	DSE	SNAPC4
ENSBTAG00000050837	ENSBTAG00000014597	0.14287	0.713853	0.983451	3.21681e-07	DEAF1	ZSWIM9
ENSBTAG00000020551	ENSBTAG00000004881	0.527291	0.144618	0.98345	3.21747e-07	ABCD1	MTHFD2
ENSBTAG00000045822	ENSBTAG00000016744	0.641978	0.0623088	0.983438	3.22658e-07	C15H11orf96	CAPRIN1
ENSBTAG00000020559	ENSBTAG00000019734	0.516954	0.154121	0.983437	3.22785e-07	STMND1	CD276
ENSBTAG00000006044	ENSBTAG00000003740	0.507808	0.162823	0.983429	3.23357e-07	KLHL5	KDM6A
ENSBTAG00000045822	ENSBTAG00000009275	0.548172	0.126495	0.983425	3.23657e-07	C15H11orf96	MTRF1L
ENSBTAG00000020551	ENSBTAG00000004080	0.617656	0.0763211	0.98342	3.24112e-07	ABCD1	TIAL1
ENSBTAG00000045822	ENSBTAG00000005851	0.616981	0.0767353	0.983414	3.24541e-07	C15H11orf96	VTA1
ENSBTAG00000045822	ENSBTAG00000000767	0.564548	0.113279	0.98341	3.24895e-07	C15H11orf96	DCP2
ENSBTAG00000045822	ENSBTAG00000005975	0.443076	0.232306	0.983394	3.26119e-07	C15H11orf96	OARD1
ENSBTAG00000014991	ENSBTAG00000006751	0.704637	0.0340429	0.983387	3.26691e-07	PARD3	TENT2
ENSBTAG00000051896	ENSBTAG00000049416	0.569464	0.109482	0.983382	3.27074e-07	-	RAB20
ENSBTAG00000023938	ENSBTAG00000039794	0.0260307	0.947001	0.983361	3.28693e-07	CENPA	CSNK1B
ENSBTAG00000016175	ENSBTAG00000011478	0.449499	0.224797	0.98336	3.28774e-07	SPNS3	ELP6
ENSBTAG00000016799	ENSBTAG00000018711	0.629016	0.0695549	0.983356	3.29052e-07	ERN1	DENND4B
ENSBTAG00000017422	ENSBTAG00000018314	0.368887	0.328594	0.983347	3.29797e-07	TAOK2	MED11
ENSBTAG00000045822	ENSBTAG00000025893	0.785347	0.0121431	0.983347	3.29799e-07	C15H11orf96	CDH12
ENSBTAG00000018460	ENSBTAG00000017061	0.363151	0.336751	0.983339	3.30389e-07	ADAMTS16	SMARCAD1
ENSBTAG00000021583	ENSBTAG00000016167	0.509222	0.16146	0.98333	3.31151e-07	TPGS2	ATL2
ENSBTAG00000008553	ENSBTAG00000018314	0.704685	0.0340251	0.983328	3.31304e-07	B4GALNT3	MED11
ENSBTAG00000055267	ENSBTAG00000004881	0.746663	0.0208152	0.983326	3.31471e-07	-	MTHFD2
ENSBTAG00000045822	ENSBTAG00000001137	0.6074	0.0827686	0.983312	3.32546e-07	C15H11orf96	CLTA
ENSBTAG00000054989	ENSBTAG00000012833	0.614851	0.0780519	0.98331	3.32723e-07	-	ATG2B
ENSBTAG00000006770	ENSBTAG00000012385	0.300133	0.432632	0.983305	3.33116e-07	MTBP	NFX1
ENSBTAG00000008153	ENSBTAG00000021337	0.805388	0.00879973	0.983296	3.3381e-07	CAMSAP2	SBF1
ENSBTAG00000002428	ENSBTAG00000007422	0.798858	0.00981	0.983291	3.34195e-07	PPA2	TRAPPC11
ENSBTAG00000045822	ENSBTAG00000024027	0.393391	0.29488	0.983259	3.36813e-07	C15H11orf96	TRMT10C
ENSBTAG00000002691	ENSBTAG00000048296	0.58298	0.0994404	0.983254	3.37209e-07	ELMOD1	CLTRN
ENSBTAG00000045822	ENSBTAG00000010170	0.749569	0.0200536	0.983252	3.37349e-07	C15H11orf96	MBTPS1
ENSBTAG00000018460	ENSBTAG00000011256	0.213776	0.580745	0.983251	3.37431e-07	ADAMTS16	MYO1B
ENSBTAG00000008544	ENSBTAG00000011182	0.249431	0.517477	0.983241	3.38206e-07	SALL1	PDLIM1
ENSBTAG00000020551	ENSBTAG00000054053	0.477778	0.19334	0.983237	3.38534e-07	ABCD1	-
ENSBTAG00000045822	ENSBTAG00000018263	0.694235	0.0379944	0.983236	3.38658e-07	C15H11orf96	WAC
ENSBTAG00000045822	ENSBTAG00000019368	0.660997	0.0525697	0.983214	3.40423e-07	C15H11orf96	IGFBP7
ENSBTAG00000006173	ENSBTAG00000016896	-0.0940443	0.809821	0.98321	3.40716e-07	CCDC116	HERPUD1
ENSBTAG00000045822	ENSBTAG00000000201	0.459839	0.212991	0.9832	3.41559e-07	C15H11orf96	LTN1
ENSBTAG00000045822	ENSBTAG00000031569	0.651192	0.0574596	0.983193	3.42076e-07	C15H11orf96	GOLM1
ENSBTAG00000020551	ENSBTAG00000015235	0.3848	0.306491	0.983192	3.4221e-07	ABCD1	HMCN1
ENSBTAG00000018374	ENSBTAG00000005913	0.535403	0.137408	0.983185	3.42716e-07	WASF2	PATL1
ENSBTAG00000017275	ENSBTAG00000011478	0.618084	0.0760589	0.983178	3.43286e-07	COIL	ELP6
ENSBTAG00000015170	ENSBTAG00000003709	0.185683	0.632431	0.983173	3.43757e-07	LCT	ITGB8
ENSBTAG00000045822	ENSBTAG00000010998	0.483608	0.187182	0.98317	3.43997e-07	C15H11orf96	CFLAR
ENSBTAG00000045822	ENSBTAG00000021979	0.398037	0.288697	0.983159	3.44882e-07	C15H11orf96	EEF1B2
ENSBTAG00000045822	ENSBTAG00000012344	0.551792	0.123499	0.98315	3.45615e-07	C15H11orf96	RPL26
ENSBTAG00000039618	ENSBTAG00000051947	0.276618	0.471186	0.983149	3.45648e-07	ARL14EPL	PTMA
ENSBTAG00000018373	ENSBTAG00000002454	0.733247	0.0245798	0.983147	3.45808e-07	DPYSL2	ALG2
ENSBTAG00000019076	ENSBTAG00000017945	0.374654	0.320494	0.983146	3.45901e-07	PAK6	TCEANC
ENSBTAG00000045822	ENSBTAG00000008570	0.465258	0.206942	0.983144	3.46084e-07	C15H11orf96	RPS14
ENSBTAG00000006255	ENSBTAG00000011478	0.53629	0.136633	0.983135	3.46856e-07	MDM4	ELP6
ENSBTAG00000020559	ENSBTAG00000012152	0.683038	0.0425672	0.983132	3.47094e-07	STMND1	NONO
ENSBTAG00000021158	ENSBTAG00000017731	0.669382	0.0486048	0.983122	3.47885e-07	SATB1	ZFAT
ENSBTAG00000049619	ENSBTAG00000010763	0.602728	0.0858135	0.983121	3.47996e-07	GFOD1	DUSP16
ENSBTAG00000006835	ENSBTAG00000006241	0.55208	0.123262	0.983092	3.50352e-07	MCAM	MAN2B1
ENSBTAG00000045822	ENSBTAG00000009014	0.567213	0.111211	0.983089	3.50597e-07	C15H11orf96	UPK1B
ENSBTAG00000018460	ENSBTAG00000030186	0.203493	0.599487	0.983088	3.50702e-07	ADAMTS16	-
ENSBTAG00000045822	ENSBTAG00000010785	0.762825	0.0168131	0.983085	3.50897e-07	C15H11orf96	FAS
ENSBTAG00000020344	ENSBTAG00000011478	0.764688	0.0163878	0.983079	3.51412e-07	SLC44A3	ELP6
ENSBTAG00000004215	ENSBTAG00000038527	0.700792	0.0354708	0.98307	3.5218e-07	RARRES2	-
ENSBTAG00000018460	ENSBTAG00000015848	0.229005	0.553385	0.983069	3.52259e-07	ADAMTS16	PHKA1
ENSBTAG00000052058	ENSBTAG00000031686	0.368756	0.328779	0.983052	3.53662e-07	-	ZNF566
ENSBTAG00000002042	ENSBTAG00000009885	0.298272	0.43563	0.983051	3.53789e-07	RIC8A	TACO1
ENSBTAG00000039727	ENSBTAG00000044121	0.449801	0.224447	0.983049	3.53922e-07	DCLK3	NUBPL
ENSBTAG00000045822	ENSBTAG00000015105	0.64855	0.0588248	0.983034	3.55161e-07	C15H11orf96	HERPUD2
ENSBTAG00000012678	ENSBTAG00000023851	0.824119	0.00629666	0.983029	3.55604e-07	COLGALT1	FAM102A
ENSBTAG00000011101	ENSBTAG00000020084	0.701607	0.0351647	0.983015	3.56718e-07	EML6	LONRF1
ENSBTAG00000009996	ENSBTAG00000017731	0.656729	0.0546641	0.983009	3.57288e-07	DOT1L	ZFAT
ENSBTAG00000013981	ENSBTAG00000015165	0.317084	0.405744	0.982996	3.58302e-07	SPTSSA	DPY19L3
ENSBTAG00000045822	ENSBTAG00000014226	0.435344	0.241524	0.982996	3.58357e-07	C15H11orf96	RPL34
ENSBTAG00000003491	ENSBTAG00000021337	0.1726	0.656994	0.982985	3.59299e-07	SLC25A23	SBF1
ENSBTAG00000004000	ENSBTAG00000003709	0.487637	0.182993	0.982972	3.60327e-07	SAP30L	ITGB8
ENSBTAG00000045822	ENSBTAG00000016511	0.63704	0.0650105	0.982957	3.61657e-07	C15H11orf96	POLDIP3
ENSBTAG00000032962	ENSBTAG00000005712	0.595703	0.0905201	0.982945	3.62666e-07	SKOR2	STX18
ENSBTAG00000045822	ENSBTAG00000037757	0.659825	0.0531399	0.982944	3.62734e-07	C15H11orf96	EBF4
ENSBTAG00000018374	ENSBTAG00000005865	0.536526	0.136427	0.982942	3.62885e-07	WASF2	MAPK6
ENSBTAG00000016813	ENSBTAG00000014492	0.408554	0.274951	0.98294	3.63086e-07	SH3D19	NFKBIL1
ENSBTAG00000021595	ENSBTAG00000020062	0.340416	0.370037	0.98292	3.64729e-07	HIP1R	TMC4
ENSBTAG00000047752	ENSBTAG00000006168	0.397038	0.290021	0.98292	3.64753e-07	OTUD1	RBM45
ENSBTAG00000014915	ENSBTAG00000011478	0.631986	0.0678502	0.982913	3.65362e-07	ETV5	ELP6
ENSBTAG00000048262	ENSBTAG00000015781	0.266459	0.488275	0.982911	3.65542e-07	ACTR5	TRMT13
ENSBTAG00000014062	ENSBTAG00000001942	0.908241	0.000703747	0.982908	3.65776e-07	FRMD1	SNX27
ENSBTAG00000054989	ENSBTAG00000012067	0.635954	0.0656145	0.982907	3.6582e-07	-	EPG5
ENSBTAG00000001063	ENSBTAG00000025182	0.476646	0.194549	0.982904	3.66146e-07	HOXA4	FBXL21
ENSBTAG00000052585	ENSBTAG00000015222	0.763995	0.0165452	0.982897	3.66681e-07	-	RSRP1
ENSBTAG00000015794	ENSBTAG00000023851	0.748286	0.0203875	0.982892	3.67163e-07	NES	FAM102A
ENSBTAG00000004635	ENSBTAG00000053747	0.667215	0.0496106	0.982892	3.67179e-07	LLGL1	-
ENSBTAG00000045822	ENSBTAG00000013236	0.667719	0.0493757	0.982887	3.67572e-07	C15H11orf96	MED1
ENSBTAG00000013287	ENSBTAG00000048952	-0.255502	0.506986	0.982886	3.67635e-07	SMO	-
ENSBTAG00000046263	ENSBTAG00000000625	0.25564	0.506748	0.982885	3.67772e-07	ADAMTSL5	SMAD6
ENSBTAG00000013408	ENSBTAG00000003709	0.284346	0.458358	0.982883	3.6789e-07	RBM12B	ITGB8
ENSBTAG00000018460	ENSBTAG00000046503	0.626084	0.0712639	0.982882	3.67957e-07	ADAMTS16	NCOA7
ENSBTAG00000018460	ENSBTAG00000031014	0.317421	0.405217	0.982878	3.68329e-07	ADAMTS16	LDAH
ENSBTAG00000008059	ENSBTAG00000038627	0.323657	0.395531	0.982875	3.68575e-07	CHRM3	-
ENSBTAG00000019314	ENSBTAG00000004532	0.495182	0.17529	0.982862	3.69701e-07	USP25	FGFR1OP2
ENSBTAG00000020551	ENSBTAG00000019198	0.621953	0.0737155	0.982857	3.70099e-07	ABCD1	LRRC42
ENSBTAG00000005571	ENSBTAG00000025182	0.368435	0.329233	0.982846	3.71112e-07	PHF20	FBXL21
ENSBTAG00000001744	ENSBTAG00000002174	-0.273185	0.476931	0.982839	3.71722e-07	BET1L	RERG
ENSBTAG00000009987	ENSBTAG00000020844	0.443583	0.231708	0.982835	3.72055e-07	ITGB3	PGAP4
ENSBTAG00000045822	ENSBTAG00000002628	0.645456	0.0604493	0.98283	3.72433e-07	C15H11orf96	SLC44A2
ENSBTAG00000010704	ENSBTAG00000017731	0.55495	0.120919	0.982825	3.72937e-07	LRRC4	ZFAT
ENSBTAG00000013426	ENSBTAG00000036009	0.622391	0.0734534	0.982823	3.73041e-07	SETD9	TRAF6
ENSBTAG00000005425	ENSBTAG00000002900	0.703988	0.0342809	0.98282	3.73364e-07	GATA4	-
ENSBTAG00000022150	ENSBTAG00000017731	0.519113	0.152108	0.982817	3.73546e-07	MXRA5	ZFAT
ENSBTAG00000006270	ENSBTAG00000011478	0.445063	0.229968	0.982796	3.75445e-07	HSP90AA1	ELP6
ENSBTAG00000052635	ENSBTAG00000020084	0.775127	0.0141368	0.982783	3.76516e-07	-	LONRF1
ENSBTAG00000020559	ENSBTAG00000012561	0.65045	0.0578409	0.982766	3.77986e-07	STMND1	ORMDL1
ENSBTAG00000009459	ENSBTAG00000001042	0.736079	0.0237505	0.982754	3.79056e-07	MTCL1	MXD1
ENSBTAG00000020810	ENSBTAG00000018694	0.839806	0.00461476	0.982741	3.80166e-07	CYB561	ACSS3
ENSBTAG00000021942	ENSBTAG00000024964	0.276778	0.470917	0.982729	3.81235e-07	HPS6	-
ENSBTAG00000018272	ENSBTAG00000017363	0.583745	0.0988899	0.982721	3.81917e-07	RERE	SAT1
ENSBTAG00000048273	ENSBTAG00000005376	0.6258	0.0714307	0.982705	3.8334e-07	C6H4orf3	FBXO30
ENSBTAG00000045822	ENSBTAG00000015598	0.524213	0.147411	0.982705	3.83399e-07	C15H11orf96	RPS10
ENSBTAG00000021016	ENSBTAG00000011478	0.597661	0.0891927	0.982694	3.84343e-07	GTF2F1	ELP6
ENSBTAG00000014189	ENSBTAG00000000640	0.635871	0.0656605	0.982692	3.84509e-07	RGS6	SELENOS
ENSBTAG00000016714	ENSBTAG00000026422	0.525255	0.146462	0.982682	3.85383e-07	-	MPG
ENSBTAG00000020551	ENSBTAG00000017543	0.531344	0.140989	0.98268	3.85598e-07	ABCD1	ATP23
ENSBTAG00000051402	ENSBTAG00000020084	0.608558	0.0820244	0.982672	3.86305e-07	-	LONRF1
ENSBTAG00000018460	ENSBTAG00000002720	0.262782	0.494521	0.982666	3.86808e-07	ADAMTS16	PRPF38A
ENSBTAG00000020855	ENSBTAG00000052779	0.346982	0.360268	0.982644	3.88779e-07	PTPN4	-
ENSBTAG00000051637	ENSBTAG00000012361	0.561787	0.115447	0.982626	3.90367e-07	-	ARHGEF11
ENSBTAG00000012606	ENSBTAG00000014370	0.408822	0.274606	0.982624	3.90555e-07	ZNF541	NETO2
ENSBTAG00000000979	ENSBTAG00000006168	0.250765	0.515165	0.982614	3.91482e-07	SMIM19	RBM45
ENSBTAG00000020749	ENSBTAG00000033669	0.4202	0.260137	0.98261	3.91833e-07	PRXL2C	IL17RC
ENSBTAG00000005923	ENSBTAG00000017945	0.333661	0.380217	0.982591	3.93533e-07	ABTB2	TCEANC
ENSBTAG00000005478	ENSBTAG00000023851	0.752029	0.0194234	0.982589	3.93721e-07	PATZ1	FAM102A
ENSBTAG00000045822	ENSBTAG00000002176	0.72582	0.0268442	0.982588	3.93832e-07	C15H11orf96	NSMCE1
ENSBTAG00000045822	ENSBTAG00000032024	0.661761	0.0522004	0.982585	3.94083e-07	C15H11orf96	KATNA1
ENSBTAG00000006067	ENSBTAG00000003709	0.191906	0.620853	0.982585	3.94088e-07	VMAC	ITGB8
ENSBTAG00000045822	ENSBTAG00000021771	0.793327	0.0107247	0.982576	3.94894e-07	C15H11orf96	PTTG1IP
ENSBTAG00000045822	ENSBTAG00000017035	0.650696	0.0577144	0.982561	3.96264e-07	C15H11orf96	USF2
ENSBTAG00000007588	ENSBTAG00000004881	0.65125	0.0574297	0.982556	3.96691e-07	ERLIN1	MTHFD2
ENSBTAG00000020551	ENSBTAG00000005524	0.622064	0.0736491	0.982551	3.97105e-07	ABCD1	HBP1
ENSBTAG00000045822	ENSBTAG00000015683	0.615631	0.0775685	0.98254	3.98152e-07	C15H11orf96	HSPA4
ENSBTAG00000004037	ENSBTAG00000014593	0.396492	0.290746	0.982528	3.99243e-07	JUN	-
ENSBTAG00000021942	ENSBTAG00000015858	0.776064	0.0139453	0.982508	4.01042e-07	HPS6	TSR2
ENSBTAG00000014189	ENSBTAG00000014593	0.40778	0.275951	0.982492	4.02532e-07	RGS6	-
ENSBTAG00000046520	ENSBTAG00000012777	0.786476	0.0119351	0.982491	4.02594e-07	TCFL5	SRF
ENSBTAG00000045822	ENSBTAG00000031335	0.656805	0.0546265	0.982482	4.03383e-07	C15H11orf96	BABAM2
ENSBTAG00000018460	ENSBTAG00000003748	0.225479	0.559676	0.982476	4.04006e-07	ADAMTS16	CNOT2
ENSBTAG00000045822	ENSBTAG00000011247	0.472323	0.199203	0.982474	4.04194e-07	C15H11orf96	ZC3HC1
ENSBTAG00000020551	ENSBTAG00000010818	0.668306	0.0491029	0.98245	4.06327e-07	ABCD1	AEBP2
ENSBTAG00000021595	ENSBTAG00000018314	0.190222	0.623978	0.98245	4.06368e-07	HIP1R	MED11
ENSBTAG00000015878	ENSBTAG00000052779	0.3466	0.360833	0.982446	4.06734e-07	RHNO1	-
ENSBTAG00000012787	ENSBTAG00000011478	0.534604	0.138109	0.982444	4.06954e-07	SDE2	ELP6
ENSBTAG00000013426	ENSBTAG00000011855	0.717989	0.0293758	0.982428	4.08385e-07	SETD9	EXOSC8
ENSBTAG00000001835	ENSBTAG00000018616	0.552208	0.123157	0.982409	4.10158e-07	GJA1	IPO11
ENSBTAG00000012117	ENSBTAG00000017731	0.470781	0.200878	0.982406	4.10431e-07	ATP6AP1	ZFAT
ENSBTAG00000012673	ENSBTAG00000018314	0.72677	0.0265472	0.982403	4.10717e-07	CDK18	MED11
ENSBTAG00000020551	ENSBTAG00000003165	0.489566	0.181005	0.982394	4.11565e-07	ABCD1	ADAMTS9
ENSBTAG00000052585	ENSBTAG00000011789	0.842932	0.00432106	0.982391	4.11779e-07	-	RESTB
ENSBTAG00000045822	ENSBTAG00000003530	0.704311	0.0341624	0.982384	4.12484e-07	C15H11orf96	DDX31
ENSBTAG00000039618	ENSBTAG00000034936	0.513844	0.157049	0.982382	4.12672e-07	ARL14EPL	ANKIB1
ENSBTAG00000018460	ENSBTAG00000011126	0.422018	0.257864	0.982367	4.14035e-07	ADAMTS16	STK38
ENSBTAG00000020551	ENSBTAG00000016442	0.351962	0.352941	0.982356	4.15094e-07	ABCD1	MAP4K3
ENSBTAG00000018007	ENSBTAG00000013588	0.413796	0.26823	0.982354	4.15263e-07	NR2F2	ZNF532
ENSBTAG00000013855	ENSBTAG00000046979	0.287273	0.45354	0.982319	4.18598e-07	ORMDL3	LGMN
ENSBTAG00000002882	ENSBTAG00000023851	0.618381	0.0758774	0.982317	4.18769e-07	LMNB1	FAM102A
ENSBTAG00000003966	ENSBTAG00000018314	0.776767	0.0138029	0.982305	4.19851e-07	DUSP3	MED11
ENSBTAG00000020559	ENSBTAG00000016367	0.673001	0.046955	0.982303	4.20104e-07	STMND1	RBM18
ENSBTAG00000008288	ENSBTAG00000011876	0.557244	0.119067	0.98229	4.21267e-07	ANKRD26	MORC3
ENSBTAG00000050116	ENSBTAG00000019908	0.343232	0.365832	0.982285	4.21804e-07	-	CUL9
ENSBTAG00000016692	ENSBTAG00000011478	0.481236	0.189674	0.982278	4.22446e-07	DSCAML1	ELP6
ENSBTAG00000018460	ENSBTAG00000025425	0.180542	0.642047	0.982276	4.22651e-07	ADAMTS16	RAB24
ENSBTAG00000007718	ENSBTAG00000045704	0.877279	0.00188695	0.982275	4.22761e-07	TGIF1	IGSF11
ENSBTAG00000050116	ENSBTAG00000011416	0.396273	0.291037	0.982267	4.23528e-07	-	ARHGEF39
ENSBTAG00000019750	ENSBTAG00000012126	0.684376	0.0420031	0.982263	4.23848e-07	TMEM106B	PNPLA7
ENSBTAG00000017393	ENSBTAG00000007116	0.581126	0.100783	0.982259	4.24249e-07	L3MBTL3	ARRDC3
ENSBTAG00000005425	ENSBTAG00000027924	0.683052	0.0425614	0.982248	4.25257e-07	GATA4	SNX18
ENSBTAG00000020551	ENSBTAG00000006918	0.467915	0.204013	0.982238	4.26271e-07	ABCD1	TLK1
ENSBTAG00000026909	ENSBTAG00000012463	0.452549	0.221278	0.982235	4.26519e-07	-	ZMAT3
ENSBTAG00000045531	ENSBTAG00000011143	0.777851	0.0135853	0.982229	4.27131e-07	-	KPNA1
ENSBTAG00000046760	ENSBTAG00000021337	0.65069	0.0577174	0.982226	4.27406e-07	BRD1	SBF1
ENSBTAG00000011913	ENSBTAG00000036258	0.736551	0.0236142	0.982221	4.27839e-07	CKAP4	-
ENSBTAG00000045822	ENSBTAG00000009855	0.580728	0.101073	0.982215	4.28421e-07	C15H11orf96	FAN1
ENSBTAG00000045822	ENSBTAG00000002127	0.426085	0.252817	0.982199	4.29988e-07	C15H11orf96	TCP11L2
ENSBTAG00000049326	ENSBTAG00000000054	0.594926	0.09105	0.982198	4.30085e-07	-	SNAPC4
ENSBTAG00000039618	ENSBTAG00000020726	0.432662	0.244766	0.982196	4.30286e-07	ARL14EPL	ARHGEF7
ENSBTAG00000017666	ENSBTAG00000051947	0.302625	0.428631	0.982196	4.30298e-07	ABCC5	PTMA
ENSBTAG00000045822	ENSBTAG00000040063	0.363679	0.335995	0.982184	4.31395e-07	C15H11orf96	-
ENSBTAG00000050234	ENSBTAG00000052779	0.130463	0.737965	0.982176	4.32233e-07	ZNF518B	-
ENSBTAG00000008182	ENSBTAG00000014597	0.481722	0.189162	0.982172	4.32537e-07	FOSB	ZSWIM9
ENSBTAG00000017393	ENSBTAG00000006697	0.644877	0.0607562	0.982171	4.32719e-07	L3MBTL3	RICTOR
ENSBTAG00000018460	ENSBTAG00000015034	0.359037	0.342661	0.982168	4.32959e-07	ADAMTS16	IK
ENSBTAG00000006507	ENSBTAG00000014248	0.737848	0.0232419	0.982166	4.33142e-07	ADAMTS3	MIER3
ENSBTAG00000010001	ENSBTAG00000046328	-0.58509	0.0979258	0.98216	4.33733e-07	RHOT1	XG
ENSBTAG00000027696	ENSBTAG00000052779	0.259591	0.49997	0.982157	4.34057e-07	TTC30B	-
ENSBTAG00000014189	ENSBTAG00000000803	0.703278	0.0345432	0.982151	4.34624e-07	RGS6	ZNF667
ENSBTAG00000019370	ENSBTAG00000007447	0.695308	0.0375736	0.982149	4.34808e-07	RAB21	NUDT4
ENSBTAG00000014217	ENSBTAG00000019459	0.667995	0.049247	0.982142	4.35473e-07	HHEX	CHAC2
ENSBTAG00000020551	ENSBTAG00000021087	0.603023	0.0856188	0.982135	4.36126e-07	ABCD1	UBR1
ENSBTAG00000022069	ENSBTAG00000017363	0.604883	0.0844004	0.982131	4.3655e-07	ATXN2	SAT1
ENSBTAG00000046760	ENSBTAG00000019534	0.347633	0.359306	0.982129	4.36701e-07	BRD1	TRNT1
ENSBTAG00000046358	ENSBTAG00000048952	0.54225	0.13149	0.982122	4.37409e-07	PABPC1	-
ENSBTAG00000008704	ENSBTAG00000005622	0.340088	0.370527	0.982121	4.37566e-07	FIGN	LITAF
ENSBTAG00000020551	ENSBTAG00000012213	0.457176	0.215998	0.982097	4.39858e-07	ABCD1	WAPL
ENSBTAG00000003489	ENSBTAG00000025666	0.0343664	0.930058	0.982084	4.41161e-07	IPCEF1	RPS29
ENSBTAG00000010416	ENSBTAG00000015887	0.709032	0.0324569	0.982073	4.4225e-07	RIN3	FOXJ3
ENSBTAG00000045822	ENSBTAG00000012957	0.552064	0.123276	0.982057	4.43754e-07	C15H11orf96	SERBP1
ENSBTAG00000009987	ENSBTAG00000001614	0.32912	0.387132	0.982052	4.4428e-07	ITGB3	ZNF174
ENSBTAG00000012762	ENSBTAG00000000421	0.324756	0.393834	0.982036	4.45831e-07	C7H5orf24	EEA1
ENSBTAG00000054238	ENSBTAG00000050149	0.508029	0.16261	0.982029	4.46502e-07	-	-
ENSBTAG00000045822	ENSBTAG00000027426	0.323955	0.39507	0.982023	4.47113e-07	C15H11orf96	-
ENSBTAG00000014026	ENSBTAG00000010736	0.550198	0.124813	0.982022	4.47227e-07	PAG1	BBS5
ENSBTAG00000026909	ENSBTAG00000007394	0.282058	0.462141	0.982006	4.48841e-07	-	RPL22L1
ENSBTAG00000009186	ENSBTAG00000052779	0.178254	0.646343	0.981994	4.50024e-07	PAX9	-
ENSBTAG00000020551	ENSBTAG00000004804	0.480774	0.190161	0.981993	4.50151e-07	ABCD1	RRN3
ENSBTAG00000045822	ENSBTAG00000053552	0.606793	0.08316	0.981986	4.50836e-07	C15H11orf96	-
ENSBTAG00000018596	ENSBTAG00000018314	0.840452	0.00455301	0.981981	4.51279e-07	PTPN21	MED11
ENSBTAG00000006021	ENSBTAG00000001042	-0.0269228	0.945186	0.98198	4.51404e-07	CEP250	MXD1
ENSBTAG00000016124	ENSBTAG00000052779	0.113923	0.770414	0.981976	4.51784e-07	PACSIN1	-
ENSBTAG00000031106	ENSBTAG00000018314	0.731207	0.0251887	0.981973	4.52126e-07	ZNF746	MED11
ENSBTAG00000039246	ENSBTAG00000018314	0.692174	0.038811	0.981966	4.52767e-07	TRIM11	MED11
ENSBTAG00000051637	ENSBTAG00000007271	0.569481	0.109469	0.981958	4.53596e-07	-	TCTN2
ENSBTAG00000004292	ENSBTAG00000003296	0.457787	0.215305	0.981957	4.53719e-07	CRMP1	TWNK
ENSBTAG00000016757	ENSBTAG00000018314	0.580698	0.101095	0.981954	4.54031e-07	ZKSCAN1	MED11
ENSBTAG00000050981	ENSBTAG00000020084	0.4115	0.271162	0.981947	4.54725e-07	-	LONRF1
ENSBTAG00000018460	ENSBTAG00000013309	0.23857	0.536455	0.981933	4.56077e-07	ADAMTS16	SRSF4
ENSBTAG00000003403	ENSBTAG00000006367	0.541033	0.132531	0.981919	4.57515e-07	PADI2	CCN2
ENSBTAG00000018460	ENSBTAG00000031682	0.343521	0.365402	0.981914	4.58007e-07	ADAMTS16	ZNF484
ENSBTAG00000005425	ENSBTAG00000009475	-0.0516459	0.895021	0.981896	4.59893e-07	GATA4	PLXDC2
ENSBTAG00000011645	ENSBTAG00000011478	0.536316	0.13661	0.981895	4.599e-07	U2AF1	ELP6
ENSBTAG00000011647	ENSBTAG00000004881	0.177463	0.647828	0.981886	4.60831e-07	SLC25A15	MTHFD2
ENSBTAG00000052585	ENSBTAG00000002211	0.85043	0.00366939	0.981873	4.6213e-07	-	MAPK8IP3
ENSBTAG00000020551	ENSBTAG00000021761	0.672225	0.0473056	0.981859	4.6359e-07	ABCD1	BRAF
ENSBTAG00000003937	ENSBTAG00000053607	0.537558	0.135529	0.98185	4.64518e-07	-	-
ENSBTAG00000015165	ENSBTAG00000004881	0.747395	0.0206214	0.981847	4.64832e-07	DPY19L3	MTHFD2
ENSBTAG00000045822	ENSBTAG00000019271	0.60065	0.0871897	0.981832	4.6633e-07	C15H11orf96	NARS1
ENSBTAG00000045822	ENSBTAG00000008390	0.620721	0.0744566	0.981831	4.66475e-07	C15H11orf96	DNAJC10
ENSBTAG00000045822	ENSBTAG00000020387	0.462896	0.209567	0.98181	4.68568e-07	C15H11orf96	MARF1
ENSBTAG00000018460	ENSBTAG00000019514	0.333915	0.379831	0.981797	4.69969e-07	ADAMTS16	OPA1
ENSBTAG00000026748	ENSBTAG00000003045	-0.2968	0.438009	0.981795	4.70171e-07	GULO	BAMBI
ENSBTAG00000000329	ENSBTAG00000008114	-0.746826	0.0207719	0.981789	4.70699e-07	MEGF10	CD99
ENSBTAG00000051896	ENSBTAG00000004290	0.852507	0.00350154	0.981784	4.71272e-07	-	DDX28
ENSBTAG00000047650	ENSBTAG00000009482	0.569108	0.109754	0.981781	4.71569e-07	NXPH4	AFF4
ENSBTAG00000032304	ENSBTAG00000000625	0.201289	0.603532	0.981777	4.71976e-07	ACY1	SMAD6
ENSBTAG00000026909	ENSBTAG00000021140	0.385009	0.306205	0.981775	4.72141e-07	-	RMND5A
ENSBTAG00000034776	ENSBTAG00000009527	0.790806	0.0111599	0.981761	4.73604e-07	DDAH1	TCEANC2
ENSBTAG00000004155	ENSBTAG00000005376	0.333576	0.380345	0.981755	4.74236e-07	SPATA20	FBXO30
ENSBTAG00000053105	ENSBTAG00000018711	0.595993	0.0903229	0.981755	4.74257e-07	TMEM263	DENND4B
ENSBTAG00000045822	ENSBTAG00000018283	0.641077	0.0627962	0.981747	4.75059e-07	C15H11orf96	ACAA1
ENSBTAG00000020551	ENSBTAG00000001178	0.422435	0.257344	0.981746	4.75205e-07	ABCD1	USPL1
ENSBTAG00000002039	ENSBTAG00000053747	0.506666	0.163929	0.981737	4.76135e-07	FRMD8	-
ENSBTAG00000014619	ENSBTAG00000018314	0.732733	0.0247323	0.981736	4.76248e-07	WASF3	MED11
ENSBTAG00000045822	ENSBTAG00000016951	0.703016	0.0346402	0.981732	4.7662e-07	C15H11orf96	WDFY1
ENSBTAG00000021949	ENSBTAG00000014679	0.197877	0.609811	0.981729	4.76916e-07	NEFL	DHX57
ENSBTAG00000016469	ENSBTAG00000006117	0.436199	0.240495	0.981721	4.77744e-07	TNKS1BP1	FLYWCH1
ENSBTAG00000018460	ENSBTAG00000027321	0.331163	0.384013	0.981719	4.77964e-07	ADAMTS16	CCDC18
ENSBTAG00000049163	ENSBTAG00000035254	0.403195	0.281912	0.981705	4.79414e-07	TSPAN9	CYHR1
ENSBTAG00000013426	ENSBTAG00000049973	0.59362	0.0919458	0.9817	4.79974e-07	SETD9	PTS
ENSBTAG00000045822	ENSBTAG00000007139	0.656464	0.0547962	0.9817	4.79991e-07	C15H11orf96	WSB2
ENSBTAG00000019174	ENSBTAG00000052779	0.162679	0.675814	0.981697	4.8033e-07	ZNF710	-
ENSBTAG00000031716	ENSBTAG00000011478	0.570148	0.108959	0.981696	4.80379e-07	MRGBP	ELP6
ENSBTAG00000008089	ENSBTAG00000021337	0.635708	0.0657514	0.981696	4.80392e-07	AMMECR1L	SBF1
ENSBTAG00000046841	ENSBTAG00000020123	0.539115	0.13418	0.981694	4.80616e-07	IRF2BP2	AUP1
ENSBTAG00000008696	ENSBTAG00000018314	0.864297	0.00264767	0.981693	4.80693e-07	FAM120A	MED11
ENSBTAG00000017970	ENSBTAG00000040406	0.579971	0.101625	0.981688	4.81249e-07	ZYX	-
ENSBTAG00000018460	ENSBTAG00000005550	0.509126	0.161552	0.981682	4.81873e-07	ADAMTS16	SOS2
ENSBTAG00000014189	ENSBTAG00000023426	0.341728	0.368074	0.981675	4.82566e-07	RGS6	FAIM
ENSBTAG00000007123	ENSBTAG00000011478	0.557402	0.118939	0.981675	4.8263e-07	ENSA	ELP6
ENSBTAG00000050258	ENSBTAG00000016529	0.486455	0.184216	0.981674	4.82722e-07	-	SLC25A30
ENSBTAG00000020551	ENSBTAG00000011727	0.668126	0.0491862	0.98167	4.83159e-07	ABCD1	ETAA1
ENSBTAG00000021942	ENSBTAG00000054383	0.195206	0.614743	0.981663	4.83818e-07	HPS6	NUDT10
ENSBTAG00000006507	ENSBTAG00000023628	0.635229	0.0660193	0.981661	4.8404e-07	ADAMTS3	C23H6orf47
ENSBTAG00000020551	ENSBTAG00000003221	0.576653	0.104068	0.981654	4.84779e-07	ABCD1	ATF7IP
ENSBTAG00000045822	ENSBTAG00000001635	0.690464	0.0394972	0.981652	4.84964e-07	C15H11orf96	CUTA
ENSBTAG00000014026	ENSBTAG00000015788	0.490922	0.179616	0.98165	4.85181e-07	PAG1	CCDC171
ENSBTAG00000037921	ENSBTAG00000005754	0.341559	0.368327	0.981647	4.85497e-07	OVCH2	PPM1K
ENSBTAG00000021741	ENSBTAG00000010838	0.316504	0.406651	0.981641	4.86153e-07	RPS6KA2	TMEM181
ENSBTAG00000051637	ENSBTAG00000047206	0.396161	0.291186	0.981634	4.86937e-07	-	H1-4
ENSBTAG00000000536	ENSBTAG00000017731	0.611001	0.080468	0.98163	4.87298e-07	ZNF395	ZFAT
ENSBTAG00000018802	ENSBTAG00000053747	0.533698	0.138906	0.981628	4.87573e-07	UBE2Z	-
ENSBTAG00000017809	ENSBTAG00000052779	0.27464	0.474493	0.981622	4.88184e-07	PDS5A	-
ENSBTAG00000038241	ENSBTAG00000020062	0.486246	0.184433	0.981617	4.88735e-07	REPIN1	TMC4
ENSBTAG00000006538	ENSBTAG00000019488	0.635902	0.0656434	0.981613	4.89147e-07	PTHLH	USP6NL
ENSBTAG00000045822	ENSBTAG00000015069	0.455862	0.21749	0.98161	4.89408e-07	C15H11orf96	PCNP
ENSBTAG00000027397	ENSBTAG00000000108	0.628757	0.0697047	0.981607	4.89753e-07	PPP1R3D	KHDC4
ENSBTAG00000020551	ENSBTAG00000019674	0.658125	0.0539736	0.981583	4.92301e-07	ABCD1	CLIP3
ENSBTAG00000054989	ENSBTAG00000005786	0.659575	0.0532617	0.981574	4.93283e-07	-	ATXN3
ENSBTAG00000050234	ENSBTAG00000004532	0.401672	0.283907	0.981563	4.94389e-07	ZNF518B	FGFR1OP2
ENSBTAG00000027696	ENSBTAG00000004532	0.61001	0.081097	0.981537	4.97179e-07	TTC30B	FGFR1OP2
ENSBTAG00000020969	ENSBTAG00000011478	0.428793	0.249485	0.981532	4.97741e-07	DCAF6	ELP6
ENSBTAG00000001774	ENSBTAG00000018175	0.547216	0.127294	0.981528	4.98144e-07	SPRY2	HEXD
ENSBTAG00000052058	ENSBTAG00000019938	0.523358	0.148192	0.981512	4.99907e-07	-	N4BP1
ENSBTAG00000007897	ENSBTAG00000051080	0.603332	0.0854162	0.981508	5.00365e-07	POMC	-
ENSBTAG00000006268	ENSBTAG00000038627	0.502105	0.168389	0.981499	5.01272e-07	IKBKG	-
ENSBTAG00000011059	ENSBTAG00000015294	0.569509	0.109447	0.981488	5.02463e-07	CDKN2C	COX10
ENSBTAG00000008462	ENSBTAG00000001160	0.183406	0.636685	0.981486	5.02665e-07	FAM43A	GMEB1
ENSBTAG00000030584	ENSBTAG00000038627	0.621949	0.0737177	0.981477	5.03651e-07	SLC35A4	-
ENSBTAG00000009987	ENSBTAG00000011767	0.506238	0.164344	0.981476	5.03821e-07	ITGB3	PALS1
ENSBTAG00000020551	ENSBTAG00000005967	0.663026	0.0515923	0.981474	5.03988e-07	ABCD1	UBR2
ENSBTAG00000047650	ENSBTAG00000048790	0.737657	0.0232965	0.981472	5.04249e-07	NXPH4	-
ENSBTAG00000014518	ENSBTAG00000024772	0.764359	0.0164624	0.981463	5.05144e-07	RPL9	TRIP6
ENSBTAG00000008059	ENSBTAG00000017945	0.431424	0.246271	0.981463	5.05212e-07	CHRM3	TCEANC
ENSBTAG00000045822	ENSBTAG00000000560	0.604065	0.084935	0.981462	5.05273e-07	C15H11orf96	-
ENSBTAG00000014838	ENSBTAG00000017731	0.713044	0.0310521	0.981459	5.05555e-07	VPS26B	ZFAT
ENSBTAG00000009394	ENSBTAG00000012824	0.610208	0.0809712	0.981459	5.05635e-07	NSMCE2	INTU
ENSBTAG00000004851	ENSBTAG00000017945	0.516191	0.154836	0.981457	5.05798e-07	NCKAP5L	TCEANC
ENSBTAG00000045822	ENSBTAG00000034185	0.475576	0.195695	0.981447	5.06923e-07	C15H11orf96	-
ENSBTAG00000004531	ENSBTAG00000049294	0.309349	0.417917	0.981447	5.06944e-07	CCT4	-
ENSBTAG00000047080	ENSBTAG00000025182	0.483197	0.187612	0.98144	5.0762e-07	-	FBXL21
ENSBTAG00000013722	ENSBTAG00000051004	0.652819	0.0566293	0.98144	5.07658e-07	AARS2	C16H1orf53
ENSBTAG00000010234	ENSBTAG00000011478	0.358954	0.34278	0.981435	5.08248e-07	DHRS1	ELP6
ENSBTAG00000048631	ENSBTAG00000014824	-0.26114	0.497321	0.981434	5.08335e-07	-	MMP14
ENSBTAG00000017666	ENSBTAG00000032055	0.442729	0.232715	0.981432	5.08584e-07	ABCC5	VPS39
ENSBTAG00000013153	ENSBTAG00000016721	0.380867	0.311881	0.98143	5.0878e-07	NF2	ZNF791
ENSBTAG00000039618	ENSBTAG00000016984	0.490279	0.180274	0.981427	5.09054e-07	ARL14EPL	PTPN9
ENSBTAG00000002891	ENSBTAG00000010765	0.236697	0.539753	0.981423	5.09472e-07	HTR5A	C28H1orf131
ENSBTAG00000000536	ENSBTAG00000017945	0.475563	0.195709	0.98142	5.09866e-07	ZNF395	TCEANC
ENSBTAG00000043581	ENSBTAG00000020084	0.689411	0.0399233	0.981411	5.10788e-07	TXNRD2	LONRF1
ENSBTAG00000054989	ENSBTAG00000007545	0.724196	0.0273568	0.981411	5.10879e-07	-	PHLPP2
ENSBTAG00000015931	ENSBTAG00000011478	0.452728	0.221072	0.981408	5.11169e-07	TTC4	ELP6
ENSBTAG00000045822	ENSBTAG00000020177	0.401804	0.283733	0.981407	5.11242e-07	C15H11orf96	MYG1
ENSBTAG00000000895	ENSBTAG00000021133	0.237628	0.538113	0.981392	5.1287e-07	TAF9B	TENM3
ENSBTAG00000054989	ENSBTAG00000011480	0.627449	0.0704649	0.981392	5.12893e-07	-	PITPNA
ENSBTAG00000018460	ENSBTAG00000019725	0.303334	0.427495	0.981378	5.14484e-07	ADAMTS16	UBE4A
ENSBTAG00000018460	ENSBTAG00000001282	0.642919	0.0618024	0.981372	5.15128e-07	ADAMTS16	RALGAPA1
ENSBTAG00000003552	ENSBTAG00000015181	-0.0161867	0.967032	0.981362	5.16166e-07	MED17	EPM2A
ENSBTAG00000002313	ENSBTAG00000017945	0.440697	0.235122	0.981361	5.16293e-07	ITPR2	TCEANC
ENSBTAG00000020551	ENSBTAG00000034998	0.560593	0.116391	0.981357	5.16816e-07	ABCD1	SIMC1
ENSBTAG00000045822	ENSBTAG00000009689	0.517283	0.153813	0.981355	5.17038e-07	C15H11orf96	RWDD1
ENSBTAG00000017527	ENSBTAG00000017945	0.183187	0.637094	0.981354	5.171e-07	CRYBG1	TCEANC
ENSBTAG00000051950	ENSBTAG00000014129	0.77448	0.0142698	0.981351	5.17442e-07	-	RAB5B
ENSBTAG00000013210	ENSBTAG00000018314	0.620993	0.0742925	0.981346	5.1796e-07	ADAMTS4	MED11
ENSBTAG00000003921	ENSBTAG00000015535	0.360975	0.33987	0.981342	5.18459e-07	-	NEK8
ENSBTAG00000014189	ENSBTAG00000021741	0.198858	0.608003	0.981337	5.19002e-07	RGS6	RPS6KA2
ENSBTAG00000013184	ENSBTAG00000018292	0.373936	0.321498	0.981318	5.21047e-07	CEP120	MOSPD2
ENSBTAG00000023179	ENSBTAG00000011600	0.743357	0.0217047	0.981317	5.21205e-07	TRIB1	MAP3K8
ENSBTAG00000020238	ENSBTAG00000025400	0.627592	0.0703814	0.981317	5.21241e-07	RIMS1	PARP4
ENSBTAG00000020561	ENSBTAG00000016354	0.496247	0.174218	0.981312	5.21737e-07	KLHL15	IER2
ENSBTAG00000050981	ENSBTAG00000054053	0.390479	0.29879	0.981298	5.23268e-07	-	-
ENSBTAG00000009987	ENSBTAG00000020015	0.386912	0.303614	0.981293	5.23908e-07	ITGB3	DFFB
ENSBTAG00000007520	ENSBTAG00000020084	0.525425	0.146308	0.98128	5.25254e-07	MAPRE2	LONRF1
ENSBTAG00000001693	ENSBTAG00000018314	0.658739	0.0536716	0.98128	5.25341e-07	RPAP1	MED11
ENSBTAG00000018460	ENSBTAG00000001030	0.461035	0.211647	0.981272	5.26147e-07	ADAMTS16	MTMR3
ENSBTAG00000015303	ENSBTAG00000027375	0.62672	0.0708909	0.981269	5.26584e-07	PALS2	DUSP22
ENSBTAG00000018460	ENSBTAG00000020193	0.289602	0.449721	0.981257	5.27835e-07	ADAMTS16	DCLRE1A
ENSBTAG00000021918	ENSBTAG00000020084	0.460623	0.212109	0.981255	5.28055e-07	EZH1	LONRF1
ENSBTAG00000017584	ENSBTAG00000017731	0.620791	0.0744143	0.981254	5.28199e-07	PLCG1	ZFAT
ENSBTAG00000051436	ENSBTAG00000048958	0.349261	0.356906	0.981247	5.2899e-07	-	-
ENSBTAG00000002132	ENSBTAG00000001592	0.316408	0.406802	0.981237	5.30147e-07	DRD3	INSIG1
ENSBTAG00000052585	ENSBTAG00000020428	0.876671	0.0019187	0.981228	5.31129e-07	-	PAF1
ENSBTAG00000018460	ENSBTAG00000044040	0.271654	0.479504	0.981227	5.31231e-07	ADAMTS16	PDAP1
ENSBTAG00000051637	ENSBTAG00000019373	0.250826	0.515058	0.98122	5.32015e-07	-	CAPRIN2
ENSBTAG00000018460	ENSBTAG00000003059	0.157873	0.68499	0.981219	5.3218e-07	ADAMTS16	CFAP298
ENSBTAG00000003921	ENSBTAG00000001724	0.368862	0.328629	0.981217	5.32391e-07	-	ZADH2
ENSBTAG00000005230	ENSBTAG00000021133	-0.0338807	0.931045	0.981213	5.32772e-07	SHOX2	TENM3
ENSBTAG00000051637	ENSBTAG00000005862	0.405167	0.27934	0.981208	5.33436e-07	-	SMC4
ENSBTAG00000009166	ENSBTAG00000054095	0.50021	0.170262	0.9812	5.34283e-07	GSX1	GMFB
ENSBTAG00000018729	ENSBTAG00000021337	0.533516	0.139066	0.981194	5.34998e-07	SPEN	SBF1
ENSBTAG00000045822	ENSBTAG00000008386	0.542843	0.130985	0.981164	5.3836e-07	C15H11orf96	CLPX
ENSBTAG00000014189	ENSBTAG00000020314	0.585217	0.0978352	0.981164	5.38374e-07	RGS6	COG2
ENSBTAG00000003804	ENSBTAG00000000625	0.305356	0.424264	0.981162	5.38557e-07	SCCPDH	SMAD6
ENSBTAG00000045822	ENSBTAG00000009384	0.662447	0.0518697	0.981156	5.39235e-07	C15H11orf96	AGTRAP
ENSBTAG00000016714	ENSBTAG00000004368	0.423357	0.256197	0.981154	5.39469e-07	-	NFATC3
ENSBTAG00000045822	ENSBTAG00000012880	0.596062	0.090276	0.981149	5.40131e-07	C15H11orf96	DNLZ
ENSBTAG00000009286	ENSBTAG00000005580	0.710393	0.0319759	0.981145	5.40489e-07	ZC3H4	SZT2
ENSBTAG00000026909	ENSBTAG00000020844	0.495439	0.175031	0.981145	5.40494e-07	-	PGAP4
ENSBTAG00000019512	ENSBTAG00000048952	0.0300702	0.938788	0.981137	5.41499e-07	G6PD	-
ENSBTAG00000020800	ENSBTAG00000005580	0.704672	0.03403	0.981113	5.44213e-07	BEND7	SZT2
ENSBTAG00000019928	ENSBTAG00000000676	0.536834	0.136158	0.98111	5.44578e-07	AQP11	DOP1A
ENSBTAG00000016622	ENSBTAG00000021182	0.38128	0.311313	0.981108	5.44752e-07	TCAIM	DOCK4
ENSBTAG00000004556	ENSBTAG00000018002	0.398538	0.288034	0.981103	5.45355e-07	SLC2A3	DTX3
ENSBTAG00000045822	ENSBTAG00000016522	0.378408	0.315277	0.981099	5.45843e-07	C15H11orf96	C21H15orf40
ENSBTAG00000045822	ENSBTAG00000005614	0.835384	0.00505309	0.981079	5.48145e-07	C15H11orf96	UXS1
ENSBTAG00000018460	ENSBTAG00000001810	0.612881	0.0792827	0.981075	5.48509e-07	ADAMTS16	SCAF11
ENSBTAG00000004292	ENSBTAG00000011180	0.574586	0.105607	0.981065	5.49682e-07	CRMP1	ACTR8
ENSBTAG00000006434	ENSBTAG00000000125	0.299668	0.43338	0.981063	5.49895e-07	SYNPO2	SPATA5
ENSBTAG00000051436	ENSBTAG00000002002	0.448426	0.226042	0.981051	5.51293e-07	-	ATAD2
ENSBTAG00000018460	ENSBTAG00000002201	0.554797	0.121044	0.981047	5.51815e-07	ADAMTS16	NFXL1
ENSBTAG00000047650	ENSBTAG00000003064	0.388415	0.301578	0.981046	5.51921e-07	NXPH4	PAXBP1
ENSBTAG00000013885	ENSBTAG00000011478	0.341559	0.368326	0.981045	5.52024e-07	ADSS2	ELP6
ENSBTAG00000000418	ENSBTAG00000004257	0.51784	0.153292	0.981039	5.52701e-07	TOX3	TAF4B
ENSBTAG00000009037	ENSBTAG00000011173	0.834892	0.00510358	0.981017	5.55335e-07	GALNT12	FAM189A2
ENSBTAG00000019110	ENSBTAG00000023628	0.649802	0.0581756	0.981013	5.55778e-07	PNRC1	C23H6orf47
ENSBTAG00000020551	ENSBTAG00000021224	0.731614	0.0250663	0.980999	5.57334e-07	ABCD1	ZSWIM6
ENSBTAG00000013271	ENSBTAG00000019459	0.579797	0.101753	0.980986	5.58885e-07	NCOR1	CHAC2
ENSBTAG00000008139	ENSBTAG00000044058	0.735225	0.0239985	0.980984	5.59179e-07	HOXA3	MFSD8
ENSBTAG00000038281	ENSBTAG00000016152	-0.0294292	0.940091	0.980967	5.61135e-07	CSMD3	DAB2
ENSBTAG00000005205	ENSBTAG00000020123	0.78073	0.0130186	0.980966	5.6127e-07	DSE	AUP1
ENSBTAG00000020551	ENSBTAG00000015192	0.613809	0.0787015	0.980958	5.62138e-07	ABCD1	FAM193B
ENSBTAG00000010416	ENSBTAG00000008048	0.43027	0.247677	0.980957	5.62333e-07	RIN3	GCFC2
ENSBTAG00000012606	ENSBTAG00000018314	0.714135	0.0306768	0.980944	5.63849e-07	ZNF541	MED11
ENSBTAG00000009186	ENSBTAG00000004532	0.246681	0.522256	0.980943	5.639e-07	PAX9	FGFR1OP2
ENSBTAG00000022656	ENSBTAG00000023845	0.718347	0.0292569	0.98093	5.65415e-07	KCTD6	-
ENSBTAG00000037547	ENSBTAG00000011689	0.84703	0.00395587	0.980926	5.65929e-07	OLIG1	LENG8
ENSBTAG00000050038	ENSBTAG00000055192	-0.120709	0.75706	0.980925	5.66053e-07	-	-
ENSBTAG00000010976	ENSBTAG00000052779	-0.0306746	0.937559	0.980914	5.67347e-07	KANK1	-
ENSBTAG00000018186	ENSBTAG00000018314	0.491839	0.178679	0.980907	5.6823e-07	PDXK	MED11
ENSBTAG00000050718	ENSBTAG00000000625	0.258053	0.502604	0.980905	5.68373e-07	TMEM18	SMAD6
ENSBTAG00000013901	ENSBTAG00000023851	0.712037	0.0314007	0.980903	5.68603e-07	PTDSS1	FAM102A
ENSBTAG00000018951	ENSBTAG00000019051	0.724748	0.027182	0.980902	5.68723e-07	TBC1D9	NAT14
ENSBTAG00000012762	ENSBTAG00000052779	0.387897	0.302278	0.9809	5.69011e-07	C7H5orf24	-
ENSBTAG00000047752	ENSBTAG00000015181	0.237244	0.53879	0.980898	5.69224e-07	OTUD1	EPM2A
ENSBTAG00000013475	ENSBTAG00000018314	0.554133	0.121583	0.980895	5.69582e-07	TRAF3	MED11
ENSBTAG00000014189	ENSBTAG00000006325	0.404582	0.280102	0.980882	5.71118e-07	RGS6	NUDCD3
ENSBTAG00000002189	ENSBTAG00000010910	0.642103	0.0622413	0.980879	5.7156e-07	ALG1	COPS9
ENSBTAG00000020238	ENSBTAG00000006748	0.396011	0.291385	0.980875	5.72026e-07	RIMS1	DMXL1
ENSBTAG00000020559	ENSBTAG00000035858	0.313082	0.412022	0.980865	5.73228e-07	STMND1	MCC
ENSBTAG00000015536	ENSBTAG00000046485	0.161476	0.678108	0.980863	5.73383e-07	CPNE3	RAB1B
ENSBTAG00000052058	ENSBTAG00000012253	0.583712	0.0989133	0.980861	5.7362e-07	-	AGO1
ENSBTAG00000017112	ENSBTAG00000040298	0.166191	0.669135	0.980857	5.74105e-07	CDYL2	GSTT1
ENSBTAG00000023434	ENSBTAG00000011689	0.121327	0.755847	0.980853	5.7462e-07	BSP1	LENG8
ENSBTAG00000045822	ENSBTAG00000004374	0.620756	0.0744355	0.98083	5.77324e-07	C15H11orf96	CNPY2
ENSBTAG00000004802	ENSBTAG00000005580	0.704997	0.0339109	0.980822	5.78269e-07	CEP170B	SZT2
ENSBTAG00000014189	ENSBTAG00000019615	0.661385	0.052382	0.980815	5.79094e-07	RGS6	PHTF1
ENSBTAG00000005425	ENSBTAG00000014450	0.462709	0.209775	0.980809	5.79905e-07	GATA4	NOSIP
ENSBTAG00000006640	ENSBTAG00000000625	0.411721	0.270879	0.980798	5.81225e-07	RB1	SMAD6
ENSBTAG00000018460	ENSBTAG00000021351	0.174887	0.652679	0.980788	5.82445e-07	ADAMTS16	MED12
ENSBTAG00000006434	ENSBTAG00000011721	0.583554	0.0990267	0.980778	5.83614e-07	SYNPO2	MED13
ENSBTAG00000051896	ENSBTAG00000006353	0.730414	0.0254282	0.980759	5.85946e-07	-	TXNL4B
ENSBTAG00000020551	ENSBTAG00000046503	0.64959	0.0582852	0.980758	5.8604e-07	ABCD1	NCOA7
ENSBTAG00000010906	ENSBTAG00000003740	0.72237	0.0279411	0.980748	5.87198e-07	RPS6KA5	KDM6A
ENSBTAG00000045822	ENSBTAG00000037941	0.246053	0.523351	0.980735	5.88771e-07	C15H11orf96	QTRT1
ENSBTAG00000045822	ENSBTAG00000006325	0.629189	0.0694551	0.980732	5.89163e-07	C15H11orf96	NUDCD3
ENSBTAG00000012139	ENSBTAG00000039794	0.423585	0.255912	0.980731	5.89354e-07	SIX1	CSNK1B
ENSBTAG00000002313	ENSBTAG00000020174	0.635407	0.0659198	0.980716	5.91129e-07	ITPR2	HBS1L
ENSBTAG00000004322	ENSBTAG00000038330	0.642946	0.0617879	0.980707	5.92177e-07	FOS	-
ENSBTAG00000006434	ENSBTAG00000013885	0.486239	0.18444	0.980703	5.9267e-07	SYNPO2	ADSS2
ENSBTAG00000045822	ENSBTAG00000000851	0.497425	0.173037	0.980702	5.92777e-07	C15H11orf96	CYP20A1
ENSBTAG00000051896	ENSBTAG00000001721	0.92837	0.000301802	0.980701	5.92908e-07	-	GYG1
ENSBTAG00000011406	ENSBTAG00000013480	0.559551	0.11722	0.980701	5.92947e-07	TESK1	DNAJC17
ENSBTAG00000010976	ENSBTAG00000004804	0.210485	0.586721	0.980697	5.93448e-07	KANK1	RRN3
ENSBTAG00000049571	ENSBTAG00000011478	0.228649	0.55402	0.980694	5.9383e-07	CNOT6L	ELP6
ENSBTAG00000020551	ENSBTAG00000010871	0.627233	0.070591	0.980692	5.94047e-07	ABCD1	-
ENSBTAG00000018373	ENSBTAG00000016228	0.696461	0.0371251	0.980685	5.94876e-07	DPYSL2	NMD3
ENSBTAG00000013099	ENSBTAG00000053747	0.385451	0.305603	0.980652	5.99017e-07	ALDOC	-
ENSBTAG00000010416	ENSBTAG00000017218	0.599536	0.087933	0.98065	5.99271e-07	RIN3	ACER3
ENSBTAG00000045822	ENSBTAG00000034531	0.555588	0.120403	0.980649	5.99354e-07	C15H11orf96	RNF146
ENSBTAG00000045822	ENSBTAG00000005595	0.0563817	0.885444	0.980645	5.99839e-07	C15H11orf96	TRMU
ENSBTAG00000054535	ENSBTAG00000052347	0.452752	0.221045	0.980638	6.00723e-07	-	-
ENSBTAG00000015536	ENSBTAG00000047731	0.109904	0.778346	0.980633	6.0127e-07	CPNE3	FAM189B
ENSBTAG00000039618	ENSBTAG00000030186	0.386367	0.304356	0.980632	6.01374e-07	ARL14EPL	-
ENSBTAG00000045822	ENSBTAG00000015989	0.518413	0.152758	0.980632	6.01476e-07	C15H11orf96	RPS5
ENSBTAG00000000179	ENSBTAG00000013480	0.577938	0.103118	0.980631	6.01521e-07	RPUSD1	DNAJC17
ENSBTAG00000016124	ENSBTAG00000039794	-0.109772	0.778607	0.980628	6.01911e-07	PACSIN1	CSNK1B
ENSBTAG00000018186	ENSBTAG00000002305	0.580589	0.101175	0.980612	6.03924e-07	PDXK	PCSK4
ENSBTAG00000004556	ENSBTAG00000016156	0.654553	0.0557523	0.980611	6.04006e-07	SLC2A3	MAPK3
ENSBTAG00000010590	ENSBTAG00000011478	0.681182	0.0433579	0.980611	6.04092e-07	FAM118A	ELP6
ENSBTAG00000045822	ENSBTAG00000020530	0.590724	0.0939503	0.98061	6.04211e-07	C15H11orf96	MTIF3
ENSBTAG00000045822	ENSBTAG00000018024	0.706585	0.0333337	0.980605	6.0476e-07	C15H11orf96	NR1D2
ENSBTAG00000004000	ENSBTAG00000044058	0.736429	0.0236494	0.9806	6.05354e-07	SAP30L	MFSD8
ENSBTAG00000019674	ENSBTAG00000017731	0.65715	0.0544555	0.980597	6.05782e-07	CLIP3	ZFAT
ENSBTAG00000018460	ENSBTAG00000001185	0.662959	0.0516243	0.980593	6.06303e-07	ADAMTS16	KMT5B
ENSBTAG00000046271	ENSBTAG00000012552	0.543485	0.130439	0.980589	6.06778e-07	ZIC5	FMR1
ENSBTAG00000017242	ENSBTAG00000004659	0.51757	0.153545	0.980583	6.07558e-07	FADS6	COQ10B
ENSBTAG00000050454	ENSBTAG00000018343	0.410114	0.272941	0.980582	6.0761e-07	-	NCR3
ENSBTAG00000026909	ENSBTAG00000037600	0.287716	0.452812	0.980579	6.0799e-07	-	-
ENSBTAG00000020551	ENSBTAG00000010428	0.566605	0.111681	0.980579	6.08052e-07	ABCD1	USP15
ENSBTAG00000016124	ENSBTAG00000004532	0.348803	0.35758	0.980576	6.08425e-07	PACSIN1	FGFR1OP2
ENSBTAG00000011187	ENSBTAG00000053747	0.470201	0.20151	0.980575	6.08455e-07	FAM13A	-
ENSBTAG00000011059	ENSBTAG00000017139	0.58959	0.0947421	0.980575	6.08562e-07	CDKN2C	STX7
ENSBTAG00000013238	ENSBTAG00000008114	-0.348271	0.358365	0.980574	6.08629e-07	CDK12	CD99
ENSBTAG00000020720	ENSBTAG00000011478	0.513726	0.157161	0.980568	6.09333e-07	C7H1orf35	ELP6
ENSBTAG00000047752	ENSBTAG00000011185	0.231948	0.548154	0.980563	6.09938e-07	OTUD1	TTC23
ENSBTAG00000050116	ENSBTAG00000048958	0.105884	0.786301	0.980557	6.10726e-07	-	-
ENSBTAG00000006492	ENSBTAG00000033351	0.287131	0.453773	0.98054	6.12884e-07	PI4K2B	PACRGL
ENSBTAG00000009987	ENSBTAG00000002105	0.358142	0.343953	0.980532	6.13876e-07	ITGB3	TEX261
ENSBTAG00000034936	ENSBTAG00000017731	0.632462	0.0675798	0.980522	6.15146e-07	ANKIB1	ZFAT
ENSBTAG00000018460	ENSBTAG00000010437	0.465138	0.207076	0.980516	6.15912e-07	ADAMTS16	MKLN1
ENSBTAG00000021959	ENSBTAG00000011851	0.0238006	0.951537	0.980516	6.15926e-07	CDC20B	FYN
ENSBTAG00000017067	ENSBTAG00000011478	0.526408	0.145416	0.980509	6.16791e-07	BUD23	ELP6
ENSBTAG00000005478	ENSBTAG00000004881	0.688367	0.0403491	0.9805	6.17867e-07	PATZ1	MTHFD2
ENSBTAG00000021977	ENSBTAG00000019459	0.506329	0.164256	0.980499	6.18067e-07	PRRC1	CHAC2
ENSBTAG00000010976	ENSBTAG00000012385	0.315145	0.40878	0.980485	6.19731e-07	KANK1	NFX1
ENSBTAG00000015536	ENSBTAG00000012702	0.263956	0.492523	0.980485	6.19771e-07	CPNE3	ZDHHC16
ENSBTAG00000004556	ENSBTAG00000031686	0.183865	0.635826	0.980485	6.1985e-07	SLC2A3	ZNF566
ENSBTAG00000048237	ENSBTAG00000003579	0.792675	0.0108361	0.98048	6.20452e-07	FGF9	FBXW4
ENSBTAG00000031052	ENSBTAG00000038627	0.520511	0.150812	0.980476	6.20882e-07	CDK5R2	-
ENSBTAG00000007829	ENSBTAG00000005145	0.557527	0.118839	0.98047	6.21714e-07	CSAD	PEAK1
ENSBTAG00000007875	ENSBTAG00000018314	0.773815	0.0144074	0.980469	6.2178e-07	SAFB	MED11
ENSBTAG00000019707	ENSBTAG00000038627	0.456211	0.217093	0.980468	6.21974e-07	GATA2	-
ENSBTAG00000048262	ENSBTAG00000039069	0.443593	0.231696	0.980467	6.22016e-07	ACTR5	IFNE
ENSBTAG00000045822	ENSBTAG00000017525	0.599991	0.0876288	0.980464	6.22474e-07	C15H11orf96	ATG12
ENSBTAG00000018460	ENSBTAG00000013116	0.572763	0.106976	0.980461	6.22783e-07	ADAMTS16	PLCB4
ENSBTAG00000047648	ENSBTAG00000009824	0.207963	0.591315	0.98046	6.22991e-07	SYT2	-
ENSBTAG00000053035	ENSBTAG00000000332	0.66692	0.0497486	0.980456	6.23408e-07	-	ERF
ENSBTAG00000020551	ENSBTAG00000001017	0.519318	0.151916	0.980446	6.24691e-07	ABCD1	SLK
ENSBTAG00000018460	ENSBTAG00000011748	0.466211	0.20589	0.980437	6.25821e-07	ADAMTS16	SGMS1
ENSBTAG00000045822	ENSBTAG00000012355	0.598532	0.0886059	0.980429	6.2684e-07	C15H11orf96	RNF220
ENSBTAG00000014189	ENSBTAG00000021600	0.548081	0.126571	0.980428	6.27075e-07	RGS6	KANSL1L
ENSBTAG00000018460	ENSBTAG00000047706	0.436567	0.240052	0.980422	6.27824e-07	ADAMTS16	ING2
ENSBTAG00000039618	ENSBTAG00000010576	0.394246	0.293738	0.980415	6.28706e-07	ARL14EPL	MAP2K3
ENSBTAG00000045822	ENSBTAG00000005349	0.520693	0.150643	0.98039	6.31847e-07	C15H11orf96	RPL27A
ENSBTAG00000020551	ENSBTAG00000005040	0.488854	0.181737	0.98037	6.34494e-07	ABCD1	PPP4R3A
ENSBTAG00000010106	ENSBTAG00000019534	0.701028	0.035382	0.980369	6.34561e-07	CCND3	TRNT1
ENSBTAG00000046079	ENSBTAG00000034949	0.622453	0.0734158	0.980368	6.34719e-07	-	-
ENSBTAG00000009987	ENSBTAG00000004240	0.218088	0.572949	0.980355	6.36414e-07	ITGB3	TMPO
ENSBTAG00000039035	ENSBTAG00000015154	-0.0274608	0.944093	0.980352	6.3681e-07	HSPA6	MCL1
ENSBTAG00000020552	ENSBTAG00000017363	0.644697	0.060852	0.980351	6.36928e-07	PRDM2	SAT1
ENSBTAG00000006770	ENSBTAG00000018227	0.298936	0.434559	0.980349	6.37127e-07	MTBP	SLC4A7
ENSBTAG00000045822	ENSBTAG00000015486	0.695803	0.0373807	0.980348	6.37231e-07	C15H11orf96	CD2BP2
ENSBTAG00000045822	ENSBTAG00000015910	0.462739	0.209741	0.980338	6.38528e-07	C15H11orf96	ITGB1
ENSBTAG00000014189	ENSBTAG00000017788	0.464793	0.207458	0.980337	6.38709e-07	RGS6	AKT3
ENSBTAG00000020551	ENSBTAG00000014286	0.657952	0.0540586	0.980335	6.38949e-07	ABCD1	IFT88
ENSBTAG00000020559	ENSBTAG00000014858	0.620576	0.0745441	0.980324	6.4039e-07	STMND1	PRPSAP2
ENSBTAG00000045822	ENSBTAG00000038151	0.596227	0.0901638	0.98032	6.40949e-07	C15H11orf96	ELOF1
ENSBTAG00000045822	ENSBTAG00000005057	0.515128	0.155836	0.980315	6.41574e-07	C15H11orf96	FAM204A
ENSBTAG00000017666	ENSBTAG00000006449	0.700507	0.035578	0.980312	6.41947e-07	ABCC5	REXO5
ENSBTAG00000020238	ENSBTAG00000004124	0.536009	0.136878	0.980307	6.42563e-07	RIMS1	CPOX
ENSBTAG00000017666	ENSBTAG00000003769	0.196347	0.612635	0.980291	6.44605e-07	ABCC5	-
ENSBTAG00000002510	ENSBTAG00000018314	0.848148	0.00386004	0.980287	6.45234e-07	HNRNPUL2	MED11
ENSBTAG00000053699	ENSBTAG00000053747	0.487753	0.182872	0.980285	6.45428e-07	-	-
ENSBTAG00000022044	ENSBTAG00000011478	0.432717	0.244699	0.98028	6.46109e-07	RAB35	ELP6
ENSBTAG00000009207	ENSBTAG00000004532	0.516261	0.154771	0.98028	6.46142e-07	KMT2E	FGFR1OP2
ENSBTAG00000021741	ENSBTAG00000010763	0.721223	0.028312	0.980274	6.46899e-07	RPS6KA2	DUSP16
ENSBTAG00000055267	ENSBTAG00000017731	0.68756	0.0406799	0.980266	6.47975e-07	-	ZFAT
ENSBTAG00000045822	ENSBTAG00000049482	0.552014	0.123316	0.980249	6.50082e-07	C15H11orf96	ANTKMT
ENSBTAG00000018374	ENSBTAG00000021669	0.457064	0.216124	0.980249	6.50086e-07	WASF2	SOGA1
ENSBTAG00000011580	ENSBTAG00000017731	0.563663	0.113971	0.980244	6.50754e-07	DAG1	ZFAT
ENSBTAG00000018460	ENSBTAG00000017213	0.495357	0.175114	0.980236	6.51885e-07	ADAMTS16	MFAP1
ENSBTAG00000021959	ENSBTAG00000027172	-0.413951	0.268032	0.980232	6.52319e-07	CDC20B	-
ENSBTAG00000013148	ENSBTAG00000006168	0.358171	0.343912	0.980217	6.54339e-07	CLDN1	RBM45
ENSBTAG00000017393	ENSBTAG00000016918	0.644115	0.0611622	0.980212	6.54957e-07	L3MBTL3	MYOF
ENSBTAG00000045822	ENSBTAG00000039442	0.559737	0.117071	0.980212	6.55004e-07	C15H11orf96	SEC62
ENSBTAG00000050875	ENSBTAG00000012777	0.52783	0.144133	0.98021	6.55238e-07	-	SRF
ENSBTAG00000051896	ENSBTAG00000003861	0.769927	0.0152304	0.98021	6.5528e-07	-	GPATCH11
ENSBTAG00000020270	ENSBTAG00000030556	0.80107	0.00945948	0.980205	6.55933e-07	NFKB1	ZNF217
ENSBTAG00000016592	ENSBTAG00000018314	0.840394	0.00455848	0.980201	6.56428e-07	CAPN15	MED11
ENSBTAG00000045822	ENSBTAG00000011396	0.555205	0.120713	0.980198	6.56901e-07	C15H11orf96	HNRNPC
ENSBTAG00000045974	ENSBTAG00000039794	0.327928	0.388958	0.980196	6.57041e-07	-	CSNK1B
ENSBTAG00000011059	ENSBTAG00000003040	0.519389	0.151851	0.980195	6.57172e-07	CDKN2C	RALGAPB
ENSBTAG00000051637	ENSBTAG00000002002	0.300088	0.432703	0.980183	6.58783e-07	-	ATAD2
ENSBTAG00000050875	ENSBTAG00000004575	0.342231	0.367324	0.980183	6.58789e-07	-	FAM126A
ENSBTAG00000006507	ENSBTAG00000031261	0.635488	0.0658742	0.980181	6.59087e-07	ADAMTS3	REPS2
ENSBTAG00000045822	ENSBTAG00000016990	0.494043	0.176441	0.98018	6.5917e-07	C15H11orf96	USP24
ENSBTAG00000034113	ENSBTAG00000004881	0.464202	0.208113	0.980178	6.59464e-07	GALNT10	MTHFD2
ENSBTAG00000020911	ENSBTAG00000052779	0.385202	0.305943	0.98017	6.60543e-07	FNBP4	-
ENSBTAG00000021308	ENSBTAG00000002715	0.470345	0.201354	0.980168	6.60866e-07	IRS1	GMPR2
ENSBTAG00000003929	ENSBTAG00000007058	0.677062	0.0451462	0.980155	6.62533e-07	PHF10	ATG2A
ENSBTAG00000051637	ENSBTAG00000031001	0.745099	0.0212328	0.98015	6.63154e-07	-	MEGF8
ENSBTAG00000050981	ENSBTAG00000015010	0.480438	0.190517	0.98015	6.63207e-07	-	TBC1D23
ENSBTAG00000038375	ENSBTAG00000000087	0.649944	0.0581021	0.980145	6.63829e-07	STOM	HSD17B12
ENSBTAG00000012139	ENSBTAG00000020062	0.834819	0.00511102	0.980143	6.64087e-07	SIX1	TMC4
ENSBTAG00000007435	ENSBTAG00000020084	0.588477	0.0955234	0.980128	6.66145e-07	NOLC1	LONRF1
ENSBTAG00000019409	ENSBTAG00000017731	0.55903	0.117635	0.980124	6.66598e-07	GNPTAB	ZFAT
ENSBTAG00000008001	ENSBTAG00000023851	0.595333	0.0907726	0.980124	6.66674e-07	NUCKS1	FAM102A
ENSBTAG00000020559	ENSBTAG00000037457	0.458968	0.213971	0.980122	6.66864e-07	STMND1	MBD2
ENSBTAG00000021021	ENSBTAG00000019459	0.526944	0.144932	0.980108	6.68831e-07	C21H15orf39	CHAC2
ENSBTAG00000017666	ENSBTAG00000053198	0.605356	0.0840921	0.980102	6.69536e-07	ABCC5	-
ENSBTAG00000013253	ENSBTAG00000011478	0.539486	0.133861	0.980102	6.69552e-07	THAP4	ELP6
ENSBTAG00000021308	ENSBTAG00000030966	0.548528	0.126199	0.980101	6.69658e-07	IRS1	TAF6
ENSBTAG00000051637	ENSBTAG00000004753	0.522723	0.148774	0.9801	6.69909e-07	-	RXYLT1
ENSBTAG00000045822	ENSBTAG00000007872	0.700484	0.0355869	0.9801	6.69914e-07	C15H11orf96	PSIP1
ENSBTAG00000005850	ENSBTAG00000008060	0.82609	0.00606552	0.980099	6.70035e-07	DLK2	SNRNP35
ENSBTAG00000054989	ENSBTAG00000026519	0.572339	0.107296	0.980092	6.70944e-07	-	ADAT2
ENSBTAG00000009614	ENSBTAG00000039035	0.0729248	0.852096	0.980091	6.71041e-07	NRROS	HSPA6
ENSBTAG00000023179	ENSBTAG00000020123	0.778318	0.0134924	0.980089	6.71358e-07	TRIB1	AUP1
ENSBTAG00000051637	ENSBTAG00000012426	0.0906471	0.816595	0.980085	6.71858e-07	-	INO80C
ENSBTAG00000006835	ENSBTAG00000007488	0.270301	0.481782	0.980082	6.72252e-07	MCAM	ZFP90
ENSBTAG00000020312	ENSBTAG00000018314	0.704406	0.0341273	0.980078	6.72863e-07	NCOA2	MED11
ENSBTAG00000006848	ENSBTAG00000017731	0.527293	0.144616	0.980074	6.73388e-07	DHX34	ZFAT
ENSBTAG00000045822	ENSBTAG00000017424	0.633877	0.0667788	0.980071	6.73734e-07	C15H11orf96	VAPB
ENSBTAG00000009744	ENSBTAG00000053747	0.573909	0.106115	0.980069	6.73948e-07	FAM193A	-
ENSBTAG00000045822	ENSBTAG00000011613	0.6239	0.0725537	0.980068	6.74128e-07	C15H11orf96	PLS3
ENSBTAG00000016124	ENSBTAG00000017731	0.545063	0.129103	0.980068	6.74193e-07	PACSIN1	ZFAT
ENSBTAG00000018460	ENSBTAG00000047930	0.581774	0.100313	0.980056	6.75745e-07	ADAMTS16	UBE2E2
ENSBTAG00000031107	ENSBTAG00000012777	0.517712	0.153412	0.980056	6.75774e-07	HS3ST3A1	SRF
ENSBTAG00000020559	ENSBTAG00000006843	0.632363	0.0676356	0.980032	6.79043e-07	STMND1	UTP15
ENSBTAG00000002633	ENSBTAG00000053747	0.0168749	0.965631	0.980031	6.79169e-07	SEPTIN9	-
ENSBTAG00000010389	ENSBTAG00000004659	0.651766	0.0571656	0.980029	6.79415e-07	STBD1	COQ10B
ENSBTAG00000039599	ENSBTAG00000010077	0.524748	0.146924	0.980026	6.79872e-07	HOXB4	FANCD2
ENSBTAG00000045822	ENSBTAG00000014289	0.56117	0.115934	0.980017	6.80987e-07	C15H11orf96	ZFYVE9
ENSBTAG00000003015	ENSBTAG00000019733	-0.0391427	0.920361	0.980017	6.80996e-07	SESN1	ADGRL4
ENSBTAG00000045822	ENSBTAG00000007593	0.601944	0.0863312	0.980016	6.81188e-07	C15H11orf96	AIDA
ENSBTAG00000020559	ENSBTAG00000018103	0.471845	0.199721	0.980015	6.81367e-07	STMND1	HMGB1
ENSBTAG00000020551	ENSBTAG00000019536	0.600644	0.0871938	0.980001	6.83258e-07	ABCD1	CRBN
