# Supplementary material for: Tight gene co-expression in BCB positive cattle oocytes and their surrounding cumulus cells
Source: Reprod Biol Endocrinol. 2022 Aug 13;20:119. doi: 10.1186/s12958-022-00994-3 (PMC9375383; doi:10.1186/s12958-022-00994-3)
Supplement: Supplementary file 14 — Additional file 14: Supplementary table S12. Gene ontology enrichment analysis of genes expressed in BCB positive oocytes correlated with cumulus cells. [file 12958_2022_994_MOESM14_ESM.xlsx]

## Sheet: 2022_02_22_GO_BP_Cats_subset_oo
Supplementary table 12. Gene ontology enrichment analysis of genes expressed in BCB positive oocytes correlated with cumulus cells.
Ensembl gene ID	Category	P value	N genes test pool	N genes category	Term	Ontology	FWER	Fold Enrichment	Symbol	Description
ENSBTAG00000008333	GO:0030154	0.0737852	4	288	cell differentiation	BP	0.590282	2.32278	ETV4	ETS variant transcription factor 4 [Source:VGNC Symbol;Acc:VGNC:28630]
ENSBTAG00000008881	GO:0030154	0.0737852	4	288	cell differentiation	BP	0.590282	2.32278	PURA	purine rich element binding protein A [Source:VGNC Symbol;Acc:VGNC:33572]
ENSBTAG00000015766	GO:0030154	0.0737852	4	288	cell differentiation	BP	0.590282	2.32278	ZFPM1	zinc finger protein, FOG family member 1 [Source:VGNC Symbol;Acc:VGNC:58429]
ENSBTAG00000017599	GO:0030154	0.0737852	4	288	cell differentiation	BP	0.590282	2.32278	NR2F1	nuclear receptor subfamily 2 group F member 1 [Source:VGNC Symbol;Acc:VGNC:32240]
ENSBTAG00000008881	GO:0000122	0.15017	5	527	negative regulation of transcription by RNA polymerase II	BP	0.897221	1.58672	PURA	purine rich element binding protein A [Source:VGNC Symbol;Acc:VGNC:33572]
ENSBTAG00000015766	GO:0000122	0.15017	5	527	negative regulation of transcription by RNA polymerase II	BP	0.897221	1.58672	ZFPM1	zinc finger protein, FOG family member 1 [Source:VGNC Symbol;Acc:VGNC:58429]
ENSBTAG00000017599	GO:0000122	0.15017	5	527	negative regulation of transcription by RNA polymerase II	BP	0.897221	1.58672	NR2F1	nuclear receptor subfamily 2 group F member 1 [Source:VGNC Symbol;Acc:VGNC:32240]
ENSBTAG00000019909	GO:0000122	0.15017	5	527	negative regulation of transcription by RNA polymerase II	BP	0.897221	1.58672	SIRT6	sirtuin 6 [Source:VGNC Symbol;Acc:VGNC:34635]
ENSBTAG00000020117	GO:0000122	0.15017	5	527	negative regulation of transcription by RNA polymerase II	BP	0.897221	1.58672	ZBTB7A	zinc finger and BTB domain containing 7A [Source:VGNC Symbol;Acc:VGNC:37089]
ENSBTAG00000005367	GO:0006468	0.140372	4	446	protein phosphorylation	BP	0.897221	1.49991	VRK3	VRK serine/threonine kinase 3 [Source:VGNC Symbol;Acc:VGNC:36836]
ENSBTAG00000009258	GO:0006468	0.140372	4	446	protein phosphorylation	BP	0.897221	1.49991	NEK11	NIMA related kinase 11 [Source:VGNC Symbol;Acc:VGNC:53591]
ENSBTAG00000033333	GO:0006468	0.140372	4	446	protein phosphorylation	BP	0.897221	1.49991	CDK10	cyclin dependent kinase 10 [Source:VGNC Symbol;Acc:VGNC:27116]
ENSBTAG00000048664	GO:0006468	0.140372	4	446	protein phosphorylation	BP	0.897221	1.49991	CDK14	cyclin dependent kinase 14 [Source:VGNC Symbol;Acc:VGNC:106680]
ENSBTAG00000002000	GO:0015031	0.175165	4	364	protein transport	BP	0.897221	1.8378	TIMM8B	translocase of inner mitochondrial membrane 8 homolog B [Source:VGNC Symbol;Acc:VGNC:54899]
ENSBTAG00000006542	GO:0015031	0.175165	4	364	protein transport	BP	0.897221	1.8378	RABEP2	rabaptin, RAB GTPase binding effector protein 2 [Source:VGNC Symbol;Acc:VGNC:33668]
ENSBTAG00000018914	GO:0015031	0.175165	4	364	protein transport	BP	0.897221	1.8378	RAB25	RAB25, member RAS onco family [Source:VGNC Symbol;Acc:VGNC:33632]
ENSBTAG00000019805	GO:0015031	0.175165	4	364	protein transport	BP	0.897221	1.8378	RHBDF1	rhomboid 5 homolog 1 [Source:VGNC Symbol;Acc:VGNC:33933]
ENSBTAG00000008333	GO:0006357	0.281144	7	958	regulation of transcription by RNA polymerase II	BP	0.897221	1.222	ETV4	ETS variant transcription factor 4 [Source:VGNC Symbol;Acc:VGNC:28630]
ENSBTAG00000008881	GO:0006357	0.281144	7	958	regulation of transcription by RNA polymerase II	BP	0.897221	1.222	PURA	purine rich element binding protein A [Source:VGNC Symbol;Acc:VGNC:33572]
ENSBTAG00000009905	GO:0006357	0.281144	7	958	regulation of transcription by RNA polymerase II	BP	0.897221	1.222	NFYA	nuclear transcription factor Y subunit alpha [Source:VGNC Symbol;Acc:VGNC:32055]
ENSBTAG00000015766	GO:0006357	0.281144	7	958	regulation of transcription by RNA polymerase II	BP	0.897221	1.222	ZFPM1	zinc finger protein, FOG family member 1 [Source:VGNC Symbol;Acc:VGNC:58429]
ENSBTAG00000017599	GO:0006357	0.281144	7	958	regulation of transcription by RNA polymerase II	BP	0.897221	1.222	NR2F1	nuclear receptor subfamily 2 group F member 1 [Source:VGNC Symbol;Acc:VGNC:32240]
ENSBTAG00000020117	GO:0006357	0.281144	7	958	regulation of transcription by RNA polymerase II	BP	0.897221	1.222	ZBTB7A	zinc finger and BTB domain containing 7A [Source:VGNC Symbol;Acc:VGNC:37089]
ENSBTAG00000047939	GO:0006357	0.281144	7	958	regulation of transcription by RNA polymerase II	BP	0.897221	1.222	ZNF75D	zinc finger protein 75D [Source:NCBI gene (formerly Entrezgene);Acc:614260]
ENSBTAG00000002038	GO:0006412	0.128174	5	296	translation	BP	0.897221	2.825	RPL14	ribosomal protein L14 [Source:VGNC Symbol;Acc:VGNC:34110]
ENSBTAG00000005349	GO:0006412	0.128174	5	296	translation	BP	0.897221	2.825	RPL27A	ribosomal protein L27a [Source:NCBI gene (formerly Entrezgene);Acc:404190]
ENSBTAG00000006487	GO:0006412	0.128174	5	296	translation	BP	0.897221	2.825	RPS9	ribosomal protein S9 [Source:VGNC Symbol;Acc:VGNC:34152]
ENSBTAG00000008570	GO:0006412	0.128174	5	296	translation	BP	0.897221	2.825	RPS14	ribosomal protein S14 [Source:NCBI gene (formerly Entrezgene);Acc:282050]
ENSBTAG00000040167	GO:0006412	0.128174	5	296	translation	BP	0.897221	2.825
ENSBTAG00000008333	GO:0045944	0.528294	4	725	positive regulation of transcription by RNA polymerase II	BP	1	0.922703	ETV4	ETS variant transcription factor 4 [Source:VGNC Symbol;Acc:VGNC:28630]
ENSBTAG00000015766	GO:0045944	0.528294	4	725	positive regulation of transcription by RNA polymerase II	BP	1	0.922703	ZFPM1	zinc finger protein, FOG family member 1 [Source:VGNC Symbol;Acc:VGNC:58429]
ENSBTAG00000017599	GO:0045944	0.528294	4	725	positive regulation of transcription by RNA polymerase II	BP	1	0.922703	NR2F1	nuclear receptor subfamily 2 group F member 1 [Source:VGNC Symbol;Acc:VGNC:32240]
ENSBTAG00000020969	GO:0045944	0.528294	4	725	positive regulation of transcription by RNA polymerase II	BP	1	0.922703	DCAF6	DDB1 and CUL4 associated factor 6 [Source:VGNC Symbol;Acc:VGNC:27906]
ENSBTAG00000008333	GO:0006355	0.643271	4	783	regulation of transcription, DNA-templated	BP	1	0.854355	ETV4	ETS variant transcription factor 4 [Source:VGNC Symbol;Acc:VGNC:28630]
ENSBTAG00000009905	GO:0006355	0.643271	4	783	regulation of transcription, DNA-templated	BP	1	0.854355	NFYA	nuclear transcription factor Y subunit alpha [Source:VGNC Symbol;Acc:VGNC:32055]
ENSBTAG00000017599	GO:0006355	0.643271	4	783	regulation of transcription, DNA-templated	BP	1	0.854355	NR2F1	nuclear receptor subfamily 2 group F member 1 [Source:VGNC Symbol;Acc:VGNC:32240]
ENSBTAG00000047939	GO:0006355	0.643271	4	783	regulation of transcription, DNA-templated	BP	1	0.854355	ZNF75D	zinc finger protein 75D [Source:NCBI gene (formerly Entrezgene);Acc:614260]
