# Supplementary material for: Tight gene co-expression in BCB positive cattle oocytes and their surrounding cumulus cells
Source: Reprod Biol Endocrinol. 2022 Aug 13;20:119. doi: 10.1186/s12958-022-00994-3 (PMC9375383; doi:10.1186/s12958-022-00994-3)
Supplement: Supplementary file 15 — Additional file 15: Supplementary table S13. Gene ontology enrichment analysis of genes expressed in cumulus cells surrounding BCB positive oocytes. [file 12958_2022_994_MOESM15_ESM.xlsx]

## Sheet: 2022_02_22_GO_BP_Cats_subset_cu
Supplementary table 13. Gene ontology enrichment analysis of genes expressed in cumulus cells surrounding BCB positive oocytes.
Ensembl gene ID	Category	P value	N genes test pool	N genes category	Term	Ontology	FWER	Fold Enrichment	Symbol	Description
ENSBTAG00000000021	GO:0006887	0.00019996	5	53	exocytosis	BP	0.0029994	10.4516	WASHC3	WASH complex subunit 3 [Source:NCBI gene (formerly Entrezgene);Acc:613720]
ENSBTAG00000001801	GO:0006887	0.00019996	5	53	exocytosis	BP	0.0029994	10.4516	SYT4	synaptotagmin 4 [Source:VGNC Symbol;Acc:VGNC:35543]
ENSBTAG00000008016	GO:0006887	0.00019996	5	53	exocytosis	BP	0.0029994	10.4516	STX17	syntaxin 17 [Source:VGNC Symbol;Acc:VGNC:35433]
ENSBTAG00000011367	GO:0006887	0.00019996	5	53	exocytosis	BP	0.0029994	10.4516	LIN7A	lin-7 homolog A, crumbs cell polarity complex component [Source:VGNC Symbol;Acc:VGNC:30895]
ENSBTAG00000018959	GO:0006887	0.00019996	5	53	exocytosis	BP	0.0029994	10.4516	RAB11A	RAB11A, member RAS onco family [Source:VGNC Symbol;Acc:VGNC:33614]
ENSBTAG00000007614	GO:0030030	0.00239952	4	62	cell projection organization	BP	0.0335933	7.14755	BBS4	Bardet-Biedl syndrome 4 [Source:NCBI gene (formerly Entrezgene);Acc:532120]
ENSBTAG00000009549	GO:0030030	0.00239952	4	62	cell projection organization	BP	0.0335933	7.14755	RSPH9	radial spoke head component 9 [Source:VGNC Symbol;Acc:VGNC:34187]
ENSBTAG00000016309	GO:0030030	0.00239952	4	62	cell projection organization	BP	0.0335933	7.14755	ATP6V1D	ATPase H+ transporting V1 subunit D [Source:VGNC Symbol;Acc:VGNC:26321]
ENSBTAG00000027694	GO:0030030	0.00239952	4	62	cell projection organization	BP	0.0335933	7.14755	TTC30A	tetratricopeptide repeat domain 30A [Source:NCBI gene (formerly Entrezgene);Acc:510160]
ENSBTAG00000005357	GO:0006914	0.00939812	4	94	autophagy	BP	0.122176	4.71434	VPS11	VPS11 core subunit of CORVET and HOPS complexes [Source:VGNC Symbol;Acc:VGNC:36809]
ENSBTAG00000008016	GO:0006914	0.00939812	4	94	autophagy	BP	0.122176	4.71434	STX17	syntaxin 17 [Source:VGNC Symbol;Acc:VGNC:35433]
ENSBTAG00000015591	GO:0006914	0.00939812	4	94	autophagy	BP	0.122176	4.71434	SQSTM1	sequestosome 1 [Source:VGNC Symbol;Acc:VGNC:35265]
ENSBTAG00000020218	GO:0006914	0.00939812	4	94	autophagy	BP	0.122176	4.71434	ANXA7	annexin A7 [Source:VGNC Symbol;Acc:VGNC:25969]
ENSBTAG00000002095	GO:0000122	0.064987	8	490	negative regulation of transcription by RNA polymerase II	BP	0.779844	1.80877	MEN1	menin 1 [Source:VGNC Symbol;Acc:VGNC:31385]
ENSBTAG00000007761	GO:0000122	0.064987	8	490	negative regulation of transcription by RNA polymerase II	BP	0.779844	1.80877	ZBTB5	zinc finger and BTB domain containing 5 [Source:VGNC Symbol;Acc:VGNC:37087]
ENSBTAG00000015591	GO:0000122	0.064987	8	490	negative regulation of transcription by RNA polymerase II	BP	0.779844	1.80877	SQSTM1	sequestosome 1 [Source:VGNC Symbol;Acc:VGNC:35265]
ENSBTAG00000016534	GO:0000122	0.064987	8	490	negative regulation of transcription by RNA polymerase II	BP	0.779844	1.80877	BCL11A	BAF chromatin remodeling complex subunit BCL11A [Source:VGNC Symbol;Acc:VGNC:59205]
ENSBTAG00000016763	GO:0000122	0.064987	8	490	negative regulation of transcription by RNA polymerase II	BP	0.779844	1.80877	MEPCE	methylphosphate capping enzyme [Source:VGNC Symbol;Acc:VGNC:106819]
ENSBTAG00000039888	GO:0000122	0.064987	8	490	negative regulation of transcription by RNA polymerase II	BP	0.779844	1.80877	MAGED2	MAGE family member D2 [Source:VGNC Symbol;Acc:VGNC:56926]
ENSBTAG00000046218	GO:0000122	0.064987	8	490	negative regulation of transcription by RNA polymerase II	BP	0.779844	1.80877	KLF11	Kruppel like factor 11 [Source:VGNC Symbol;Acc:VGNC:52789]
ENSBTAG00000047293	GO:0000122	0.064987	8	490	negative regulation of transcription by RNA polymerase II	BP	0.779844	1.80877	NRIP1	nuclear receptor interacting protein 1 [Source:VGNC Symbol;Acc:VGNC:32263]
ENSBTAG00000003330	GO:0009987	0.166167	4	261	cellular process	BP	1	1.69789	ATL3	atlastin GTPase 3 [Source:VGNC Symbol;Acc:VGNC:26267]
ENSBTAG00000010641	GO:0009987	0.166167	4	261	cellular process	BP	1	1.69789	APH1B	aph-1 homolog B, gamma-secretase subunit [Source:VGNC Symbol;Acc:VGNC:26014]
ENSBTAG00000012779	GO:0009987	0.166167	4	261	cellular process	BP	1	1.69789	CYRIA	CYFIP related Rac1 interactor A [Source:VGNC Symbol;Acc:VGNC:28818]
ENSBTAG00000020780	GO:0009987	0.166167	4	261	cellular process	BP	1	1.69789	SBNO2	strawberry notch homolog 2 [Source:VGNC Symbol;Acc:VGNC:34309]
ENSBTAG00000002095	GO:0045892	0.171766	5	346	negative regulation of transcription, DNA-templated	BP	1	1.60097	MEN1	menin 1 [Source:VGNC Symbol;Acc:VGNC:31385]
ENSBTAG00000003077	GO:0045892	0.171766	5	346	negative regulation of transcription, DNA-templated	BP	1	1.60097	DPF2	double PHD fingers 2 [Source:VGNC Symbol;Acc:VGNC:28176]
ENSBTAG00000018699	GO:0045892	0.171766	5	346	negative regulation of transcription, DNA-templated	BP	1	1.60097	KAT7	lysine acetyltransferase 7 [Source:VGNC Symbol;Acc:VGNC:30403]
ENSBTAG00000020780	GO:0045892	0.171766	5	346	negative regulation of transcription, DNA-templated	BP	1	1.60097	SBNO2	strawberry notch homolog 2 [Source:VGNC Symbol;Acc:VGNC:34309]
ENSBTAG00000046218	GO:0045892	0.171766	5	346	negative regulation of transcription, DNA-templated	BP	1	1.60097	KLF11	Kruppel like factor 11 [Source:VGNC Symbol;Acc:VGNC:52789]
ENSBTAG00000008719	GO:0016310	0.312537	4	338	phosphorylation	BP	1	1.31109	PRKCD	protein kinase C delta [Source:VGNC Symbol;Acc:VGNC:33329]
ENSBTAG00000011763	GO:0016310	0.312537	4	338	phosphorylation	BP	1	1.31109	RIOK2	RIO kinase 2 [Source:VGNC Symbol;Acc:VGNC:50056]
ENSBTAG00000016552	GO:0016310	0.312537	4	338	phosphorylation	BP	1	1.31109	NME3	NME/NM23 nucleoside diphosphate kinase 3 [Source:VGNC Symbol;Acc:VGNC:32126]
ENSBTAG00000018524	GO:0016310	0.312537	4	338	phosphorylation	BP	1	1.31109	AMHR2	anti-Mullerian hormone receptor type 2 [Source:VGNC Symbol;Acc:VGNC:54403]
ENSBTAG00000002095	GO:0045944	0.476105	6	653	positive regulation of transcription by RNA polymerase II	BP	1	1.01795	MEN1	menin 1 [Source:VGNC Symbol;Acc:VGNC:31385]
ENSBTAG00000003077	GO:0045944	0.476105	6	653	positive regulation of transcription by RNA polymerase II	BP	1	1.01795	DPF2	double PHD fingers 2 [Source:VGNC Symbol;Acc:VGNC:28176]
ENSBTAG00000014153	GO:0045944	0.476105	6	653	positive regulation of transcription by RNA polymerase II	BP	1	1.01795	PKNOX1	PBX/knotted 1 homeobox 1 [Source:VGNC Symbol;Acc:VGNC:32948]
ENSBTAG00000018699	GO:0045944	0.476105	6	653	positive regulation of transcription by RNA polymerase II	BP	1	1.01795	KAT7	lysine acetyltransferase 7 [Source:VGNC Symbol;Acc:VGNC:30403]
ENSBTAG00000020780	GO:0045944	0.476105	6	653	positive regulation of transcription by RNA polymerase II	BP	1	1.01795	SBNO2	strawberry notch homolog 2 [Source:VGNC Symbol;Acc:VGNC:34309]
ENSBTAG00000047293	GO:0045944	0.476105	6	653	positive regulation of transcription by RNA polymerase II	BP	1	1.01795	NRIP1	nuclear receptor interacting protein 1 [Source:VGNC Symbol;Acc:VGNC:32263]
ENSBTAG00000001700	GO:0006468	0.135173	6	423	protein phosphorylation	BP	1	1.57145	CDC42	cell division cycle 42 [Source:VGNC Symbol;Acc:VGNC:97251]
ENSBTAG00000008719	GO:0006468	0.135173	6	423	protein phosphorylation	BP	1	1.57145	PRKCD	protein kinase C delta [Source:VGNC Symbol;Acc:VGNC:33329]
ENSBTAG00000011763	GO:0006468	0.135173	6	423	protein phosphorylation	BP	1	1.57145	RIOK2	RIO kinase 2 [Source:VGNC Symbol;Acc:VGNC:50056]
ENSBTAG00000015591	GO:0006468	0.135173	6	423	protein phosphorylation	BP	1	1.57145	SQSTM1	sequestosome 1 [Source:VGNC Symbol;Acc:VGNC:35265]
ENSBTAG00000018524	GO:0006468	0.135173	6	423	protein phosphorylation	BP	1	1.57145	AMHR2	anti-Mullerian hormone receptor type 2 [Source:VGNC Symbol;Acc:VGNC:54403]
ENSBTAG00000019722	GO:0006468	0.135173	6	423	protein phosphorylation	BP	1	1.57145	GUCY2C	guanylate cyclase 2C [Source:VGNC Symbol;Acc:VGNC:29722]
ENSBTAG00000002018	GO:0015031	0.114777	6	361	protein transport	BP	1	1.84134	EIF5A	eukaryotic translation initiation factor 5A [Source:NCBI gene (formerly Entrezgene);Acc:444990]
ENSBTAG00000005357	GO:0015031	0.114777	6	361	protein transport	BP	1	1.84134	VPS11	VPS11 core subunit of CORVET and HOPS complexes [Source:VGNC Symbol;Acc:VGNC:36809]
ENSBTAG00000007614	GO:0015031	0.114777	6	361	protein transport	BP	1	1.84134	BBS4	Bardet-Biedl syndrome 4 [Source:NCBI gene (formerly Entrezgene);Acc:532120]
ENSBTAG00000011367	GO:0015031	0.114777	6	361	protein transport	BP	1	1.84134	LIN7A	lin-7 homolog A, crumbs cell polarity complex component [Source:VGNC Symbol;Acc:VGNC:30895]
ENSBTAG00000018496	GO:0015031	0.114777	6	361	protein transport	BP	1	1.84134	TIMM17B	translocase of inner mitochondrial membrane 17B [Source:VGNC Symbol;Acc:VGNC:49573]
ENSBTAG00000021506	GO:0015031	0.114777	6	361	protein transport	BP	1	1.84134	ARL6IP5	ADP ribosylation factor like GTPase 6 interacting protein 5 [Source:VGNC Symbol;Acc:VGNC:26151]
ENSBTAG00000001700	GO:0016567	0.237952	5	375	protein ubiquitination	BP	1	1.47716	CDC42	cell division cycle 42 [Source:VGNC Symbol;Acc:VGNC:97251]
ENSBTAG00000017068	GO:0016567	0.237952	5	375	protein ubiquitination	BP	1	1.47716	DDA1	DET1 and DDB1 associated 1 [Source:NCBI gene (formerly Entrezgene);Acc:512898]
ENSBTAG00000018348	GO:0016567	0.237952	5	375	protein ubiquitination	BP	1	1.47716	CBLL1	Cbl proto-onco like 1 [Source:VGNC Symbol;Acc:VGNC:53630]
ENSBTAG00000018523	GO:0016567	0.237952	5	375	protein ubiquitination	BP	1	1.47716	TRIM38	tripartite motif containing 38 [Source:VGNC Symbol;Acc:VGNC:36333]
ENSBTAG00000055252	GO:0016567	0.237952	5	375	protein ubiquitination	BP	1	1.47716	UBE2E1	ubiquitin conjugating enzyme E2 E1 [Source:VGNC Symbol;Acc:VGNC:107009]
ENSBTAG00000006715	GO:0050790	0.283743	4	325	regulation of catalytic activity	BP	1	1.36353	FBXO8	F-box protein 8 [Source:VGNC Symbol;Acc:VGNC:28920]
ENSBTAG00000014644	GO:0050790	0.283743	4	325	regulation of catalytic activity	BP	1	1.36353	DUS2	dihydrouridine synthase 2 [Source:VGNC Symbol;Acc:VGNC:28246]
ENSBTAG00000018386	GO:0050790	0.283743	4	325	regulation of catalytic activity	BP	1	1.36353	TEFM	transcription elongation factor, mitochondrial [Source:VGNC Symbol;Acc:VGNC:50118]
ENSBTAG00000019480	GO:0050790	0.283743	4	325	regulation of catalytic activity	BP	1	1.36353	PDE6D	phosphodiesterase 6D [Source:VGNC Symbol;Acc:VGNC:32682]
ENSBTAG00000002095	GO:0006357	0.512697	8	872	regulation of transcription by RNA polymerase II	BP	1	1.01639	MEN1	menin 1 [Source:VGNC Symbol;Acc:VGNC:31385]
ENSBTAG00000007761	GO:0006357	0.512697	8	872	regulation of transcription by RNA polymerase II	BP	1	1.01639	ZBTB5	zinc finger and BTB domain containing 5 [Source:VGNC Symbol;Acc:VGNC:37087]
ENSBTAG00000009634	GO:0006357	0.512697	8	872	regulation of transcription by RNA polymerase II	BP	1	1.01639	HOXC5	homeobox C5 [Source:VGNC Symbol;Acc:VGNC:56208]
ENSBTAG00000012333	GO:0006357	0.512697	8	872	regulation of transcription by RNA polymerase II	BP	1	1.01639	ZNF524	zinc finger protein 524 [Source:NCBI gene (formerly Entrezgene);Acc:789616]
ENSBTAG00000014153	GO:0006357	0.512697	8	872	regulation of transcription by RNA polymerase II	BP	1	1.01639	PKNOX1	PBX/knotted 1 homeobox 1 [Source:VGNC Symbol;Acc:VGNC:32948]
ENSBTAG00000016534	GO:0006357	0.512697	8	872	regulation of transcription by RNA polymerase II	BP	1	1.01639	BCL11A	BAF chromatin remodeling complex subunit BCL11A [Source:VGNC Symbol;Acc:VGNC:59205]
ENSBTAG00000046218	GO:0006357	0.512697	8	872	regulation of transcription by RNA polymerase II	BP	1	1.01639	KLF11	Kruppel like factor 11 [Source:VGNC Symbol;Acc:VGNC:52789]
ENSBTAG00000047293	GO:0006357	0.512697	8	872	regulation of transcription by RNA polymerase II	BP	1	1.01639	NRIP1	nuclear receptor interacting protein 1 [Source:VGNC Symbol;Acc:VGNC:32263]
ENSBTAG00000001634	GO:0006355	0.715257	5	671	regulation of transcription, DNA-templated	BP	1	0.825537	PHF1	PHD finger protein 1 [Source:VGNC Symbol;Acc:VGNC:32812]
ENSBTAG00000009634	GO:0006355	0.715257	5	671	regulation of transcription, DNA-templated	BP	1	0.825537	HOXC5	homeobox C5 [Source:VGNC Symbol;Acc:VGNC:56208]
ENSBTAG00000014153	GO:0006355	0.715257	5	671	regulation of transcription, DNA-templated	BP	1	0.825537	PKNOX1	PBX/knotted 1 homeobox 1 [Source:VGNC Symbol;Acc:VGNC:32948]
ENSBTAG00000018699	GO:0006355	0.715257	5	671	regulation of transcription, DNA-templated	BP	1	0.825537	KAT7	lysine acetyltransferase 7 [Source:VGNC Symbol;Acc:VGNC:30403]
ENSBTAG00000020780	GO:0006355	0.715257	5	671	regulation of transcription, DNA-templated	BP	1	0.825537	SBNO2	strawberry notch homolog 2 [Source:VGNC Symbol;Acc:VGNC:34309]
ENSBTAG00000001801	GO:0016192	0.108578	4	198	vesicle-mediated transport	BP	1	2.23812	SYT4	synaptotagmin 4 [Source:VGNC Symbol;Acc:VGNC:35543]
ENSBTAG00000005357	GO:0016192	0.108578	4	198	vesicle-mediated transport	BP	1	2.23812	VPS11	VPS11 core subunit of CORVET and HOPS complexes [Source:VGNC Symbol;Acc:VGNC:36809]
ENSBTAG00000008016	GO:0016192	0.108578	4	198	vesicle-mediated transport	BP	1	2.23812	STX17	syntaxin 17 [Source:VGNC Symbol;Acc:VGNC:35433]
ENSBTAG00000018959	GO:0016192	0.108578	4	198	vesicle-mediated transport	BP	1	2.23812	RAB11A	RAB11A, member RAS onco family [Source:VGNC Symbol;Acc:VGNC:33614]
